# Supplementary material for: Crystal structure of diethyl 2-amino-6-[(thio­phen-3-yl)ethyn­yl]azulene-1,3-di­carboxyl­ate
Source: Acta Crystallogr E Crystallogr Commun. 2015 Feb 28;71(Pt 3):o212–3. doi: 10.1107/S2056989015003898 (PMC4350707; doi:10.1107/S2056989015003898)
Supplement: Supplementary file 1 [file e-71-0o212-sup1.cif]

##############################################################################
#                                                                            #
# This CIF contains the data in a paper accepted for publication in          #
# Acta Crystallographica Section E. It conforms to the requirements of       #
# Notes for Authors for Acta Crystallographica Section E, and has been       #
# peer reviewed under the auspices of the IUCr Commission on Journals.       #
#                                                                            #
# Full details of the Crystallographic Information File format               #
# are given in the paper "The Crystallographic Information File (CIF):       #
# a New Standard Archive File for Crystallography" by S. R. Hall, F. H.      #
# Allen and I. D. Brown [Acta Cryst. (1991), A47, 655-685].                  #
#                                                                            #
# The current version of the core CIF dictionary is obtainable from          #
# ftp://ftp.iucr.org/pub/cif_core.dic.                                       #
#                                                                            #
# Software is freely available for graphical display of the structure(s)     #
# in this CIF. For information consult the CIF software page                 #
# http://www.iucr.org/resources/cif/software.                                #
#                                                                            #
# This file may be used for bona fide research purposes within the           #
# scientific community so long as proper attribution is given to the journal # 
# article from which it was obtained.                                        #
#                                                                            #
##############################################################################
data_I
_audit_creation_method     SHELXL-2014/6
_database_code_depnum_ccdc_archive     'CCDC 1051132'
_chemical_name_systematic
;
Diethyl 2-amino-6-[(thiophen-3-yl)ethynyl]azulene-1,3-dicarboxylate
;
_chemical_name_common     ?
_chemical_formula_moiety     'C22 H19 N O4 S'
_chemical_formula_sum     'C22 H19 N O4 S'
_chemical_formula_iupac     'C22 H19 N O4 S'
_chemical_formula_weight     393.44
_chemical_melting_point     ?
_shelx_space_group_comment
;
The symmetry employed for this shelxl refinement is uniquely defined
by the following loop, which should always be used as a source of
symmetry information in preference to the above space-group names.
They are only intended as comments.
;
_space_group_crystal_system     monoclinic
_space_group_name_H-M_alt     'C 2/c'
_space_group_name_Hall     '-C 2yc'
loop_
    _space_group_symop_operation_xyz
    'x, y, z'
    '-x, y, -z+1/2'
    'x+1/2, y+1/2, z'
    '-x+1/2, y+1/2, -z+1/2'
    '-x, -y, -z'
    'x, -y, z-1/2'
    '-x+1/2, -y+1/2, -z'
    'x+1/2, -y+1/2, z-1/2'
_cell_length_a     22.2429(5)
_cell_length_b     5.50390(10)
_cell_length_c     32.8340(8)
_cell_angle_alpha     90
_cell_angle_beta     102.9140(10)
_cell_angle_gamma     90
_cell_volume     3917.96(15)
_cell_formula_units_Z     8
_cell_measurement_reflns_used     4036
_cell_measurement_theta_min     2.49
_cell_measurement_theta_max     23.91
_cell_measurement_temperature     296(2)
_exptl_crystal_description     rod
_exptl_crystal_colour     red
_exptl_crystal_size_max     0.50
_exptl_crystal_size_mid     0.14
_exptl_crystal_size_min     0.04
_exptl_crystal_density_diffrn     1.334
_exptl_crystal_density_meas     ?
_exptl_crystal_density_method     ?
_exptl_crystal_F_000     1648
_exptl_absorpt_coefficient_mu     0.193
_exptl_absorpt_correction_type     multi-scan
_exptl_absorpt_process_details
;
(SADABS; Bruker, 2007)
;
_shelx_estimated_absorpt_T_min     0.910
_shelx_estimated_absorpt_T_max     0.992
_exptl_absorpt_correction_T_min     0.9094
_exptl_absorpt_correction_T_max     0.9923
_diffrn_ambient_temperature     296(2)
_diffrn_radiation_type     MoK\a
_diffrn_radiation_wavelength     0.71073
_diffrn_radiation_source     'fine-focus sealed tube'
_diffrn_radiation_monochromator     'plane graphite'
_diffrn_measurement_device_type     'Bruker SMART CCD area-detector'
_diffrn_measurement_method     'phi and omega scans'
_diffrn_detector_area_resol_mean     ?
_diffrn_reflns_number     18444
_diffrn_reflns_av_R_equivalents     0.0321
_diffrn_reflns_theta_min     2.546
_diffrn_reflns_theta_max     25.598
_diffrn_reflns_theta_full     25.242
_diffrn_measured_fraction_theta_max     0.999
_diffrn_measured_fraction_theta_full     0.999
_diffrn_reflns_limit_h_min     -24
_diffrn_reflns_limit_h_max     26
_diffrn_reflns_limit_k_min     -6
_diffrn_reflns_limit_k_max     6
_diffrn_reflns_limit_l_min     -39
_diffrn_reflns_limit_l_max     39
_refine_special_details     ?
_reflns_number_total     3679
_reflns_number_gt     2441
_reflns_threshold_expression     I>2\s(I)
_refine_ls_structure_factor_coef     Fsqd
_refine_ls_matrix_type     full
_refine_ls_R_factor_all     0.1003
_refine_ls_R_factor_gt     0.0666
_refine_ls_wR_factor_gt     0.2047
_refine_ls_wR_factor_ref     0.2419
_refine_ls_goodness_of_fit_ref     1.036
_refine_ls_restrained_S_all     1.036
_refine_ls_number_reflns     3679
_refine_ls_number_parameters     255
_refine_ls_number_restraints     0
_refine_ls_hydrogen_treatment     constr
_refine_ls_weighting_scheme     calc
_refine_ls_weighting_details
              'w=1/[\s^2^(Fo^2^)+(0.1341P)^2^+7.3721P] where P=(Fo^2^+2Fc^2^)/3'
_atom_sites_solution_hydrogens     geom
_atom_sites_solution_primary     ?
_atom_sites_solution_secondary     ?
_refine_ls_shift/su_max     0.000
_refine_ls_shift/su_mean     0.000
_refine_diff_density_max     0.679
_refine_diff_density_min     -0.691
_refine_ls_extinction_method     none
_refine_ls_extinction_coef     .
loop_
    _atom_type_symbol
    _atom_type_description
    _atom_type_scat_dispersion_real
    _atom_type_scat_dispersion_imag
    _atom_type_scat_source
    'C' 'C' 0.0033 0.0016
                         'International Tables Vol C Tables 4.2.6.8 and 6.1.1.4'
    'H' 'H' 0.0000 0.0000
                         'International Tables Vol C Tables 4.2.6.8 and 6.1.1.4'
    'N' 'N' 0.0061 0.0033
                         'International Tables Vol C Tables 4.2.6.8 and 6.1.1.4'
    'O' 'O' 0.0106 0.0060
                         'International Tables Vol C Tables 4.2.6.8 and 6.1.1.4'
    'S' 'S' 0.1246 0.1234
                         'International Tables Vol C Tables 4.2.6.8 and 6.1.1.4'
_computing_data_collection
;
APEX2 (Bruker, 2007)
;
_computing_cell_refinement
;
SAINT (Bruker, 2007)
;
_computing_data_reduction
;
SAINT (Bruker, 2007)
;
_computing_structure_solution
;
SHELXS97 (Sheldrick, 2008)
;
_computing_structure_refinement
;
SHELXL2013 (Sheldrick, 2015)
;
_computing_molecular_graphics
;
ORTEP-3 for Windows (Farrugia, 2012)
;
_computing_publication_material
;
SHELXTL (Sheldrick, 2008)
;
loop_
    _atom_site_type_symbol
    _atom_site_label
    _atom_site_fract_x
    _atom_site_fract_y
    _atom_site_fract_z
    _atom_site_U_iso_or_equiv
    _atom_site_adp_type
    _atom_site_calc_flag
    _atom_site_occupancy
    _atom_site_disorder_assembly
    _atom_site_disorder_group
    S S1 0.29785(6) -0.1167(3) 0.23302(5) 0.0900(5) Uani d 1 . .
    O O1 0.85377(12) 0.5584(6) 0.43542(9) 0.0725(9) Uani d 1 . .
    O O2 0.80576(11) 0.3079(6) 0.38532(9) 0.0636(8) Uani d 1 . .
    O O3 0.68603(12) 1.1767(5) 0.47849(9) 0.0631(8) Uani d 1 . .
    O O4 0.59102(11) 1.0579(5) 0.44835(8) 0.0583(7) Uani d 1 . .
    N N1 0.78370(13) 0.9042(6) 0.46415(9) 0.0556(8) Uani d 1 . .
    H H1A 0.8213 0.8599 0.4661 0.067 Uiso calc 1 . .
    H H1B 0.7755 1.0254 0.4785 0.067 Uiso calc 1 . .
    C C1 0.74517(15) 0.5833(6) 0.41350(10) 0.0436(8) Uani d 1 . .
    C C2 0.73847(15) 0.7861(7) 0.43904(10) 0.0440(8) Uani d 1 . .
    C C3 0.67421(15) 0.8431(6) 0.43263(10) 0.0423(8) Uani d 1 . .
    C C4 0.64141(14) 0.6787(6) 0.40310(10) 0.0406(8) Uani d 1 . .
    C C5 0.57758(15) 0.6849(7) 0.38555(11) 0.0485(9) Uani d 1 . .
    H H5 0.5566 0.8141 0.3943 0.058 Uiso calc 1 . .
    C C6 0.54133(15) 0.5301(7) 0.35757(11) 0.0496(9) Uani d 1 . .
    H H6 0.5001 0.5754 0.3494 0.060 Uiso calc 1 . .
    C C7 0.55645(15) 0.3158(6) 0.33947(10) 0.0445(8) Uani d 1 . .
    C C8 0.61599(16) 0.2185(6) 0.34362(11) 0.0461(8) Uani d 1 . .
    H H8 0.6178 0.0737 0.3294 0.055 Uiso calc 1 . .
    C C9 0.67212(15) 0.3054(6) 0.36566(10) 0.0432(8) Uani d 1 . .
    H H9 0.7061 0.2140 0.3628 0.052 Uiso calc 1 . .
    C C10 0.68606(14) 0.5089(6) 0.39161(10) 0.0399(8) Uani d 1 . .
    C C11 0.80595(16) 0.4849(7) 0.41321(11) 0.0522(9) Uani d 1 . .
    C C12 0.86442(18) 0.1954(10) 0.38488(16) 0.0778(14) Uani d 1 . .
    H H12A 0.8817 0.1216 0.4118 0.093 Uiso calc 1 . .
    H H12B 0.8933 0.3163 0.3792 0.093 Uiso calc 1 . .
    C C13 0.8535(2) 0.0097(10) 0.35201(16) 0.0811(14) Uani d 1 . .
    H H13A 0.8238 -0.1055 0.3573 0.122 Uiso calc 1 . .
    H H13B 0.8915 -0.0725 0.3518 0.122 Uiso calc 1 . .
    H H13C 0.8381 0.0856 0.3254 0.122 Uiso calc 1 . .
    C C14 0.65276(15) 1.0391(7) 0.45498(11) 0.0465(8) Uani d 1 . .
    C C15 0.56708(18) 1.2514(8) 0.46980(13) 0.0619(11) Uani d 1 . .
    H H15A 0.5837 1.4066 0.4636 0.074 Uiso calc 1 . .
    H H15B 0.5781 1.2254 0.4998 0.074 Uiso calc 1 . .
    C C16 0.4981(2) 1.2477(11) 0.45432(17) 0.0881(16) Uani d 1 . .
    H H16A 0.4879 1.2725 0.4246 0.132 Uiso calc 1 . .
    H H16B 0.4801 1.3748 0.4677 0.132 Uiso calc 1 . .
    H H16C 0.4823 1.0935 0.4607 0.132 Uiso calc 1 . .
    C C17 0.50538(16) 0.1840(7) 0.31426(11) 0.0500(9) Uani d 1 . .
    C C18 0.46201(16) 0.0786(7) 0.29443(11) 0.0497(9) Uani d 1 . .
    C C19 0.40854(15) -0.0390(6) 0.27000(11) 0.0430(8) Uani d 1 . .
    C C20 0.40753(18) -0.2579(7) 0.24830(13) 0.0596(10) Uani d 1 . .
    H H20 0.4423 -0.3521 0.2484 0.072 Uiso calc 1 . .
    C C21 0.34319(18) -0.3231(6) 0.22455(11) 0.0483(9) Uani d 1 . .
    H H21 0.3322 -0.4599 0.2079 0.058 Uiso calc 1 . .
    C C22 0.35034(18) 0.0568(8) 0.26439(14) 0.0636(11) Uani d 1 . .
    H H22 0.3412 0.2007 0.2765 0.076 Uiso calc 1 . .
loop_
    _atom_site_aniso_label
    _atom_site_aniso_U_11
    _atom_site_aniso_U_22
    _atom_site_aniso_U_33
    _atom_site_aniso_U_12
    _atom_site_aniso_U_13
    _atom_site_aniso_U_23
    S1 0.0527(7) 0.0981(10) 0.1083(11) -0.0162(6) -0.0053(7) -0.0110(8)
    O1 0.0303(14) 0.104(2) 0.0759(19) -0.0053(14) -0.0025(13) -0.0228(17)
    O2 0.0318(13) 0.084(2) 0.0702(17) 0.0043(13) 0.0009(12) -0.0169(15)
    O3 0.0433(15) 0.0706(18) 0.0707(17) -0.0129(13) 0.0025(12) -0.0237(14)
    O4 0.0364(14) 0.0734(17) 0.0620(16) -0.0051(12) 0.0043(11) -0.0207(14)
    N1 0.0323(15) 0.073(2) 0.0567(18) -0.0109(15) -0.0012(13) -0.0119(16)
    C1 0.0308(17) 0.055(2) 0.0426(17) -0.0058(15) 0.0028(13) 0.0032(16)
    C2 0.0357(17) 0.056(2) 0.0380(16) -0.0117(15) 0.0027(13) 0.0022(15)
    C3 0.0331(17) 0.0487(18) 0.0414(17) -0.0068(14) 0.0006(13) 0.0009(15)
    C4 0.0324(17) 0.0441(17) 0.0406(17) -0.0061(14) -0.0013(13) 0.0040(14)
    C5 0.0342(18) 0.049(2) 0.057(2) -0.0005(15) -0.0005(15) -0.0043(17)
    C6 0.0277(17) 0.056(2) 0.059(2) -0.0017(15) -0.0034(15) -0.0045(17)
    C7 0.0349(18) 0.0494(19) 0.0436(17) -0.0083(15) -0.0032(14) 0.0017(15)
    C8 0.0411(19) 0.0468(19) 0.0472(18) -0.0050(15) 0.0032(15) -0.0038(15)
    C9 0.0321(17) 0.0488(18) 0.0463(18) 0.0002(14) 0.0036(14) 0.0026(15)
    C10 0.0313(17) 0.0461(18) 0.0398(16) -0.0043(14) 0.0026(13) 0.0067(14)
    C11 0.0364(19) 0.069(2) 0.0487(19) -0.0035(18) 0.0037(15) 0.0011(19)
    C12 0.035(2) 0.106(4) 0.088(3) 0.013(2) 0.006(2) -0.022(3)
    C13 0.057(3) 0.095(4) 0.090(3) 0.011(2) 0.014(2) -0.017(3)
    C14 0.0368(18) 0.055(2) 0.0439(18) -0.0084(16) 0.0010(14) 0.0020(16)
    C15 0.048(2) 0.077(3) 0.059(2) 0.000(2) 0.0099(18) -0.014(2)
    C16 0.048(3) 0.120(4) 0.094(4) 0.013(3) 0.012(2) -0.023(3)
    C17 0.039(2) 0.053(2) 0.054(2) -0.0055(16) 0.0012(16) -0.0018(17)
    C18 0.0378(19) 0.052(2) 0.055(2) -0.0006(16) 0.0017(16) -0.0043(17)
    C19 0.0345(17) 0.0400(17) 0.0511(19) -0.0072(14) 0.0027(14) -0.0063(15)
    C20 0.050(2) 0.054(2) 0.074(3) -0.0010(18) 0.0123(19) -0.015(2)
    C21 0.069(2) 0.0315(16) 0.0493(19) -0.0200(16) 0.0234(17) -0.0221(15)
    C22 0.045(2) 0.055(2) 0.085(3) -0.0013(18) 0.000(2) -0.018(2)
_geom_special_details
;
All e.s.d.'s (except the e.s.d. in the dihedral angle between two l.s. planes)
are estimated using the full covariance matrix. The cell e.s.d.'s are taken
into account individually in the estimation of e.s.d.'s in distances, angles
and torsion angles; correlations between e.s.d.'s in cell parameters are only
used when they are defined by crystal symmetry. An approximate (isotropic)
treatment of cell e.s.d.'s is used for estimating e.s.d.'s involving l.s.
planes.
;
loop_
    _geom_bond_atom_site_label_1
    _geom_bond_atom_site_label_2
    _geom_bond_site_symmetry_2
    _geom_bond_distance
    _geom_bond_publ_flag
    S1 C21 . 1.584(4) ?
    S1 C22 . 1.673(4) ?
    O1 C11 . 1.216(4) ?
    O2 C11 . 1.336(5) ?
    O2 C12 . 1.447(5) ?
    O3 C14 . 1.209(4) ?
    O4 C14 . 1.345(4) ?
    O4 C15 . 1.443(5) ?
    N1 C2 . 1.320(4) ?
    N1 H1A . 0.8600 ?
    N1 H1B . 0.8600 ?
    C1 C10 . 1.411(4) ?
    C1 C2 . 1.424(5) ?
    C1 C11 . 1.459(5) ?
    C2 C3 . 1.432(5) ?
    C3 C4 . 1.405(5) ?
    C3 C14 . 1.445(5) ?
    C4 C5 . 1.408(5) ?
    C4 C10 . 1.473(5) ?
    C5 C6 . 1.374(5) ?
    C5 H5 . 0.9300 ?
    C6 C7 . 1.395(5) ?
    C6 H6 . 0.9300 ?
    C7 C8 . 1.407(5) ?
    C7 C17 . 1.443(5) ?
    C8 C9 . 1.381(5) ?
    C8 H8 . 0.9300 ?
    C9 C10 . 1.400(5) ?
    C9 H9 . 0.9300 ?
    C12 C13 . 1.467(7) ?
    C12 H12A . 0.9700 ?
    C12 H12B . 0.9700 ?
    C13 H13A . 0.9600 ?
    C13 H13B . 0.9600 ?
    C13 H13C . 0.9600 ?
    C15 C16 . 1.504(6) ?
    C15 H15A . 0.9700 ?
    C15 H15B . 0.9700 ?
    C16 H16A . 0.9600 ?
    C16 H16B . 0.9600 ?
    C16 H16C . 0.9600 ?
    C17 C18 . 1.188(5) ?
    C18 C19 . 1.432(5) ?
    C19 C22 . 1.371(5) ?
    C19 C20 . 1.397(5) ?
    C20 C21 . 1.512(5) ?
    C20 H20 . 0.9300 ?
    C21 H21 . 0.9300 ?
    C22 H22 . 0.9300 ?
loop_
    _geom_angle_atom_site_label_1
    _geom_angle_atom_site_label_2
    _geom_angle_atom_site_label_3
    _geom_angle_site_symmetry_1
    _geom_angle_site_symmetry_3
    _geom_angle
    _geom_angle_publ_flag
    C21 S1 C22 . . 97.7(2) ?
    C11 O2 C12 . . 117.0(3) ?
    C14 O4 C15 . . 116.9(3) ?
    C2 N1 H1A . . 120.0 ?
    C2 N1 H1B . . 120.0 ?
    H1A N1 H1B . . 120.0 ?
    C10 C1 C2 . . 108.6(3) ?
    C10 C1 C11 . . 130.4(3) ?
    C2 C1 C11 . . 120.9(3) ?
    N1 C2 C1 . . 126.0(3) ?
    N1 C2 C3 . . 125.5(3) ?
    C1 C2 C3 . . 108.5(3) ?
    C4 C3 C2 . . 107.9(3) ?
    C4 C3 C14 . . 130.7(3) ?
    C2 C3 C14 . . 121.4(3) ?
    C3 C4 C5 . . 126.0(3) ?
    C3 C4 C10 . . 108.0(3) ?
    C5 C4 C10 . . 125.9(3) ?
    C6 C5 C4 . . 130.2(3) ?
    C6 C5 H5 . . 114.9 ?
    C4 C5 H5 . . 114.9 ?
    C5 C6 C7 . . 130.4(3) ?
    C5 C6 H6 . . 114.8 ?
    C7 C6 H6 . . 114.8 ?
    C6 C7 C8 . . 126.3(3) ?
    C6 C7 C17 . . 115.8(3) ?
    C8 C7 C17 . . 117.9(3) ?
    C9 C8 C7 . . 129.8(3) ?
    C9 C8 H8 . . 115.1 ?
    C7 C8 H8 . . 115.1 ?
    C8 C9 C10 . . 130.4(3) ?
    C8 C9 H9 . . 114.8 ?
    C10 C9 H9 . . 114.8 ?
    C9 C10 C1 . . 126.6(3) ?
    C9 C10 C4 . . 126.4(3) ?
    C1 C10 C4 . . 106.9(3) ?
    O1 C11 O2 . . 121.5(3) ?
    O1 C11 C1 . . 124.1(4) ?
    O2 C11 C1 . . 114.5(3) ?
    O2 C12 C13 . . 107.7(3) ?
    O2 C12 H12A . . 110.2 ?
    C13 C12 H12A . . 110.2 ?
    O2 C12 H12B . . 110.2 ?
    C13 C12 H12B . . 110.2 ?
    H12A C12 H12B . . 108.5 ?
    C12 C13 H13A . . 109.5 ?
    C12 C13 H13B . . 109.5 ?
    H13A C13 H13B . . 109.5 ?
    C12 C13 H13C . . 109.5 ?
    H13A C13 H13C . . 109.5 ?
    H13B C13 H13C . . 109.5 ?
    O3 C14 O4 . . 120.8(3) ?
    O3 C14 C3 . . 124.6(3) ?
    O4 C14 C3 . . 114.6(3) ?
    O4 C15 C16 . . 106.6(3) ?
    O4 C15 H15A . . 110.4 ?
    C16 C15 H15A . . 110.4 ?
    O4 C15 H15B . . 110.4 ?
    C16 C15 H15B . . 110.4 ?
    H15A C15 H15B . . 108.6 ?
    C15 C16 H16A . . 109.5 ?
    C15 C16 H16B . . 109.5 ?
    H16A C16 H16B . . 109.5 ?
    C15 C16 H16C . . 109.5 ?
    H16A C16 H16C . . 109.5 ?
    H16B C16 H16C . . 109.5 ?
    C18 C17 C7 . . 177.6(4) ?
    C17 C18 C19 . . 177.6(4) ?
    C22 C19 C20 . . 110.8(3) ?
    C22 C19 C18 . . 122.8(3) ?
    C20 C19 C18 . . 126.3(3) ?
    C19 C20 C21 . . 111.9(3) ?
    C19 C20 H20 . . 124.0 ?
    C21 C20 H20 . . 124.0 ?
    C20 C21 S1 . . 107.8(2) ?
    C20 C21 H21 . . 126.1 ?
    S1 C21 H21 . . 126.1 ?
    C19 C22 S1 . . 111.8(3) ?
    C19 C22 H22 . . 124.1 ?
    S1 C22 H22 . . 124.1 ?
loop_
    _geom_torsion_atom_site_label_1
    _geom_torsion_atom_site_label_2
    _geom_torsion_atom_site_label_3
    _geom_torsion_atom_site_label_4
    _geom_torsion_site_symmetry_1
    _geom_torsion_site_symmetry_2
    _geom_torsion_site_symmetry_3
    _geom_torsion_site_symmetry_4
    _geom_torsion
    _geom_torsion_publ_flag
    C10 C1 C2 N1 . . . . 179.6(3) ?
    C11 C1 C2 N1 . . . . 0.1(5) ?
    C10 C1 C2 C3 . . . . -1.0(4) ?
    C11 C1 C2 C3 . . . . 179.5(3) ?
    N1 C2 C3 C4 . . . . 178.8(3) ?
    C1 C2 C3 C4 . . . . -0.6(4) ?
    N1 C2 C3 C14 . . . . -1.7(5) ?
    C1 C2 C3 C14 . . . . 178.9(3) ?
    C2 C3 C4 C5 . . . . -174.4(3) ?
    C14 C3 C4 C5 . . . . 6.2(6) ?
    C2 C3 C4 C10 . . . . 1.8(4) ?
    C14 C3 C4 C10 . . . . -177.6(3) ?
    C3 C4 C5 C6 . . . . -178.0(4) ?
    C10 C4 C5 C6 . . . . 6.4(6) ?
    C4 C5 C6 C7 . . . . 2.8(7) ?
    C5 C6 C7 C8 . . . . -5.8(7) ?
    C5 C6 C7 C17 . . . . 174.0(4) ?
    C6 C7 C8 C9 . . . . 0.1(6) ?
    C17 C7 C8 C9 . . . . -179.7(4) ?
    C7 C8 C9 C10 . . . . 3.0(6) ?
    C8 C9 C10 C1 . . . . 179.2(4) ?
    C8 C9 C10 C4 . . . . 2.8(6) ?
    C2 C1 C10 C9 . . . . -174.9(3) ?
    C11 C1 C10 C9 . . . . 4.6(6) ?
    C2 C1 C10 C4 . . . . 2.0(4) ?
    C11 C1 C10 C4 . . . . -178.5(3) ?
    C3 C4 C10 C9 . . . . 174.5(3) ?
    C5 C4 C10 C9 . . . . -9.2(5) ?
    C3 C4 C10 C1 . . . . -2.4(4) ?
    C5 C4 C10 C1 . . . . 173.9(3) ?
    C12 O2 C11 O1 . . . . 4.5(6) ?
    C12 O2 C11 C1 . . . . -177.3(4) ?
    C10 C1 C11 O1 . . . . -175.9(4) ?
    C2 C1 C11 O1 . . . . 3.4(6) ?
    C10 C1 C11 O2 . . . . 5.9(6) ?
    C2 C1 C11 O2 . . . . -174.7(3) ?
    C11 O2 C12 C13 . . . . -179.6(4) ?
    C15 O4 C14 O3 . . . . 1.3(5) ?
    C15 O4 C14 C3 . . . . -179.8(3) ?
    C4 C3 C14 O3 . . . . -176.4(4) ?
    C2 C3 C14 O3 . . . . 4.2(6) ?
    C4 C3 C14 O4 . . . . 4.7(5) ?
    C2 C3 C14 O4 . . . . -174.7(3) ?
    C14 O4 C15 C16 . . . . 174.9(4) ?
    C22 C19 C20 C21 . . . . 0.9(5) ?
    C18 C19 C20 C21 . . . . -177.9(3) ?
    C19 C20 C21 S1 . . . . -0.5(4) ?
    C22 S1 C21 C20 . . . . 0.0(3) ?
    C20 C19 C22 S1 . . . . -0.9(5) ?
    C18 C19 C22 S1 . . . . 177.9(3) ?
    C21 S1 C22 C19 . . . . 0.5(4) ?
loop_
    _geom_hbond_atom_site_label_D
    _geom_hbond_atom_site_label_H
    _geom_hbond_atom_site_label_A
    _geom_hbond_site_symmetry_A
    _geom_hbond_distance_DH
    _geom_hbond_distance_HA
    _geom_hbond_distance_DA
    _geom_hbond_angle_DHA
    N1 H1B O3 . 0.86 2.16 2.765(4) 127
    N1 H1A O1 . 0.86 2.15 2.757(4) 127
    C5 H5 O4 . 0.93 2.22 2.878(4) 127
    C9 H9 O2 . 0.93 2.23 2.897(4) 128
    N1 H1B O3 7_676 0.86 2.21 2.959(4) 146
    C8 H8 Cg1 2_655 0.93 2.92 3.714(4) 144
_shelx_hkl_file
;
   4   0   0   90.11    1.94
   4   0   0   92.26    1.95
   4   0   0   90.81    1.91
  -4   0   0   91.30    1.92
  -4   0   0   92.23    1.85
  -4   0   0   89.86    1.94
  -4   0   0   94.04    1.94
  -6   0   0  120.71    2.58
  -6   0   0  120.14    2.45
  -6   0   0  121.17    2.57
   6   0   0  124.41    2.58
  -6   0   0  122.07    2.54
   6   0   0  120.62    2.58
  -8   0   0   50.57    1.09
  -8   0   0   48.62    1.11
  -8   0   0   50.59    1.06
   8   0   0   49.31    1.11
   8   0   0   49.68    1.12
  -8   0   0   50.87    1.11
  10   0   0    4.10    0.19
 -10   0   0    4.06    0.17
 -10   0   0    4.42    0.20
 -10   0   0    4.40    0.18
 -10   0   0    4.46    0.18
  10   0   0    4.28    0.20
  12   0   0    6.18    0.25
  12   0   0    6.16    0.24
 -12   0   0    5.88    0.23
 -12   0   0    5.94    0.23
 -14   0   0    7.00    0.26
  14   0   0    6.53    0.27
  14   0   0    6.46    0.27
  16   0   0    0.63    0.14
 -16   0   0    0.85    0.13
  18   0   0   14.13    0.49
 -18   0   0   15.23    0.47
 -20   0   0   18.55    0.57
  20   0   0   18.93    0.61
  22   0   0    1.78    0.21
  24   0   0   -0.02    0.17
  26   0   0    0.35    0.21
  -1  -1   0   32.04    0.68
   1  -1   0   32.65    0.69
  -1  -1   0   32.55    0.69
  -1  -1   0   30.72    0.68
  -1  -1   0   31.02    0.69
   1   1   0   29.20    0.69
   1   1   0   31.92    0.69
   1   1   0   32.27    0.68
  -1   1   0   31.74    0.69
   1   1   0   31.66    0.68
   3  -1   0   38.40    0.80
  -3  -1   0   37.72    0.85
  -3  -1   0   38.15    0.83
  -3  -1   0   38.07    0.85
   3   1   0   38.67    0.85
   3   1   0   39.93    0.85
   3   1   0   39.31    0.83
  -3   1   0   37.90    0.84
   5  -1   0    0.94    0.07
  -5  -1   0    1.12    0.10
   5  -1   0    1.15    0.07
  -5  -1   0    0.94    0.09
   5  -1   0    1.09    0.07
  -5   1   0    0.91    0.10
   5   1   0    1.22    0.10
   5   1   0    1.23    0.09
  -5   1   0    1.12    0.07
   7  -1   0    1.09    0.08
   7  -1   0    1.29    0.09
  -7  -1   0    1.14    0.11
   7  -1   0    1.17    0.08
  -7  -1   0    1.23    0.11
  -7   1   0    0.89    0.11
  -7   1   0    1.12    0.07
   7   1   0    0.93    0.07
  -7   1   0    1.30    0.09
   7   1   0    1.07    0.11
   7   1   0    1.06    0.10
  -9  -1   0    2.73    0.17
  -9  -1   0    2.57    0.17
   9  -1   0    2.51    0.13
   9  -1   0    2.84    0.14
   9  -1   0    2.55    0.14
  -9   1   0    2.17    0.15
   9   1   0    2.93    0.17
  -9   1   0    2.73    0.13
  -9   1   0    2.60    0.13
   9   1   0    2.60    0.17
  11  -1   0   20.82    0.52
 -11  -1   0   19.42    0.54
  11  -1   0   20.19    0.49
  11  -1   0   21.21    0.52
  11   1   0   20.55    0.55
 -11   1   0   20.37    0.49
 -11   1   0   19.82    0.53
 -11   1   0   20.54    0.49
  13  -1   0    0.98    0.12
 -13  -1   0    0.97    0.12
  13  -1   0    0.95    0.11
 -13   1   0    0.87    0.13
  13   1   0    1.08    0.14
 -13   1   0    0.93    0.10
 -15  -1   0    1.08    0.15
  15  -1   0    1.02    0.14
  15  -1   0    1.06    0.14
 -15   1   0    1.21    0.15
 -15   1   0    1.21    0.11
  15   1   0    1.17    0.15
  17  -1   0   12.82    0.43
  17  -1   0   12.98    0.43
 -17  -1   0   12.05    0.43
 -17   1   0   12.61    0.38
  17   1   0   12.69    0.46
 -19  -1   0    0.96    0.17
  19  -1   0    0.73    0.16
  19   1   0    1.04    0.18
  21  -1   0    2.08    0.22
 -21  -1   0    2.16    0.21
  21   1   0    1.98    0.23
  23  -1   0    1.82    0.23
  23   1   0    1.51    0.23
  25  -1   0    1.18    0.21
  25   1   0    1.56    0.24
  27  -1   0    0.58    0.23
  27   1   0    0.18    0.23
   0  -2   0    8.42    0.25
   0  -2   0    8.85    0.22
   0  -2   0    8.23    0.21
   0   2   0    8.65    0.25
  -2  -2   0    5.88    0.18
  -2  -2   0    5.56    0.18
  -2  -2   0    5.56    0.19
   2   2   0    6.05    0.17
   2   2   0    5.84    0.18
  -2   2   0    5.63    0.21
  -4  -2   0    1.25    0.08
  -4  -2   0    1.24    0.10
  -4  -2   0    1.15    0.10
  -4  -2   0    1.51    0.11
   4   2   0    1.20    0.09
   4   2   0    1.20    0.09
  -4   2   0    1.29    0.12
  -6  -2   0   -0.03    0.08
   6  -2   0    0.08    0.06
   6  -2   0    0.03    0.03
  -6  -2   0   -0.04    0.08
  -6  -2   0    0.17    0.08
   6   2   0   -0.04    0.06
   6   2   0    0.01    0.07
  -6   2   0   -0.01    0.09
  -8  -2   0    0.23    0.09
   8  -2   0   -0.08    0.06
   8  -2   0    0.20    0.07
  -8  -2   0    0.16    0.10
   8  -2   0   -0.13    0.06
   8   2   0    0.03    0.08
  -8   2   0    0.16    0.10
  10  -2   0    4.78    0.18
 -10  -2   0    4.53    0.22
  10  -2   0    4.34    0.18
  10  -2   0    4.51    0.17
 -10  -2   0    4.70    0.24
 -10   2   0    4.43    0.23
 -10   2   0    4.74    0.18
  10   2   0    4.39    0.21
  12  -2   0    3.63    0.18
  12  -2   0    3.72    0.18
  12  -2   0    3.45    0.17
 -12  -2   0    3.91    0.21
 -12   2   0    4.09    0.22
  12   2   0    3.97    0.22
  14  -2   0    0.03    0.08
 -14  -2   0    0.03    0.11
  14  -2   0   -0.05    0.09
  14  -2   0    0.06    0.08
  14   2   0    0.00    0.10
 -14   2   0   -0.06    0.12
 -16  -2   0   17.01    0.54
  16  -2   0   17.11    0.50
  16  -2   0   16.74    0.50
  16   2   0   17.22    0.55
 -16   2   0   17.09    0.55
 -18  -2   0    3.13    0.23
  18  -2   0    3.23    0.22
  18   2   0    3.47    0.26
  20  -2   0    3.24    0.24
 -20  -2   0    2.37    0.23
  20   2   0    3.42    0.27
 -22  -2   0   -0.01    0.15
  22  -2   0    0.13    0.15
  22   2   0   -0.04    0.16
  24  -2   0   -0.01    0.15
  24   2   0    0.06    0.18
  26  -2   0    0.33    0.19
  26   2   0    0.22    0.23
  -1  -3   0    2.63    0.13
   1  -3   0    2.58    0.11
  -1  -3   0    2.75    0.15
  -1  -3   0    2.68    0.13
   1  -3   0    2.53    0.10
   1  -3   0    2.53    0.16
  -1   3   0    2.65    0.16
   1   3   0    2.56    0.14
   3  -3   0    0.23    0.10
  -3  -3   0    0.19    0.09
  -3  -3   0    0.23    0.08
  -3  -3   0    0.35    0.08
   3   3   0    0.28    0.07
   3   3   0    0.39    0.06
   3   3   0    0.22    0.05
  -3   3   0    0.47    0.11
  -5  -3   0   40.57    0.95
  -5  -3   0   42.26    0.96
  -5  -3   0   40.84    0.94
   5   3   0   40.70    0.92
  -5   3   0   39.53    0.97
   7  -3   0    3.45    0.16
  -7  -3   0    3.99    0.20
  -7  -3   0    3.81    0.20
  -7  -3   0    3.49    0.20
  -7   3   0    3.76    0.22
   7   3   0    3.67    0.18
   9  -3   0    3.06    0.12
   9  -3   0    3.17    0.12
  -9  -3   0    2.79    0.18
   9  -3   0    3.18    0.15
  -9  -3   0    2.85    0.20
  -9  -3   0    3.08    0.19
  -9   3   0    3.06    0.22
   9   3   0    2.94    0.18
 -11  -3   0    4.40    0.24
  11  -3   0    4.21    0.16
  11  -3   0    4.53    0.19
  11  -3   0    4.10    0.17
 -11   3   0    4.60    0.26
  11   3   0    4.32    0.22
 -13  -3   0   13.57    0.47
  13  -3   0   14.21    0.39
  13  -3   0   14.47    0.39
  13  -3   0   14.43    0.39
 -13   3   0   14.22    0.49
  13   3   0   14.48    0.47
  15  -3   0    0.46    0.11
  15  -3   0    0.43    0.12
 -15  -3   0    0.42    0.15
 -15   3   0    0.46    0.17
  15   3   0    0.45    0.15
  17  -3   0    2.64    0.19
  17  -3   0    2.90    0.19
 -17  -3   0    3.38    0.26
  17   3   0    3.06    0.25
  19  -3   0    0.31    0.13
 -19  -3   0    0.30    0.16
  19   3   0    0.42    0.17
  21  -3   0    0.03    0.14
 -21  -3   0    0.18    0.17
  21   3   0    0.31    0.17
  23  -3   0    0.10    0.16
 -23  -3   0    0.04    0.17
  25  -3   0    0.83    0.20
 -25  -3   0    0.87    0.24
   0  -4   0    2.40    0.13
   0  -4   0    2.22    0.16
   0  -4   0    2.14    0.13
   0   4   0    2.07    0.16
   2  -4   0    2.74    0.12
  -2  -4   0    2.76    0.18
   2  -4   0    2.86    0.13
  -2  -4   0    2.49    0.15
  -2  -4   0    2.85    0.16
   2  -4   0    2.72    0.18
  -2   4   0    2.82    0.19
  -4  -4   0    2.95    0.17
   4  -4   0    2.58    0.10
   4  -4   0    2.52    0.18
  -4  -4   0    2.43    0.18
  -4  -4   0    2.61    0.17
   4  -4   0    2.43    0.10
  -4   4   0    2.64    0.19
  -6  -4   0    0.46    0.11
  -6  -4   0    0.42    0.11
  -6  -4   0    0.46    0.13
   6   4   0    0.37    0.08
  -6   4   0    0.59    0.14
  -8  -4   0    0.31    0.11
  -8  -4   0    0.26    0.11
   8  -4   0    0.56    0.11
  -8  -4   0    0.40    0.13
   8   4   0    0.42    0.10
  -8   4   0    0.34    0.15
  10  -4   0    0.09    0.09
  10  -4   0    0.08    0.05
 -10  -4   0    0.31    0.13
 -10  -4   0   -0.04    0.12
  10  -4   0    0.06    0.05
 -10   4   0   -0.01    0.14
 -12  -4   0    2.00    0.20
  12  -4   0    1.75    0.11
  12  -4   0    1.85    0.15
 -12   4   0    1.71    0.22
  14  -4   0    0.74    0.13
  14  -4   0    0.55    0.11
 -14  -4   0    0.60    0.16
 -14   4   0    0.54    0.17
  16  -4   0   -0.12    0.10
 -16  -4   0    0.26    0.15
 -18  -4   0    0.00    0.15
  18  -4   0   -0.13    0.10
  20  -4   0    0.05    0.13
 -20  -4   0    0.23    0.19
 -22  -4   0    0.58    0.21
  22  -4   0    0.56    0.16
  -1  -5   0    1.32    0.16
   1  -5   0    1.17    0.16
   1  -5   0    1.36    0.12
  -1  -5   0    1.42    0.13
   3  -5   0    0.19    0.13
  -3  -5   0    0.25    0.11
  -3  -5   0    0.41    0.14
   3  -5   0    0.37    0.08
   5  -5   0    0.23    0.06
   5  -5   0    0.15    0.14
  -5  -5   0    0.15    0.11
  -5  -5   0    0.17    0.14
  -7  -5   0    0.14    0.13
   7  -5   0    0.14    0.10
  -7  -5   0    0.06    0.12
   7  -5   0   -0.14    0.12
   9  -5   0    3.46    0.25
  -9  -5   0    3.22    0.24
  -9  -5   0    3.13    0.23
   9  -5   0    3.24    0.20
 -11  -5   0    0.42    0.16
  11  -5   0    0.36    0.07
 -13  -5   0   -0.17    0.14
  13  -5   0    0.01    0.07
  15  -5   0    0.13    0.09
 -15  -5   0    0.39    0.18
 -17  -5   0    0.63    0.19
  17  -5   0    1.04    0.14
  19  -5   0    0.03    0.12
 -19  -5   0   -0.27    0.17
   0  -6   0    0.47    0.12
   0  -6   0    0.68    0.17
   2  -6   0    0.03    0.14
  -2  -6   0    0.28    0.16
  -2  -6   0    0.08    0.12
   2  -6   0    0.05    0.10
   4  -6   0    0.24    0.15
   4  -6   0    0.31    0.09
  -4  -6   0    0.34    0.13
  -4  -6   0    0.21    0.16
  -6  -6   0    2.34    0.22
   6  -6   0    1.98    0.21
  -6  -6   0    2.16    0.22
   6  -6   0    2.08    0.13
  -8  -6   0    0.79    0.18
   8  -6   0    0.65    0.18
   8  -6   0    0.68    0.08
  -8  -6   0    0.97    0.18
  10  -6   0    0.09    0.14
 -10  -6   0   -0.11    0.14
 -12  -6   0   -0.26    0.16
  12  -6   0    0.13    0.17
  14  -6   0   -0.06    0.16
 -14  -6   0    0.07    0.18
   1  -7   0    0.22    0.12
  -1  -7   0    0.15    0.14
  -3  -7   0    0.06    0.14
   3  -7   0    0.00    0.11
  26   0  -1   -0.13    0.17
  24   0  -1   -0.03    0.16
  22   0  -1    0.21    0.15
 -20   0   1   -0.14    0.12
  20   0  -1   -0.20    0.12
 -18   0   1   -0.03    0.11
  18   0  -1    0.04    0.12
  16   0  -1    0.07    0.11
 -16   0   1   -0.04    0.10
  14   0  -1    0.10    0.09
 -14   0   1    0.00    0.08
  14   0  -1   -0.15    0.08
  12   0  -1    0.02    0.09
  12   0  -1   -0.13    0.08
 -12   0   1   -0.09    0.07
 -10   0   1   -0.04    0.08
  10   0  -1   -0.02    0.07
  10   0  -1    0.00    0.08
 -10   0   1   -0.04    0.08
 -10   0   1    0.06    0.07
  -8   0   1    0.04    0.07
  -8   0   1    0.05    0.06
  -8   0   1   -0.09    0.06
   8   0  -1    0.00    0.06
   8   0  -1   -0.13    0.07
  -6   0   1   -0.02    0.06
   6   0  -1   -0.02    0.06
  -6   0   1   -0.01    0.06
  -6   0   1    0.03    0.06
   6   0  -1   -0.13    0.06
  -4   0   1   -0.03    0.04
   4   0  -1   -0.01    0.04
  -4   0   1    0.00    0.04
   4   0  -1   -0.04    0.04
   4   0  -1   -0.03    0.04
   2   0  -1    0.00    0.01
  -2   0   1   -0.02    0.01
   2   0  -1   -0.03    0.02
  -2   0   1   -0.02    0.02
   0   0   1    0.00    0.00
   0   0  -1    0.00    0.00
   0   0  -1    0.00    0.00
   0   0   1    0.00    0.00
   0   0  -1    0.00    0.00
  -2   0  -1   -0.16    0.02
   2   0   1    0.01    0.03
  -2   0  -1    0.00    0.03
   2   0   1    0.04    0.03
   2   0   1   -0.14    0.02
  -2   0  -1    0.00    0.03
   2   0   1   -0.14    0.02
  -2   0  -1   -0.15    0.02
   4   0   1   -0.06    0.05
   4   0   1    0.03    0.04
  -4   0  -1   -0.01    0.04
  -4   0  -1   -0.02    0.04
  -4   0  -1   -0.01    0.04
   4   0   1    0.06    0.04
   4   0   1   -0.02    0.04
  -4   0  -1   -0.02    0.04
  -6   0  -1   -0.05    0.06
  -6   0  -1   -0.06    0.05
  -6   0  -1   -0.11    0.06
   6   0   1    0.01    0.06
   6   0   1   -0.04    0.06
  -6   0  -1    0.00    0.05
   8   0   1   -0.03    0.06
   8   0   1    0.08    0.08
  -8   0  -1    0.07    0.07
  -8   0  -1    0.13    0.07
  -8   0  -1   -0.05    0.06
  -8   0  -1   -0.14    0.07
 -10   0  -1    0.06    0.07
  10   0   1   -0.15    0.07
  10   0   1   -0.02    0.07
 -10   0  -1    0.11    0.08
  12   0   1   -0.19    0.08
 -12   0  -1   -0.06    0.08
  12   0   1   -0.09    0.08
 -12   0  -1   -0.04    0.08
 -14   0  -1    0.05    0.09
  14   0   1    0.04    0.10
 -14   0  -1   -0.02    0.08
  14   0   1   -0.19    0.09
 -16   0  -1    0.16    0.11
  16   0   1   -0.12    0.11
 -18   0  -1   -0.17    0.10
  18   0   1    0.09    0.14
 -20   0  -1    0.01    0.11
  20   0   1    0.16    0.14
  22   0   1   -0.10    0.14
  24   0   1    0.02    0.17
  26   0   1    0.06    0.20
  27  -1  -1    1.33    0.24
  27   1  -1    1.48    0.28
  25  -1  -1    1.02    0.21
  25   1  -1    0.83    0.23
  23  -1  -1    1.55    0.22
  23   1  -1    1.65    0.24
 -21  -1   1    0.55    0.17
  21  -1  -1    0.66    0.17
  21   1  -1    0.59    0.17
  19  -1  -1    2.56    0.21
 -19  -1   1    2.72    0.22
  19   1  -1    2.90    0.24
 -17  -1   1   15.16    0.50
  17  -1  -1   16.63    0.51
  17  -1  -1   16.74    0.50
  17   1  -1   15.81    0.52
 -17   1   1   16.22    0.46
  15  -1  -1   10.65    0.36
 -15  -1   1   10.15    0.37
  15  -1  -1   10.62    0.36
 -15   1   1   10.27    0.32
  15   1  -1   11.23    0.39
 -13  -1   1    0.07    0.09
  13  -1  -1   -0.02    0.08
  13  -1  -1   -0.03    0.08
  13   1  -1    0.04    0.10
 -13   1   1    0.03    0.10
 -13   1   1   -0.04    0.06
  11  -1  -1    1.92    0.14
  11  -1  -1    1.99    0.14
 -11  -1   1    2.17    0.16
 -11   1   1    2.06    0.12
  11   1  -1    1.94    0.15
 -11   1   1    1.85    0.13
 -11   1   1    2.11    0.15
   9  -1  -1   33.22    0.72
   9  -1  -1   34.62    0.77
  -9  -1   1   34.33    0.80
  -9  -1   1   33.44    0.80
   9  -1  -1   35.07    0.77
  -9   1   1   34.27    0.75
   9   1  -1   33.48    0.80
   9   1  -1   34.58    0.80
  -9   1   1   28.00    0.74
  -9   1   1   34.17    0.73
  -9   1   1   33.02    0.78
   7  -1  -1   49.11    1.04
  -7  -1   1   51.08    1.12
   7  -1  -1   51.21    1.09
  -7  -1   1   49.01    1.12
   7  -1  -1   50.21    1.09
  -7   1   1   50.05    1.11
   7   1  -1   48.81    1.12
   7   1  -1   50.49    1.06
   7   1  -1   51.95    1.13
  -7   1   1   50.29    1.08
  -7   1   1   48.98    1.04
   5  -1  -1    5.49    0.15
   5  -1  -1    5.92    0.16
   5  -1  -1    5.38    0.15
  -5  -1   1    5.63    0.19
  -5  -1   1    5.69    0.19
  -5   1   1    5.46    0.15
  -5   1   1    5.38    0.14
   5   1  -1    5.88    0.19
   5   1  -1    6.02    0.19
  -5   1   1    5.65    0.20
  -5   1   1    5.76    0.14
   3  -1  -1  215.26    4.42
  -3  -1   1  216.17    4.52
  -3  -1   1  211.44    4.56
  -3  -1   1  216.18    4.49
   3   1  -1  220.91    4.52
   3   1  -1  211.29    4.52
   3   1  -1  216.84    4.58
  -3   1   1  217.61    4.46
  -1  -1   1    0.18    0.04
  -1  -1   1    0.27    0.04
  -1  -1   1    0.29    0.04
   1  -1  -1    0.18    0.05
  -1  -1   1    0.27    0.04
   1   1  -1    0.23    0.05
  -1   1   1    0.27    0.05
   1   1  -1    0.20    0.04
   1   1  -1    0.30    0.03
  -1  -1  -1    1.76    0.09
  -1  -1  -1    1.75    0.08
  -1  -1  -1    1.62    0.08
  -1  -1  -1    1.70    0.08
   1   1   1    1.63    0.09
   1   1   1    1.73    0.07
   1   1   1    1.65    0.07
  -1   1  -1    1.61    0.09
  -3  -1  -1   15.86    0.37
  -3  -1  -1   15.26    0.38
  -3  -1  -1   16.09    0.38
   3  -1   1   15.62    0.35
   3   1   1   15.69    0.38
   3   1   1   16.51    0.38
   3   1   1   15.84    0.38
  -3   1  -1   15.23    0.38
   5  -1   1    4.54    0.14
  -5  -1  -1    4.69    0.17
   5  -1   1    4.72    0.14
   5  -1   1    4.57    0.15
  -5  -1  -1    4.91    0.17
   5   1   1    4.34    0.17
  -5   1  -1    4.55    0.18
   5   1   1    4.80    0.18
  -5   1  -1    4.85    0.15
   7  -1   1    2.67    0.12
  -7  -1  -1    2.76    0.15
   7  -1   1    2.63    0.12
  -7  -1  -1    2.77    0.15
   7  -1   1    2.61    0.13
   7   1   1    2.46    0.15
   7   1   1    2.72    0.09
  -7   1  -1    2.69    0.13
  -7   1  -1    2.42    0.14
   7   1   1    2.61    0.16
  -7   1  -1    2.64    0.10
  -9  -1  -1   26.69    0.66
   9  -1   1   26.15    0.60
   9  -1   1   25.85    0.62
  -9  -1  -1   26.40    0.65
   9  -1   1   26.92    0.63
  -9   1  -1   26.64    0.65
   9   1   1   27.52    0.66
  -9   1  -1   25.74    0.60
   9   1   1   26.00    0.66
  -9   1  -1   26.62    0.60
  11  -1   1    8.75    0.28
  11  -1   1    8.52    0.26
  11  -1   1    8.29    0.28
 -11  -1  -1    8.31    0.29
  11   1   1    8.50    0.31
 -11   1  -1    8.22    0.25
 -11   1  -1    9.08    0.27
 -11   1  -1    8.66    0.30
 -13  -1  -1    0.82    0.12
  13  -1   1    0.86    0.12
  13  -1   1    0.75    0.11
 -13   1  -1    0.95    0.14
 -13   1  -1    1.04    0.10
  13   1   1    0.82    0.13
  15  -1   1    0.71    0.12
  15  -1   1    0.52    0.11
 -15  -1  -1    0.74    0.13
  15   1   1    0.44    0.13
 -15   1  -1    0.68    0.10
 -15   1  -1    0.53    0.13
  17  -1   1    3.76    0.23
 -17  -1  -1    4.10    0.24
  17  -1   1    3.88    0.24
 -17   1  -1    3.79    0.24
  17   1   1    3.58    0.25
 -17   1  -1    3.63    0.20
 -19  -1  -1    0.97    0.16
  19  -1   1    0.95    0.17
  19   1   1    1.12    0.19
 -21  -1  -1    1.62    0.21
  21  -1   1    1.24    0.19
  21   1   1    1.08    0.19
  23  -1   1   -0.29    0.14
  23   1   1   -0.01    0.17
  25  -1   1   -0.23    0.15
  25   1   1    0.11    0.18
  27  -1   1    0.27    0.21
  27   1   1    0.13    0.23
  26  -2  -1    0.65    0.20
  26   2  -1    0.42    0.23
  24  -2  -1    0.43    0.17
 -24  -2   1    0.37    0.18
  24   2  -1    0.41    0.20
  22  -2  -1    1.47    0.20
 -22  -2   1    1.08    0.21
  22   2  -1    1.43    0.22
  20  -2  -1    0.91    0.16
 -20  -2   1    1.19    0.20
  20   2  -1    1.26    0.21
 -18  -2   1   -0.04    0.12
  18  -2  -1    0.00    0.11
  18   2  -1    0.32    0.15
  16  -2  -1   -0.02    0.10
 -16  -2   1    0.09    0.12
  16  -2  -1    0.00    0.11
 -16   2   1   -0.08    0.05
  16   2  -1    0.29    0.13
  14  -2  -1    0.23    0.09
  14  -2  -1    0.01    0.08
  14  -2  -1    0.22    0.09
 -14  -2   1    0.00    0.10
  14   2  -1    0.28    0.12
 -14   2   1    0.08    0.13
 -12  -2   1   14.50    0.45
  12  -2  -1   14.53    0.39
  12  -2  -1   14.20    0.39
  12  -2  -1   14.06    0.37
 -12   2   1   14.28    0.45
 -12   2   1   14.63    0.38
  12   2  -1   14.20    0.44
  10  -2  -1   29.46    0.65
 -10  -2   1   30.42    0.74
  10  -2  -1   29.13    0.67
  10  -2  -1   28.64    0.68
 -10  -2   1   28.10    0.74
  10   2  -1   29.41    0.73
 -10   2   1   29.02    0.74
  -8  -2   1    3.95    0.19
   8  -2  -1    3.84    0.14
   8  -2  -1    3.81    0.15
   8  -2  -1    3.82    0.14
  -8  -2   1    4.19    0.20
   8   2  -1    4.08    0.19
  -8   2   1    4.02    0.21
   6  -2  -1   11.65    0.27
   6  -2  -1   12.17    0.29
  -6  -2   1   11.71    0.34
  -6  -2   1   11.79    0.32
  -6  -2   1   12.42    0.35
   6  -2  -1   11.62    0.28
  -6   2   1   11.47    0.36
   6   2  -1   12.01    0.34
   6   2  -1   11.89    0.34
  -4  -2   1   19.14    0.47
  -4  -2   1   19.15    0.48
  -4  -2   1   19.24    0.47
   4   2  -1   19.00    0.47
   4   2  -1   19.38    0.43
  -4   2   1   19.73    0.50
   4   2  -1   20.00    0.47
  -2  -2   1   66.92    1.43
  -2  -2   1   67.05    1.42
  -2  -2   1   66.06    1.43
   2   2  -1   59.80    1.41
   2   2  -1   68.38    1.41
   2   2  -1   68.77    1.42
  -2   2   1   68.01    1.44
   0  -2  -1    6.61    0.18
   0  -2   1    6.09    0.16
   0  -2   1    6.01    0.20
   0  -2  -1    6.07    0.17
   0  -2  -1    6.35    0.21
   0  -2   1    6.12    0.16
   0   2   1    6.09    0.19
   0   2  -1    6.26    0.20
  -2  -2  -1    4.31    0.16
  -2  -2  -1    4.56    0.18
  -2  -2  -1    4.24    0.16
  -2   2  -1    4.38    0.18
   2   2   1    4.62    0.15
  -4  -2  -1    4.29    0.18
  -4  -2  -1    4.33    0.13
  -4  -2  -1    4.35    0.17
  -4  -2  -1    4.88    0.18
   4   2   1    4.54    0.17
   4   2   1    4.82    0.17
  -4   2  -1    4.12    0.18
  -6  -2  -1    0.21    0.08
  -6  -2  -1    0.24    0.09
   6  -2   1    0.36    0.07
  -6  -2  -1    0.27    0.08
  -6   2  -1    0.39    0.11
   6   2   1    0.30    0.08
   6   2   1    0.22    0.08
   8  -2   1   97.07    2.01
  -8  -2  -1   95.18    2.07
   8  -2   1   92.68    1.93
   8  -2   1   91.55    2.00
  -8  -2  -1   95.60    2.07
  -8   2  -1   93.48    2.05
   8   2   1   94.13    2.06
 -10  -2  -1   25.38    0.65
  10  -2   1   23.44    0.58
  10  -2   1   23.79    0.57
  10  -2   1   24.33    0.58
 -10  -2  -1   26.65    0.66
 -10   2  -1   24.32    0.57
  10   2   1   25.45    0.65
 -10   2  -1   23.86    0.65
 -12  -2  -1    0.63    0.12
  12  -2   1    0.51    0.10
  12  -2   1    0.74    0.10
  12  -2   1    0.44    0.09
  12   2   1    0.50    0.12
 -12   2  -1    0.42    0.13
  14  -2   1    0.24    0.10
  14  -2   1    0.30    0.10
  14  -2   1    0.39    0.10
 -14  -2  -1    0.38    0.12
  14   2   1    0.49    0.14
 -14   2  -1    0.44    0.14
 -16  -2  -1    4.55    0.26
  16  -2   1    4.92    0.24
  16  -2   1    4.84    0.24
  16  -2   1    4.94    0.23
 -16   2  -1    4.93    0.29
  16   2   1    5.01    0.29
 -18  -2  -1   -0.01    0.12
  18  -2   1   -0.01    0.11
 -18   2  -1   -0.04    0.14
  18   2   1   -0.18    0.12
  20  -2   1    0.26    0.14
 -20  -2  -1    0.25    0.15
  20   2   1   -0.01    0.16
 -22  -2  -1    0.46    0.18
  22  -2   1    0.27    0.15
  22   2   1    0.69    0.21
  24  -2   1    0.24    0.17
  24   2   1   -0.11    0.18
  26  -2   1    0.49    0.20
  26   2   1    0.59    0.24
  25  -3  -1   -0.04    0.17
 -25  -3   1   -0.05    0.19
  23  -3  -1    0.21    0.16
 -23  -3   1    0.00    0.19
 -21  -3   1    0.10    0.16
  21  -3  -1    0.05    0.14
  21   3  -1    0.14    0.16
  19  -3  -1    1.55    0.18
 -19  -3   1    1.80    0.23
  19   3  -1    1.81    0.21
 -17  -3   1    0.53    0.15
  17  -3  -1    0.17    0.12
  17  -3  -1    0.45    0.12
  17   3  -1    0.42    0.15
  15  -3  -1    0.27    0.11
  15  -3  -1    0.28    0.10
 -15  -3   1    0.30    0.14
  15   3  -1    0.27    0.13
 -13  -3   1    6.04    0.29
  13  -3  -1    5.29    0.21
  13  -3  -1    5.59    0.22
  13  -3  -1    5.34    0.21
 -13   3   1    5.09    0.28
  13   3  -1    5.33    0.27
 -11  -3   1    1.89    0.18
  11  -3  -1    1.40    0.11
  11  -3  -1    1.74    0.12
  11  -3  -1    1.63    0.11
 -11   3   1    1.47    0.17
  11   3  -1    1.84    0.16
   9  -3  -1    3.14    0.15
  -9  -3   1    3.23    0.20
   9  -3  -1    2.98    0.12
  -9  -3   1    3.33    0.20
   9  -3  -1    2.97    0.12
  -9   3   1    2.96    0.21
   9   3  -1    3.33    0.19
  -7  -3   1    0.14    0.09
  -7  -3   1    0.23    0.09
  -7  -3   1    0.04    0.09
   7  -3  -1    0.01    0.07
  -7   3   1   -0.13    0.09
   7   3  -1   -0.07    0.08
  -5  -3   1    5.75    0.23
  -5  -3   1    6.14    0.23
  -5  -3   1    6.06    0.23
  -5   3   1    5.77    0.25
   5   3  -1    5.88    0.20
   5   3  -1    6.11    0.18
   3  -3  -1    0.78    0.06
  -3  -3   1    0.81    0.09
   3  -3  -1    0.77    0.06
   3  -3  -1    0.70    0.11
  -3  -3   1    0.89    0.11
  -3  -3   1    0.78    0.09
   3   3  -1    0.97    0.07
   3   3  -1    0.83    0.09
  -3   3   1    0.73    0.11
   3   3  -1    0.80    0.06
  -1  -3   1    5.53    0.18
   1  -3  -1    5.44    0.17
   1  -3  -1    5.03    0.22
  -1  -3   1    5.36    0.18
  -1  -3   1    5.50    0.21
   1  -3  -1    5.55    0.17
   1   3  -1    5.48    0.20
  -1   3   1    5.75    0.21
  -1  -3  -1    8.16    0.24
   1  -3   1    8.41    0.21
   1  -3   1    8.18    0.21
  -1  -3  -1    8.69    0.25
   1  -3   1    8.19    0.27
  -1  -3  -1    7.80    0.27
   1   3   1    8.48    0.26
  -1   3  -1    8.32    0.28
  -3  -3  -1    0.87    0.10
  -3  -3  -1    0.91    0.11
  -3  -3  -1    0.94    0.10
   3   3   1    0.94    0.07
   3   3   1    1.02    0.08
  -3   3  -1    0.94    0.12
  -5  -3  -1    3.12    0.17
  -5  -3  -1    2.96    0.18
  -5  -3  -1    3.10    0.18
   5   3   1    3.37    0.16
  -5   3  -1    3.30    0.20
  -7  -3  -1   10.22    0.34
  -7  -3  -1   10.51    0.34
  -7  -3  -1   10.81    0.34
   7  -3   1    9.96    0.29
  -7   3  -1   10.35    0.36
   7   3   1   10.20    0.32
  -9  -3  -1    0.34    0.12
   9  -3   1    0.37    0.09
   9  -3   1    0.42    0.06
   9  -3   1    0.38    0.06
  -9  -3  -1    0.32    0.12
  -9  -3  -1    0.32    0.12
   9   3   1    0.38    0.11
  -9   3  -1    0.27    0.13
 -11  -3  -1    0.22    0.12
  11  -3   1    0.41    0.10
  11  -3   1    0.34    0.07
  11  -3   1    0.24    0.08
 -11   3  -1    0.40    0.13
  11   3   1    0.46    0.12
  13  -3   1    0.04    0.08
  13  -3   1   -0.05    0.08
 -13  -3  -1    0.11    0.13
  13  -3   1    0.05    0.10
  13   3   1    0.17    0.12
 -13   3  -1    0.07    0.14
 -15  -3  -1    4.18    0.26
  15  -3   1    4.29    0.21
  15  -3   1    3.47    0.20
 -15   3  -1    3.84    0.28
  15   3   1    4.12    0.26
 -17  -3  -1    0.46    0.15
  17  -3   1    0.63    0.13
  17  -3   1    0.61    0.13
  17   3   1    0.46    0.15
 -17   3  -1    0.51    0.17
  19  -3   1   -0.04    0.12
 -19  -3  -1    0.16    0.16
  19   3   1    0.04    0.15
 -21  -3  -1    0.10    0.17
  21  -3   1    0.55    0.16
  21   3   1    0.69    0.19
 -23  -3  -1    0.41    0.20
  23  -3   1    0.12    0.16
 -22  -4   1   -0.03    0.18
  22  -4  -1   -0.06    0.14
  20  -4  -1    0.13    0.13
 -20  -4   1    0.39    0.18
  18  -4  -1   -0.14    0.10
 -18  -4   1   -0.02    0.15
 -16  -4   1    1.27    0.20
  16  -4  -1    1.20    0.14
  14  -4  -1    0.10    0.10
  14  -4  -1    0.04    0.10
 -14  -4   1   -0.06    0.13
 -12  -4   1    0.71    0.16
  12  -4  -1    0.62    0.11
  12  -4  -1    0.83    0.09
  10  -4  -1    3.62    0.18
 -10  -4   1    3.80    0.23
  10  -4  -1    3.72    0.13
  10  -4  -1    3.66    0.13
 -10   4   1    3.35    0.26
   8  -4  -1    2.67    0.10
  -8  -4   1    2.52    0.18
  -8  -4   1    2.65    0.19
  -8  -4   1    3.10    0.21
   8  -4  -1    2.73    0.16
  -8   4   1    2.95    0.22
   8   4  -1    2.75    0.17
  -6  -4   1    1.09    0.13
  -6  -4   1    0.81    0.12
  -6  -4   1    1.05    0.14
   6  -4  -1    0.96    0.15
   6   4  -1    1.08    0.09
  -6   4   1    0.99    0.16
  -4  -4   1    1.89    0.15
   4  -4  -1    2.00    0.09
  -4  -4   1    2.05    0.16
   4  -4  -1    1.66    0.16
  -4  -4   1    2.04    0.14
   4  -4  -1    1.86    0.09
  -4   4   1    1.99    0.18
   2  -4  -1    0.11    0.06
   2  -4  -1   -0.09    0.10
  -2  -4   1    0.19    0.08
  -2  -4   1    0.00    0.08
  -2  -4   1   -0.08    0.10
   2  -4  -1    0.06    0.06
   2   4  -1   -0.03    0.09
   0  -4  -1    0.11    0.07
   0  -4   1    0.27    0.11
   0  -4  -1    0.21    0.12
   0  -4   1    0.04    0.07
   0  -4  -1    0.06    0.07
   0  -4   1    0.19    0.07
   0   4  -1    0.12    0.10
   2  -4   1    0.15    0.06
  -2  -4  -1    0.17    0.12
   2  -4   1   -0.01    0.06
  -2  -4  -1    0.14    0.08
   2  -4   1    0.16    0.10
  -2  -4  -1    0.02    0.08
  -2   4  -1    0.17    0.11
  -4  -4  -1    0.09    0.09
  -4  -4  -1    0.19    0.10
   4  -4   1    0.09    0.11
  -4  -4  -1    0.19    0.11
  -4   4  -1    0.16    0.12
  -6  -4  -1    0.10    0.11
  -6  -4  -1   -0.06    0.09
  -6  -4  -1    0.04    0.10
   6   4   1    0.13    0.07
  -6   4  -1    0.09    0.12
  -8  -4  -1    0.42    0.12
  -8  -4  -1    0.43    0.13
   8  -4   1    0.38    0.10
  -8  -4  -1    0.30    0.14
   8   4   1    0.49    0.10
  -8   4  -1    0.53    0.16
  10  -4   1    3.38    0.12
 -10  -4  -1    3.09    0.23
 -10  -4  -1    3.26    0.22
  10  -4   1    3.19    0.12
  10  -4   1    3.45    0.18
 -10   4  -1    3.43    0.26
  12  -4   1   -0.15    0.10
 -12  -4  -1    0.04    0.13
  12  -4   1   -0.07    0.07
 -12   4  -1    0.07    0.15
 -14  -4  -1    5.89    0.31
  14  -4   1    5.69    0.22
  14  -4   1    5.82    0.24
 -14   4  -1    5.86    0.34
  16  -4   1    2.00    0.15
  16  -4   1    1.97    0.17
 -16  -4  -1    2.02    0.23
 -16   4  -1    1.89    0.23
  18  -4   1   -0.06    0.11
 -18  -4  -1   -0.10    0.16
  20  -4   1    0.01    0.13
 -20  -4  -1    0.05    0.17
  22  -4   1   -0.23    0.14
 -22  -4  -1   -0.06    0.20
 -19  -5   1    0.07    0.20
  19  -5  -1    0.08    0.12
  17  -5  -1    0.07    0.11
 -17  -5   1    0.21    0.19
 -15  -5   1    1.31    0.22
  15  -5  -1    1.33    0.13
  13  -5  -1   -0.19    0.07
 -13  -5   1   -0.03    0.15
  11  -5  -1    0.99    0.08
 -11  -5   1    1.09    0.18
   9  -5  -1    1.16    0.09
   9  -5  -1    1.06    0.20
  -9  -5   1    1.43    0.18
  -9  -5   1    1.16    0.17
   9  -5  -1    1.14    0.14
   7  -5  -1    0.30    0.06
  -7  -5   1    0.43    0.14
   7  -5  -1    0.21    0.14
  -7  -5   1    0.39    0.14
   5  -5  -1    0.05    0.07
  -5  -5   1    0.01    0.11
  -5  -5   1   -0.14    0.12
   5  -5  -1   -0.08    0.13
  -3  -5   1   -0.04    0.09
   3  -5  -1   -0.08    0.13
   3  -5  -1    0.20    0.08
  -3  -5   1    0.18    0.13
  -1  -5   1    0.38    0.10
   1  -5  -1    0.46    0.09
  -1  -5   1    0.42    0.14
   1  -5  -1    0.31    0.14
  -1  -5  -1    0.01    0.13
  -1  -5  -1    0.13    0.10
   1  -5   1   -0.07    0.12
   1  -5   1   -0.05    0.08
   3  -5   1    4.98    0.26
   3  -5   1    5.18    0.18
  -3  -5  -1    5.18    0.27
  -3  -5  -1    5.24    0.24
  -3   5  -1    5.32    0.28
   5  -5   1    1.28    0.09
   5  -5   1    1.37    0.09
  -5  -5  -1    1.35    0.16
  -5  -5  -1    1.44    0.18
   5  -5   1    1.62    0.18
  -5   5  -1    1.07    0.18
  -7  -5  -1    1.10    0.16
   7  -5   1    1.32    0.18
  -7  -5  -1    0.92    0.17
   7  -5   1    1.27    0.15
  -7   5  -1    1.41    0.20
  -9  -5  -1    0.07    0.15
   9  -5   1   -0.02    0.11
  -9  -5  -1    0.09    0.13
  -9   5  -1    0.44    0.17
  11  -5   1    0.06    0.06
  11  -5   1    0.07    0.11
 -11  -5  -1    0.25    0.15
  13  -5   1    0.04    0.07
 -13  -5  -1   -0.10    0.14
  15  -5   1   -0.10    0.08
 -15  -5  -1    0.18    0.16
 -17  -5  -1   -0.08    0.18
  17  -5   1    0.05    0.10
  19  -5   1   -0.11    0.12
 -19  -5  -1   -0.17    0.19
  14  -6  -1    0.18    0.19
 -14  -6   1   -0.07    0.18
 -12  -6   1   -0.01    0.16
  12  -6  -1    0.06    0.16
 -10  -6   1    0.06    0.14
  10  -6  -1    0.14    0.17
  -8  -6   1    0.13    0.14
   8  -6  -1    0.52    0.18
   8  -6  -1    0.05    0.07
   6  -6  -1    0.14    0.08
  -6  -6   1    0.05    0.13
   6  -6  -1    0.17    0.15
  -6  -6   1    0.12    0.16
  -4  -6   1   -0.01    0.11
   4  -6  -1    0.02    0.15
  -4  -6   1    0.15    0.14
   4  -6  -1    0.06    0.09
   2  -6  -1    0.12    0.15
   2  -6  -1    0.42    0.11
  -2  -6   1    0.47    0.16
  -2  -6   1    0.26    0.12
   0  -6  -1    0.76    0.18
   0  -6   1    0.72    0.17
   0  -6  -1    0.87    0.14
   0  -6   1    1.11    0.14
  -2  -6  -1    0.54    0.13
  -2  -6  -1    0.22    0.16
   2  -6   1    0.53    0.11
   2  -6   1    0.28    0.15
   4  -6   1   -0.06    0.14
   4  -6   1    0.01    0.08
  -4  -6  -1    0.00    0.15
  -4  -6  -1   -0.02    0.12
  -6  -6  -1    0.64    0.17
   6  -6   1    0.59    0.08
  -6  -6  -1    0.42    0.15
   6  -6   1    0.49    0.17
  -8  -6  -1   -0.24    0.13
   8  -6   1   -0.03    0.13
  -8  -6  -1    0.19    0.16
 -10  -6  -1    0.12    0.16
 -10  -6  -1    0.29    0.17
  10  -6   1    0.01    0.14
  12  -6   1    0.63    0.18
 -12  -6  -1    0.41    0.19
 -14  -6  -1    0.27    0.19
  -3  -7   1   -0.03    0.13
   3  -7  -1    0.16    0.12
   1  -7  -1   -0.14    0.11
  -1  -7   1    0.13    0.13
   1  -7   1   -0.08    0.12
  -1  -7  -1    0.09    0.13
  -3  -7  -1   -0.03    0.14
   3  -7   1    0.16    0.11
  26   0  -2    0.46    0.21
  24   0  -2    2.75    0.28
  22   0  -2    3.92    0.28
  20   0  -2    5.27    0.30
 -20   0   2    4.98    0.27
  18   0  -2    4.74    0.28
 -18   0   2    4.22    0.23
  16   0  -2   33.51    0.87
 -16   0   2   34.57    0.85
  14   0  -2    2.81    0.18
  14   0  -2    2.97    0.19
 -14   0   2    2.41    0.16
 -12   0   2   13.95    0.40
  12   0  -2   14.28    0.42
  12   0  -2   14.25    0.41
 -10   0   2   16.38    0.41
 -10   0   2   15.48    0.43
  10   0  -2   16.51    0.44
 -10   0   2   16.18    0.43
  10   0  -2   15.94    0.43
   8   0  -2    1.73    0.12
  -8   0   2    1.74    0.11
   8   0  -2    2.04    0.14
  -8   0   2    2.03    0.13
   6   0  -2   21.35    0.51
  -6   0   2   22.55    0.51
  -6   0   2   21.58    0.51
   4   0  -2    6.78    0.18
  -4   0   2    7.04    0.19
  -4   0   2    6.50    0.18
   4   0  -2    6.59    0.18
   0   0   2    0.00    0.00
   0   0   2    0.00    0.01
   0   0   2   -0.01    0.01
   0   0  -2    0.00    0.01
   0   0  -2    0.00    0.00
   0   0  -2   -0.01    0.01
   0   0  -2    0.01    0.00
   0   0   2    0.00    0.00
   4   0   2   99.75    2.17
   4   0   2  102.99    2.17
  -4   0  -2  103.30    2.14
  -4   0  -2  103.93    2.07
   4   0   2  101.37    2.07
  -4   0  -2  104.85    2.17
   4   0   2  103.14    2.13
  -4   0  -2  100.68    2.17
  -6   0  -2   10.27    0.27
   6   0   2    9.83    0.27
  -6   0  -2   10.20    0.28
   6   0   2    9.57    0.27
  -6   0  -2   10.27    0.28
   6   0   2   10.06    0.28
  -6   0  -2   10.70    0.27
  -8   0  -2    0.09    0.07
  -8   0  -2    0.04    0.06
   8   0   2    0.05    0.08
  -8   0  -2    0.09    0.07
   8   0   2    0.07    0.07
  -8   0  -2    0.09    0.07
 -10   0  -2   32.80    0.78
 -10   0  -2   33.33    0.76
  10   0   2   33.14    0.79
  10   0   2   33.17    0.79
 -12   0  -2   14.76    0.41
  12   0   2   15.28    0.43
 -12   0  -2   14.65    0.40
  12   0   2   13.46    0.42
  14   0   2    3.91    0.22
 -14   0  -2    4.07    0.20
  14   0   2    4.37    0.22
 -14   0  -2    4.57    0.21
  16   0   2    2.79    0.21
 -16   0  -2    2.86    0.19
 -16   0  -2    2.48    0.19
  18   0   2    4.67    0.28
 -18   0  -2    4.34    0.25
  20   0   2    1.90    0.21
  22   0   2    0.09    0.15
  24   0   2    1.60    0.23
  26   0   2    0.35    0.20
  27  -1  -2    0.76    0.22
  27   1  -2    0.45    0.23
  25  -1  -2    2.05    0.25
  25   1  -2    2.08    0.28
  23  -1  -2    0.18    0.16
  23   1  -2    0.24    0.16
 -21  -1   2    0.31    0.16
  21  -1  -2    0.27    0.15
  21   1  -2    0.04    0.14
 -19  -1   2    6.09    0.30
  19  -1  -2    6.01    0.29
  19   1  -2    5.99    0.33
  17  -1  -2    4.46    0.25
 -17  -1   2    4.49    0.25
  17  -1  -2    4.50    0.26
 -17   1   2    4.41    0.21
  17   1  -2    4.58    0.27
  15  -1  -2   13.01    0.41
 -15  -1   2   12.67    0.42
  15  -1  -2   13.14    0.41
 -15   1   2   12.97    0.38
  15   1  -2   14.50    0.45
 -13  -1   2    3.00    0.19
  13  -1  -2    3.50    0.18
  13  -1  -2    3.32    0.18
  13   1  -2    2.94    0.20
 -13   1   2    3.04    0.15
  11  -1  -2    0.06    0.08
 -11  -1   2    0.26    0.09
  11  -1  -2    0.04    0.08
  11   1  -2    0.14    0.09
 -11   1   2    0.14    0.06
 -11   1   2    0.17    0.07
   9  -1  -2   19.66    0.45
   9  -1  -2   19.33    0.48
   9  -1  -2   20.22    0.48
  -9  -1   2   18.96    0.51
  -9  -1   2   19.32    0.51
   9   1  -2   19.41    0.51
  -9   1   2   18.62    0.46
  -9   1   2   19.15    0.44
  -9   1   2   18.66    0.50
  -9   1   2   20.06    0.46
   9   1  -2   19.81    0.51
   7  -1  -2   96.15    2.10
   7  -1  -2   98.52    2.10
  -7  -1   2  100.21    2.12
   7  -1  -2   97.15    1.99
  -7  -1   2   98.11    2.12
  -7   1   2   97.78    2.10
   7   1  -2  100.53    2.05
  -7   1   2   99.44    1.99
   7   1  -2   99.19    2.12
  -7   1   2   97.96    2.08
   7   1  -2   98.84    2.12
  -5  -1   2    0.02    0.07
   5  -1  -2   -0.05    0.04
   5  -1  -2   -0.02    0.04
   5  -1  -2    0.02    0.05
  -5  -1   2    0.05    0.06
  -5   1   2    0.05    0.04
  -5   1   2   -0.09    0.07
   5   1  -2   -0.02    0.06
   5   1  -2   -0.07    0.06
   5   1  -2   -0.03    0.06
  -5   1   2   -0.01    0.03
  -5   1   2    0.02    0.03
  -3  -1   2    7.17    0.21
   3  -1  -2    7.52    0.18
  -3  -1   2    7.63    0.19
  -3  -1   2    7.22    0.20
   3  -1  -2    7.22    0.18
   3   1  -2    7.59    0.21
   3   1  -2    7.66    0.19
   3   1  -2    7.41    0.20
  -3   1   2    7.46    0.21
   1  -1  -2   14.88    0.35
  -1  -1   2   14.91    0.35
  -1  -1   2   14.91    0.34
   1  -1  -2   14.99    0.34
   1  -1  -2   15.37    0.35
  -1  -1   2   15.01    0.34
   1  -1  -2   15.04    0.34
  -1  -1   2   15.39    0.34
  -1   1   2   15.35    0.36
   1   1  -2   15.48    0.34
   1   1  -2   14.93    0.34
   1   1  -2   15.39    0.34
  -1  -1  -2   11.29    0.28
  -1  -1  -2   11.48    0.28
  -1  -1  -2   11.22    0.28
   1   1   2   11.39    0.28
  -1   1  -2   11.76    0.28
   1   1   2   11.87    0.29
   1   1   2   12.06    0.28
  -3  -1  -2    4.28    0.15
   3  -1   2    4.54    0.14
  -3  -1  -2    4.79    0.16
  -3  -1  -2    4.34    0.15
   3   1   2    4.53    0.15
  -3   1  -2    4.32    0.17
   3   1   2    4.55    0.17
   3   1   2    4.51    0.15
  -5  -1  -2   45.04    0.98
  -5  -1  -2   44.40    1.00
   5  -1   2   45.13    0.97
   5  -1   2   44.57    0.94
   5  -1   2   45.90    0.97
  -5  -1  -2   46.22    1.00
  -5  -1  -2   45.03    0.99
  -5   1  -2   44.99    1.04
  -5   1  -2   44.30    0.94
   5   1   2   43.66    1.00
   5   1   2   44.02    1.00
  -5   1  -2   44.18    0.99
   7  -1   2   -0.02    0.07
  -7  -1  -2   -0.01    0.07
  -7  -1  -2   -0.06    0.07
   7  -1   2    0.03    0.06
   7  -1   2    0.04    0.05
  -7  -1  -2   -0.06    0.04
  -7   1  -2    0.03    0.06
  -7   1  -2   -0.06    0.08
   7   1   2   -0.04    0.07
  -7   1  -2   -0.01    0.03
   7   1   2   -0.07    0.07
  -7   1  -2    0.02    0.04
  -9  -1  -2   27.63    0.67
  -9  -1  -2   27.01    0.67
   9  -1   2   27.28    0.62
   9  -1   2   26.78    0.64
   9  -1   2   26.99    0.64
  -9  -1  -2   26.75    0.60
  -9   1  -2   27.12    0.62
  -9   1  -2   25.94    0.66
  -9   1  -2   27.57    0.62
   9   1   2   26.36    0.67
   9   1   2   27.67    0.67
 -11  -1  -2    3.78    0.19
  11  -1   2    3.74    0.18
 -11  -1  -2    3.69    0.15
  11  -1   2    3.62    0.17
  11  -1   2    3.73    0.18
 -11   1  -2    3.75    0.15
  11   1   2    3.75    0.21
 -11   1  -2    3.40    0.19
  13  -1   2    2.10    0.15
  13  -1   2    2.25    0.15
 -13  -1  -2    1.87    0.16
  13  -1   2    2.11    0.15
  13   1   2    1.93    0.17
 -13   1  -2    1.86    0.13
 -13   1  -2    1.86    0.16
 -15  -1  -2    1.64    0.17
  15  -1   2    1.26    0.14
  15  -1   2    1.65    0.16
  15   1   2    1.61    0.17
 -15   1  -2    1.60    0.12
 -15   1  -2    1.56    0.17
  17  -1   2   -0.10    0.11
  17  -1   2   -0.04    0.12
 -17  -1  -2    0.03    0.12
 -17   1  -2   -0.04    0.12
  17   1   2    0.01    0.12
 -17   1  -2   -0.07    0.09
 -19  -1  -2    1.20    0.18
  19  -1   2    0.92    0.17
  19   1   2    1.13    0.19
  21  -1   2    1.10    0.17
 -21  -1  -2    0.81    0.18
  21   1   2    0.64    0.18
  23  -1   2    0.11    0.16
  23   1   2    0.40    0.18
  25  -1   2    0.06    0.18
  25   1   2   -0.05    0.18
  27  -1   2   -0.05    0.18
  27   1   2    0.19    0.23
  26  -2  -2   -0.07    0.17
  26   2  -2   -0.16    0.19
  24  -2  -2   -0.01    0.15
 -24  -2   2   -0.05    0.17
  24   2  -2    0.03    0.17
 -22  -2   2   -0.15    0.15
  22  -2  -2   -0.02    0.13
  22   2  -2   -0.06    0.15
  20  -2  -2    1.76    0.20
 -20  -2   2    1.38    0.20
  20   2  -2    1.95    0.22
  18  -2  -2    0.92    0.16
 -18  -2   2    1.30    0.19
  18   2  -2    1.27    0.19
  16  -2  -2    1.34    0.14
  16  -2  -2    1.60    0.15
 -16  -2   2    1.38    0.17
  16   2  -2    1.39    0.17
 -16   2   2    1.29    0.08
  14  -2  -2    1.37    0.13
 -14  -2   2    1.22    0.16
  14  -2  -2    1.12    0.12
  14   2  -2    1.18    0.16
  14   2  -2    1.12    0.07
  12  -2  -2    3.49    0.17
  12  -2  -2    3.85    0.16
 -12  -2   2    3.64    0.21
  12  -2  -2    3.53    0.18
 -12   2   2    3.67    0.16
  12   2  -2    3.67    0.22
 -12   2   2    3.62    0.23
  10  -2  -2   -0.08    0.07
 -10  -2   2    0.06    0.10
  10  -2  -2   -0.06    0.06
 -10  -2   2   -0.05    0.09
  10  -2  -2    0.03    0.06
  10   2  -2    0.03    0.09
 -10   2   2    0.09    0.11
  -8  -2   2    4.49    0.21
  -8  -2   2    4.09    0.20
   8  -2  -2    4.13    0.14
   8  -2  -2    4.14    0.14
   8  -2  -2    3.96    0.14
  -8   2   2    3.79    0.21
   8   2  -2    4.16    0.19
   6  -2  -2    2.68    0.11
  -6  -2   2    2.30    0.14
  -6  -2   2    2.81    0.15
   6  -2  -2    2.65    0.09
   6  -2  -2    2.55    0.09
  -6  -2   2    2.38    0.14
   6   2  -2    2.54    0.14
   6   2  -2    2.62    0.08
   6   2  -2    2.59    0.15
  -6   2   2    2.61    0.17
  -4  -2   2    9.31    0.26
  -4  -2   2    9.33    0.27
  -4  -2   2    8.98    0.27
  -4   2   2    9.10    0.28
   4   2  -2    9.22    0.26
   4   2  -2    9.44    0.26
   4   2  -2    9.08    0.23
   2  -2  -2   13.29    0.31
   2  -2  -2   13.88    0.36
  -2  -2   2   12.94    0.33
  -2  -2   2   12.89    0.33
   2  -2  -2   13.42    0.31
  -2  -2   2   13.68    0.33
   2   2  -2   13.02    0.31
   2   2  -2   13.25    0.31
   2   2  -2   13.41    0.33
   2   2  -2   13.02    0.33
  -2   2   2   13.60    0.35
   0  -2   2    0.21    0.07
   0  -2  -2    0.12    0.08
   0  -2   2    0.17    0.04
   0  -2   2    0.18    0.04
   0  -2  -2    0.26    0.05
   0  -2  -2    0.14    0.05
   0   2  -2    0.17    0.08
  -2  -2  -2   32.92    0.74
  -2  -2  -2   33.02    0.75
  -2  -2  -2   31.93    0.74
   2   2   2   33.22    0.73
   2   2   2   33.14    0.73
  -2   2  -2   33.32    0.76
  -4  -2  -2    5.83    0.21
  -4  -2  -2    6.20    0.16
  -4  -2  -2    6.08    0.21
  -4  -2  -2    6.27    0.21
   4   2   2    6.32    0.20
  -4   2  -2    6.08    0.23
   4   2   2    6.00    0.20
  -6  -2  -2    1.48    0.12
   6  -2   2    1.55    0.11
  -6  -2  -2    1.67    0.13
   6  -2   2    1.30    0.06
  -6  -2  -2    1.85    0.13
   6   2   2    1.65    0.12
  -6   2  -2    1.34    0.14
  -8  -2  -2   -0.08    0.09
  -8  -2  -2    0.08    0.09
   8  -2   2    0.03    0.05
   8  -2   2    0.01    0.07
   8  -2   2    0.06    0.05
  -8   2  -2   -0.13    0.10
   8   2   2   -0.15    0.08
  10  -2   2    0.81    0.08
 -10  -2  -2    0.84    0.12
  10  -2   2    0.72    0.08
  10  -2   2    0.82    0.10
  10   2   2    0.59    0.12
 -10   2  -2    0.62    0.13
  12  -2   2    8.04    0.26
  12  -2   2    7.24    0.25
 -12  -2  -2    7.61    0.31
  12  -2   2    7.64    0.26
 -12   2  -2    6.97    0.30
  12   2   2    7.39    0.30
 -14  -2  -2    0.58    0.13
  14  -2   2    0.73    0.11
  14  -2   2    0.60    0.11
  14  -2   2    0.70    0.12
 -14   2  -2    0.66    0.15
  14   2   2    0.71    0.14
 -16  -2  -2    1.61    0.19
  16  -2   2    1.57    0.15
  16  -2   2    1.65    0.16
  16   2   2    1.80    0.20
 -16   2  -2    1.41    0.19
  18  -2   2    0.29    0.13
 -18  -2  -2    0.30    0.14
  18   2   2    0.14    0.14
 -18   2  -2    0.25    0.15
  20  -2   2    0.10    0.14
 -20  -2  -2    0.43    0.16
  20   2   2    0.12    0.16
 -22  -2  -2    0.04    0.15
  22  -2   2    0.16    0.14
  22   2   2   -0.01    0.17
  24  -2   2   -0.26    0.16
  24   2   2    0.10    0.19
  26  -2   2   -0.11    0.17
  26   2   2    0.18    0.22
  25  -3  -2    0.15    0.17
 -25  -3   2    0.27    0.22
 -23  -3   2   -0.03    0.17
  23  -3  -2   -0.06    0.14
  21  -3  -2    0.03    0.13
 -21  -3   2    0.06    0.17
  21   3  -2    0.05    0.16
 -19  -3   2    0.65    0.18
  19  -3  -2    0.58    0.14
  19   3  -2    0.50    0.17
 -17  -3   2    1.12    0.18
  17  -3  -2    1.08    0.14
  17   3  -2    1.10    0.19
  15  -3  -2   -0.01    0.10
 -15  -3   2    0.02    0.12
  15  -3  -2    0.13    0.09
  15   3  -2   -0.04    0.12
 -13  -3   2    0.25    0.12
  13  -3  -2    0.07    0.08
  13  -3  -2    0.23    0.09
  13  -3  -2    0.13    0.09
  13   3  -2    0.24    0.12
 -11  -3   2    2.85    0.20
  11  -3  -2    2.80    0.15
  11  -3  -2    2.88    0.14
  11  -3  -2    2.65    0.13
  11   3  -2    2.80    0.19
 -11   3   2    3.04    0.22
   9  -3  -2    4.04    0.16
   9  -3  -2    4.01    0.14
   9  -3  -2    3.97    0.14
  -9  -3   2    4.15    0.21
  -9  -3   2    4.11    0.23
  -9   3   2    4.35    0.25
   9   3  -2    4.31    0.21
  -7  -3   2    1.14    0.12
  -7  -3   2    1.13    0.12
   7  -3  -2    1.05    0.07
  -7  -3   2    0.96    0.12
   7  -3  -2    1.22    0.10
   7  -3  -2    1.19    0.07
  -7   3   2    1.15    0.15
   7   3  -2    1.22    0.12
  -5  -3   2    0.89    0.11
   5  -3  -2    0.77    0.05
  -5  -3   2    0.87    0.11
  -5  -3   2    0.80    0.10
  -5   3   2    0.92    0.13
   5   3  -2    0.88    0.08
   3  -3  -2    1.10    0.13
  -3  -3   2    0.94    0.10
  -3  -3   2    1.21    0.10
  -3  -3   2    0.99    0.11
   3  -3  -2    0.93    0.07
  -3   3   2    1.13    0.13
   3   3  -2    0.98    0.10
   3   3  -2    1.00    0.06
   3   3  -2    0.95    0.07
  -1  -3   2   -0.11    0.07
   1  -3  -2    0.07    0.05
   1  -3  -2   -0.09    0.08
  -1  -3   2   -0.06    0.06
   1  -3  -2   -0.05    0.05
  -1  -3   2   -0.10    0.05
   1   3  -2    0.07    0.08
   1  -3   2    0.18    0.05
   1  -3   2    0.09    0.09
  -1  -3  -2    0.17    0.09
   1  -3   2    0.09    0.04
  -1  -3  -2    0.17    0.07
  -1  -3  -2    0.34    0.07
  -1   3  -2    0.17    0.10
  -3  -3  -2    8.73    0.29
  -3  -3  -2    8.64    0.27
  -3  -3  -2    8.64    0.27
  -3   3  -2    8.54    0.30
   3   3   2    8.49    0.24
  -5  -3  -2    0.15    0.08
  -5  -3  -2    0.03    0.09
  -5  -3  -2    0.11    0.08
   5   3   2    0.10    0.07
  -5   3  -2    0.13    0.11
  -7  -3  -2    0.08    0.09
  -7  -3  -2    0.14    0.11
  -7  -3  -2   -0.05    0.08
   7  -3   2    0.04    0.08
  -7   3  -2    0.03    0.12
   7   3   2   -0.06    0.08
  -9  -3  -2    4.26    0.23
   9  -3   2    4.10    0.18
  -9  -3  -2    3.71    0.21
   9  -3   2    4.00    0.14
   9  -3   2    3.76    0.13
  -9  -3  -2    3.96    0.22
   9   3   2    3.89    0.21
  -9   3  -2    4.46    0.24
  11  -3   2    8.04    0.28
  11  -3   2    8.49    0.25
 -11  -3  -2    8.38    0.34
  11  -3   2    8.19    0.24
 -11   3  -2    8.57    0.36
  11   3   2    8.53    0.33
 -13  -3  -2    0.89    0.16
  13  -3   2    0.77    0.10
  13  -3   2    0.79    0.12
  13  -3   2    0.87    0.11
 -13   3  -2    0.45    0.15
  13   3   2    0.68    0.15
  15  -3   2   10.07    0.34
 -15  -3  -2   10.64    0.42
  15  -3   2    9.81    0.33
 -15   3  -2   10.55    0.42
  15   3   2   10.74    0.42
  17  -3   2    2.62    0.19
 -17  -3  -2    2.55    0.23
  17  -3   2    2.78    0.20
 -17   3  -2    2.39    0.25
  17   3   2    2.91    0.24
  19  -3   2    0.63    0.14
 -19  -3  -2    0.70    0.19
  19  -3   2    0.62    0.15
 -19   3  -2    0.41    0.19
  19   3   2    0.68    0.17
 -21  -3  -2    0.24    0.17
  21  -3   2    0.02    0.13
  21   3   2    0.29    0.18
  23  -3   2    0.31    0.16
 -23  -3  -2    0.18    0.19
 -22  -4   2    0.22    0.21
  22  -4  -2   -0.10    0.14
  20  -4  -2    0.49    0.15
 -20  -4   2    0.50    0.21
 -18  -4   2    0.20    0.16
  18  -4  -2    0.30    0.12
  16  -4  -2    2.69    0.19
 -16  -4   2    2.39    0.23
  14  -4  -2    0.96    0.12
  14  -4  -2    0.83    0.11
 -14  -4   2    0.87    0.17
  12  -4  -2    1.43    0.11
 -12  -4   2    1.38    0.17
  12  -4  -2    1.28    0.12
 -10  -4   2   -0.09    0.12
  10  -4  -2    0.02    0.08
  10  -4  -2    0.01    0.06
  10  -4  -2   -0.09    0.06
   8  -4  -2    0.49    0.06
   8  -4  -2    0.56    0.06
   8  -4  -2    0.67    0.10
  -8  -4   2    0.51    0.12
  -8  -4   2    0.40    0.13
  -8  -4   2    0.33    0.13
   8   4  -2    0.49    0.09
  -6  -4   2    0.24    0.10
  -6  -4   2    0.29    0.10
  -6  -4   2    0.27    0.11
   6  -4  -2    0.38    0.06
   6  -4  -2    0.39    0.05
   6  -4  -2    0.54    0.14
   6   4  -2    0.36    0.07
   4  -4  -2    0.19    0.06
   4  -4  -2    0.13    0.06
  -4  -4   2    0.22    0.09
   4  -4  -2    0.12    0.12
  -4  -4   2    0.05    0.10
  -4  -4   2   -0.03    0.09
   4   4  -2    0.24    0.09
  -2  -4   2    0.58    0.12
   2  -4  -2    0.37    0.07
  -2  -4   2    0.52    0.09
   2  -4  -2    0.25    0.12
  -2  -4   2    0.37    0.09
   2  -4  -2    0.47    0.08
   2   4  -2    0.67    0.11
   0  -4  -2    0.98    0.10
   0  -4   2    0.90    0.09
   0  -4  -2    0.87    0.15
   0  -4   2    0.98    0.09
   0  -4  -2    0.92    0.10
   0  -4   2    0.87    0.12
   0   4  -2    0.93    0.13
  -2  -4  -2    0.17    0.11
   2  -4   2    0.14    0.06
  -2  -4  -2    0.25    0.09
   2  -4   2    0.23    0.06
   2  -4   2    0.32    0.10
  -2  -4  -2    0.13    0.09
  -2   4  -2    0.23    0.11
  -4  -4  -2    3.88    0.20
  -4  -4  -2    3.63    0.20
  -4  -4  -2    3.73    0.21
   4  -4   2    4.00    0.21
  -4   4  -2    3.38    0.22
  -6  -4  -2    1.71    0.16
  -6  -4  -2    1.78    0.16
  -6  -4  -2    1.53    0.16
  -6   4  -2    1.75    0.18
   6   4   2    1.14    0.10
  -8  -4  -2    0.31    0.14
  -8  -4  -2    0.54    0.12
   8  -4   2    0.54    0.11
  -8  -4  -2    0.55    0.13
   8   4   2    0.56    0.11
  -8   4  -2    0.44    0.14
  10  -4   2    0.06    0.05
 -10  -4  -2   -0.10    0.12
  10  -4   2    0.01    0.05
 -10  -4  -2    0.16    0.14
  10  -4   2   -0.11    0.09
 -10   4  -2   -0.17    0.14
 -12  -4  -2    0.21    0.13
  12  -4   2    0.29    0.08
  12  -4   2    0.31    0.12
 -12   4  -2    0.29    0.17
  14  -4   2    0.48    0.10
  14  -4   2    0.60    0.13
 -14  -4  -2    0.35    0.16
 -14   4  -2    0.71    0.20
  16  -4   2   -0.18    0.11
  16  -4   2   -0.02    0.10
 -16  -4  -2    0.10    0.16
 -16   4  -2    0.04    0.16
  18  -4   2   -0.06    0.11
 -18  -4  -2   -0.07    0.17
 -20  -4  -2    0.65    0.22
  20  -4   2    0.39    0.14
  22  -4   2    1.27    0.19
 -22  -4  -2    1.00    0.24
 -19  -5   2    0.04    0.19
  19  -5  -2   -0.25    0.12
 -17  -5   2    0.24    0.17
  17  -5  -2   -0.04    0.10
  15  -5  -2   -0.08    0.09
 -15  -5   2   -0.17    0.15
 -13  -5   2    0.49    0.17
  13  -5  -2    0.39    0.09
 -11  -5   2   -0.21    0.12
  11  -5  -2    0.18    0.07
   9  -5  -2    3.95    0.14
   9  -5  -2    3.96    0.20
  -9  -5   2    3.86    0.24
  -9  -5   2    3.99    0.25
   9  -5  -2    3.89    0.28
   7  -5  -2    0.25    0.07
  -7  -5   2    0.11    0.12
  -7  -5   2    0.11    0.13
   7  -5  -2    0.39    0.15
  -5  -5   2    2.14    0.18
  -5  -5   2    1.95    0.19
   5  -5  -2    2.00    0.12
   5  -5  -2    2.05    0.20
  -3  -5   2    1.00    0.13
   3  -5  -2    0.75    0.16
   3  -5  -2    0.94    0.10
  -3  -5   2    0.75    0.14
   1  -5  -2    2.39    0.21
  -1  -5   2    2.45    0.16
  -1  -5   2    2.47    0.19
   1  -5  -2    2.04    0.15
   1   5  -2    2.36    0.19
   1  -5   2    0.24    0.13
   1  -5   2    0.13    0.08
  -1  -5  -2    0.25    0.14
  -1  -5  -2    0.02    0.10
  -1   5  -2   -0.01    0.12
   3  -5   2    2.64    0.13
  -3  -5  -2    2.34    0.20
  -3  -5  -2    2.50    0.18
   3  -5   2    2.60    0.20
  -3   5  -2    2.98    0.23
   5  -5   2    2.76    0.21
  -5  -5  -2    2.52    0.19
  -5  -5  -2    2.99    0.22
   5  -5   2    2.43    0.11
   5  -5   2    2.46    0.11
  -5   5  -2    2.71    0.23
  -7  -5  -2    5.95    0.30
   7  -5   2    6.49    0.31
   7  -5   2    6.43    0.27
  -7  -5  -2    6.82    0.31
  -7   5  -2    6.08    0.33
  -9  -5  -2    1.34    0.18
   9  -5   2    1.55    0.16
  -9  -5  -2    1.44    0.19
  -9   5  -2    1.55    0.21
  11  -5   2    0.15    0.12
 -11  -5  -2    0.22    0.17
 -11  -5  -2    0.37    0.16
 -11   5  -2    0.50    0.17
  13  -5   2   -0.07    0.07
 -13  -5  -2   -0.12    0.13
 -13   5  -2    0.19    0.19
  15  -5   2    0.11    0.09
 -15  -5  -2    0.17    0.16
  17  -5   2    0.18    0.11
 -17  -5  -2    0.02    0.18
 -19  -5  -2    0.00    0.18
  19  -5   2    0.01    0.13
  14  -6  -2   -0.01    0.18
 -14  -6   2    0.29    0.19
  12  -6  -2   -0.27    0.15
 -12  -6   2   -0.22    0.14
 -10  -6   2    0.54    0.18
  10  -6  -2    0.57    0.08
  10  -6  -2    0.29    0.17
   8  -6  -2    1.38    0.21
   8  -6  -2    1.59    0.11
  -8  -6   2    1.38    0.19
   6  -6  -2    0.01    0.15
  -6  -6   2    0.16    0.13
   6  -6  -2    0.03    0.08
   4  -6  -2   -0.04    0.09
  -4  -6   2    0.07    0.11
   4  -6  -2   -0.24    0.14
  -4  -6   2    0.18    0.15
  -2  -6   2    0.97    0.14
  -2  -6   2    0.86    0.17
   2  -6  -2    0.75    0.12
   2  -6  -2    1.00    0.19
   0  -6   2    0.06    0.10
   0  -6  -2    0.06    0.11
   0  -6   2    0.20    0.14
   0  -6  -2   -0.08    0.16
  -2  -6  -2    0.40    0.17
  -2  -6  -2    0.24    0.12
   2  -6   2    0.12    0.09
   2  -6   2    0.16    0.14
   4  -6   2   -0.13    0.13
  -4  -6  -2    0.22    0.13
  -4  -6  -2   -0.06    0.15
   4  -6   2    0.08    0.08
   6  -6   2    0.50    0.08
  -6  -6  -2    0.57    0.17
  -6  -6  -2    0.50    0.16
   6  -6   2   -0.07    0.14
  -8  -6  -2    0.13    0.17
  -8  -6  -2    0.06    0.15
   8  -6   2    0.03    0.14
  10  -6   2    0.00    0.15
 -10  -6  -2    0.08    0.16
 -10  -6  -2   -0.25    0.16
 -12  -6  -2    0.33    0.18
  12  -6   2   -0.03    0.16
 -14  -6  -2    0.03    0.18
   3  -7  -2    0.03    0.11
  -3  -7   2    0.09    0.13
  -1  -7   2    0.18    0.13
   1  -7  -2   -0.03    0.12
  -1  -7  -2   -0.04    0.13
   1  -7   2    0.00    0.11
   3  -7   2    0.04    0.10
  -3  -7  -2    0.13    0.14
  28   0  -3    0.02    0.21
  26   0  -3   -0.20    0.18
  24   0  -3   -0.04    0.15
  22   0  -3    0.17    0.16
 -20   0   3   -0.07    0.12
  20   0  -3    0.10    0.14
 -18   0   3   -0.05    0.10
  18   0  -3   -0.25    0.11
  16   0  -3    0.00    0.11
 -16   0   3   -0.14    0.10
 -14   0   3   -0.03    0.09
  14   0  -3   -0.04    0.09
  14   0  -3   -0.09    0.09
  12   0  -3    0.01    0.08
  12   0  -3   -0.08    0.09
 -12   0   3   -0.04    0.08
 -10   0   3   -0.11    0.07
  10   0  -3   -0.12    0.07
 -10   0   3   -0.10    0.07
  10   0  -3   -0.15    0.08
  -8   0   3    0.01    0.06
   8   0  -3    0.04    0.07
   8   0  -3   -0.10    0.06
  -8   0   3    0.02    0.07
   6   0  -3   -0.03    0.06
  -6   0   3   -0.07    0.06
   6   0  -3   -0.05    0.06
  -6   0   3    0.03    0.05
  -4   0   3   -0.04    0.04
   4   0  -3    0.02    0.04
  -4   0   3   -0.05    0.05
   4   0  -3   -0.01    0.04
  -2   0   3    0.01    0.03
   2   0  -3   -0.27    0.02
  -2   0   3   -0.27    0.02
   0   0   3   -0.36    0.02
   0   0  -3   -0.38    0.01
   0   0  -3   -0.37    0.01
   0   0   3   -0.38    0.01
   0   0   3   -0.37    0.01
   0   0  -3   -0.31    0.02
  -2   0  -3    0.03    0.03
   2   0   3    0.03    0.03
  -2   0  -3   -0.01    0.04
   2   0   3    0.06    0.04
  -2   0  -3    0.00    0.03
  -2   0  -3   -0.05    0.03
   2   0   3   -0.03    0.03
   2   0   3    0.05    0.04
  -4   0  -3    0.08    0.05
  -4   0  -3    0.03    0.05
  -4   0  -3    0.06    0.05
   4   0   3   -0.01    0.05
   4   0   3    0.04    0.06
   4   0   3   -0.02    0.05
  -4   0  -3   -0.08    0.05
   6   0   3   -0.02    0.06
  -6   0  -3   -0.02    0.07
  -6   0  -3    0.04    0.06
  -6   0  -3   -0.03    0.07
  -6   0  -3   -0.06    0.05
   6   0   3   -0.08    0.05
   6   0   3    0.05    0.07
  -8   0  -3    0.03    0.07
  -8   0  -3    0.02    0.07
  -8   0  -3    0.02    0.06
   8   0   3    0.06    0.07
   8   0   3   -0.05    0.07
  -8   0  -3    0.06    0.08
 -10   0  -3   -0.07    0.08
  10   0   3    0.01    0.08
  10   0   3   -0.04    0.08
 -10   0  -3   -0.06    0.07
  12   0   3   -0.10    0.08
  12   0   3   -0.07    0.07
 -12   0  -3   -0.14    0.09
 -12   0  -3   -0.09    0.07
 -14   0  -3    0.05    0.09
  14   0   3   -0.01    0.09
 -14   0  -3   -0.04    0.10
  14   0   3    0.09    0.11
 -16   0  -3    0.08    0.11
 -16   0  -3   -0.08    0.10
  16   0   3    0.01    0.11
 -18   0  -3    0.09    0.12
  18   0   3   -0.19    0.12
 -18   0  -3   -0.18    0.10
  20   0   3   -0.22    0.13
  22   0   3   -0.05    0.14
  24   0   3    0.36    0.19
  26   0   3   -0.25    0.19
  27  -1  -3    0.04    0.17
  27   1  -3    0.26    0.22
  25  -1  -3    0.58    0.19
  25   1  -3    0.40    0.19
  23  -1  -3    0.07    0.15
  23   1  -3   -0.04    0.15
 -21  -1   3    1.31    0.18
  21  -1  -3    1.49    0.20
  21   1  -3    1.50    0.22
  19  -1  -3    0.96    0.16
 -19  -1   3    1.38    0.18
  19   1  -3    1.33    0.20
  17  -1  -3    0.86    0.14
 -17  -1   3    0.87    0.16
  17  -1  -3    0.78    0.15
  17   1  -3    0.89    0.17
 -17   1   3    0.87    0.13
  15  -1  -3    1.00    0.13
 -15  -1   3    1.08    0.15
  15  -1  -3    1.03    0.14
  15   1  -3    1.12    0.15
 -15   1   3    0.99    0.12
  13  -1  -3    0.22    0.09
 -13  -1   3    0.27    0.11
  13  -1  -3    0.27    0.09
 -13   1   3    0.25    0.08
  13   1  -3    0.41    0.11
 -13   1   3    0.23    0.08
  11  -1  -3    2.15    0.15
  11  -1  -3    2.28    0.14
 -11  -1   3    1.82    0.14
  11   1  -3    2.08    0.16
 -11   1   3    2.02    0.12
 -11   1   3    2.16    0.13
   9  -1  -3    3.36    0.16
  -9  -1   3    3.87    0.19
   9  -1  -3    3.53    0.16
  -9  -1   3    3.91    0.18
   9   1  -3    3.61    0.18
  -9   1   3    3.61    0.13
  -9   1   3    3.37    0.14
  -9   1   3    3.29    0.14
   9   1  -3    3.80    0.19
   7  -1  -3    0.29    0.07
  -7  -1   3    0.48    0.09
   7  -1  -3    0.47    0.06
  -7  -1   3    0.34    0.08
   7  -1  -3    0.21    0.07
   7   1  -3    0.28    0.09
   7   1  -3    0.38    0.08
  -7   1   3    0.17    0.04
  -7   1   3    0.41    0.06
  -7   1   3    0.38    0.05
  -5  -1   3    4.24    0.17
  -5  -1   3    4.16    0.16
   5  -1  -3    4.03    0.11
   5  -1  -3    4.07    0.13
   5  -1  -3    3.95    0.13
   5   1  -3    4.34    0.15
   5   1  -3    4.04    0.16
  -5   1   3    4.11    0.12
  -5   1   3    4.30    0.11
   5   1  -3    3.86    0.16
  -3  -1   3    1.72    0.10
   3  -1  -3    1.88    0.08
   3  -1  -3    1.71    0.08
  -3  -1   3    1.79    0.10
  -3   1   3    1.70    0.06
   3   1  -3    1.82    0.10
   3   1  -3    1.81    0.08
   3   1  -3    1.67    0.09
  -1  -1   3    1.21    0.07
   1  -1  -3    1.35    0.07
   1  -1  -3    1.32    0.07
  -1  -1   3    1.31    0.07
  -1  -1   3    1.21    0.06
   1  -1  -3    1.27    0.09
  -1   1   3    1.32    0.06
   1   1  -3    1.33    0.06
   1   1  -3    1.22    0.08
  -1  -1  -3   27.58    0.60
  -1  -1  -3   26.44    0.60
  -1  -1  -3   27.18    0.60
  -1   1  -3   26.23    0.60
   1   1   3   26.36    0.60
   1   1   3   27.80    0.61
   1   1   3   26.78    0.60
   3  -1   3    4.19    0.11
  -3  -1  -3    4.10    0.16
   3  -1   3    4.13    0.14
   3  -1   3    4.09    0.11
  -3  -1  -3    4.01    0.16
  -3  -1  -3    4.29    0.16
   3   1   3    3.87    0.15
  -3   1  -3    4.06    0.16
   3   1   3    3.91    0.15
   5  -1   3    0.00    0.06
  -5  -1  -3   -0.04    0.08
   5  -1   3    0.02    0.05
   5  -1   3    0.00    0.05
  -5  -1  -3    0.07    0.04
  -5  -1  -3   -0.04    0.07
  -5  -1  -3   -0.04    0.07
  -5   1  -3    0.03    0.07
   5   1   3   -0.01    0.07
   5   1   3    0.02    0.06
  -5   1  -3   -0.03    0.06
  -5   1  -3    0.00    0.03
  -5   1  -3    0.02    0.03
   7  -1   3   13.65    0.35
   7  -1   3   14.11    0.36
  -7  -1  -3   14.80    0.39
  -7  -1  -3   14.22    0.33
  -7  -1  -3   14.95    0.39
   7  -1   3   13.94    0.36
   7   1   3   14.34    0.40
  -7   1  -3   14.01    0.38
  -7   1  -3   14.27    0.36
  -7   1  -3   14.22    0.34
   7   1   3   14.19    0.39
  -9  -1  -3   11.07    0.28
   9  -1   3   11.23    0.31
  -9  -1  -3   11.32    0.35
  -9  -1  -3   10.46    0.34
   9  -1   3   11.29    0.31
   9  -1   3   11.11    0.31
  -9   1  -3   11.34    0.30
   9   1   3   10.65    0.34
   9   1   3   11.09    0.35
  -9   1  -3   11.45    0.31
  -9   1  -3   10.99    0.34
 -11  -1  -3   28.46    0.62
  11  -1   3   27.33    0.64
  11  -1   3   25.72    0.66
  11  -1   3   27.49    0.67
 -11  -1  -3   28.14    0.70
 -11   1  -3   27.58    0.68
 -11   1  -3   26.36    0.64
  11   1   3   27.67    0.70
  13  -1   3    0.04    0.09
 -13  -1  -3    0.14    0.08
  13  -1   3   -0.06    0.09
  13  -1   3    0.03    0.07
 -13  -1  -3    0.21    0.10
 -13   1  -3    0.04    0.11
 -13   1  -3    0.14    0.07
  13   1   3    0.01    0.09
  15  -1   3    0.45    0.11
  15  -1   3    0.15    0.11
 -15  -1  -3    0.33    0.12
 -15   1  -3    0.19    0.13
 -15   1  -3    0.43    0.08
  15   1   3    0.25    0.13
  17  -1   3    3.17    0.23
 -17  -1  -3    3.27    0.23
  17  -1   3    3.43    0.24
  17   1   3    3.72    0.26
 -17   1  -3    3.32    0.24
 -17   1  -3    3.53    0.19
  19  -1   3   13.06    0.46
 -19  -1  -3   13.36    0.48
  19   1   3   13.36    0.50
 -19   1  -3   12.91    0.46
  21  -1   3    0.27    0.15
 -21  -1  -3    0.04    0.13
  21   1   3   -0.02    0.16
  23  -1   3    0.66    0.18
  23   1   3    0.25    0.19
  25  -1   3    0.81    0.21
  25   1   3    0.63    0.23
  26  -2  -3    0.22    0.19
  26   2  -3    0.02    0.19
  24  -2  -3    0.33    0.17
 -24  -2   3    0.58    0.19
  24   2  -3    0.39    0.19
 -22  -2   3    0.76    0.18
  22  -2  -3    0.63    0.16
  22   2  -3    0.57    0.19
 -20  -2   3    2.96    0.25
  20  -2  -3    2.64    0.22
  20   2  -3    2.21    0.24
 -18  -2   3   14.57    0.51
  18  -2  -3   14.61    0.47
  18   2  -3   14.82    0.51
 -16  -2   3    0.10    0.12
  16  -2  -3   -0.18    0.10
  16  -2  -3    0.03    0.09
 -16   2   3   -0.01    0.05
  16   2  -3    0.16    0.12
 -14  -2   3    0.78    0.14
  14  -2  -3    0.65    0.11
  14  -2  -3    0.56    0.11
 -14   2   3    0.71    0.06
 -14   2   3    0.70    0.09
  14   2  -3    0.68    0.14
 -12  -2   3    0.91    0.13
  12  -2  -3    0.79    0.10
  12  -2  -3    1.05    0.10
  12  -2  -3    0.94    0.11
  12   2  -3    0.98    0.14
  12   2  -3    1.08    0.06
 -12   2   3    1.10    0.09
 -10  -2   3    1.04    0.13
  10  -2  -3    1.06    0.09
  10  -2  -3    1.05    0.09
 -10  -2   3    0.79    0.12
  10  -2  -3    0.99    0.09
  10   2  -3    1.07    0.13
  -8  -2   3    0.93    0.11
  -8  -2   3    0.99    0.12
   8  -2  -3    1.08    0.08
   8  -2  -3    1.01    0.08
   8  -2  -3    0.99    0.07
   8   2  -3    0.88    0.11
   6  -2  -3    0.03    0.05
   6  -2  -3   -0.02    0.04
   6  -2  -3   -0.02    0.04
  -6  -2   3    0.04    0.07
  -6  -2   3   -0.03    0.07
   6   2  -3    0.03    0.07
   6   2  -3   -0.02    0.06
   6   2  -3   -0.02    0.04
   4  -2  -3   11.58    0.27
   4  -2  -3   11.41    0.27
  -4  -2   3   11.59    0.30
  -4  -2   3   11.79    0.32
  -4  -2   3   11.30    0.31
   4   2  -3   11.81    0.28
   4   2  -3   11.40    0.30
   4   2  -3   11.68    0.31
  -2  -2   3    0.30    0.06
  -2  -2   3    0.38    0.07
   2  -2  -3    0.41    0.05
   2  -2  -3    0.30    0.09
   2  -2  -3    0.38    0.05
  -2  -2   3    0.23    0.06
   2   2  -3    0.39    0.07
   2   2  -3    0.24    0.05
   2   2  -3    0.31    0.04
   2   2  -3    0.36    0.07
   0  -2   3    7.56    0.22
   0  -2   3    7.73    0.19
   0  -2  -3    7.91    0.21
   0  -2  -3    7.62    0.21
   0  -2   3    7.71    0.19
   0  -2  -3    7.56    0.25
   0   2   3    7.75    0.19
   0   2  -3    7.55    0.23
   0   2   3    8.00    0.19
  -2  -2  -3    7.89    0.24
  -2  -2  -3    7.91    0.24
  -2  -2  -3    8.12    0.25
  -2   2  -3    8.14    0.26
   2   2   3    7.65    0.22
   2   2   3    7.74    0.22
  -4  -2  -3    0.12    0.07
  -4  -2  -3   -0.09    0.07
  -4  -2  -3   -0.03    0.08
  -4  -2  -3   -0.03    0.04
   4  -2   3   -0.05    0.06
   4   2   3   -0.03    0.06
  -4   2  -3   -0.09    0.08
   4   2   3   -0.05    0.06
   6  -2   3   46.63    1.01
  -6  -2  -3   46.63    1.05
  -6  -2  -3   48.21    1.07
   6  -2   3   46.28    0.99
   6  -2   3   46.47    1.01
  -6  -2  -3   45.56    1.06
   6   2   3   46.68    1.06
  -6   2  -3   45.13    1.06
  -8  -2  -3    2.14    0.16
  -8  -2  -3    2.33    0.15
  -8  -2  -3    2.16    0.16
   8  -2   3    2.03    0.10
   8  -2   3    2.02    0.10
   8  -2   3    1.94    0.13
  -8   2  -3    2.16    0.16
   8   2   3    2.16    0.16
 -10  -2  -3    3.69    0.20
  10  -2   3    4.06    0.16
  10  -2   3    4.00    0.16
  10  -2   3    3.67    0.17
  10   2   3    3.98    0.22
 -10   2  -3    3.68    0.22
 -12  -2  -3    0.28    0.12
  12  -2   3    0.66    0.09
  12  -2   3    0.53    0.10
  12  -2   3    0.50    0.10
 -12   2  -3    0.45    0.14
  12   2   3    0.41    0.12
  14  -2   3    8.38    0.29
  14  -2   3    8.26    0.29
 -14  -2  -3    7.59    0.33
  14  -2   3    8.67    0.30
 -14   2  -3    8.05    0.35
  14   2   3    8.69    0.34
 -16  -2  -3   -0.19    0.11
  16  -2   3    0.12    0.12
  16  -2   3    0.15    0.11
  16   2   3    0.01    0.14
 -16   2  -3    0.02    0.13
 -18  -2  -3    4.14    0.28
  18  -2   3    3.67    0.24
  18   2   3    3.96    0.29
 -18   2  -3    3.73    0.27
  20  -2   3    3.03    0.23
 -20  -2  -3    2.98    0.26
  20   2   3    3.20    0.28
 -20   2  -3    2.89    0.27
  22  -2   3    0.04    0.15
 -22  -2  -3   -0.01    0.16
  22   2   3    0.15    0.17
  24  -2   3    0.05    0.17
  24   2   3   -0.10    0.18
  26  -2   3   -0.08    0.18
  26   2   3    0.05    0.22
  25  -3  -3    0.03    0.17
 -25  -3   3   -0.14    0.19
 -23  -3   3    0.02    0.18
  23  -3  -3    0.45    0.16
  21  -3  -3    0.03    0.14
 -21  -3   3    0.03    0.16
  21   3  -3    0.08    0.16
 -19  -3   3    0.37    0.16
  19  -3  -3    0.24    0.13
  19   3  -3    0.43    0.16
 -17  -3   3    5.29    0.30
  17  -3  -3    4.92    0.25
  17   3  -3    4.93    0.30
  15  -3  -3    0.55    0.10
 -15  -3   3    0.25    0.15
  15  -3  -3    0.02    0.10
  15   3  -3    0.27    0.15
  13  -3  -3    0.63    0.10
 -13  -3   3    0.75    0.14
  13  -3  -3    0.66    0.10
  13  -3  -3    0.79    0.10
  13   3  -3    0.84    0.14
  11  -3  -3    0.26    0.07
 -11  -3   3    0.25    0.11
  11  -3  -3    0.43    0.09
  11  -3  -3    0.51    0.08
  11   3  -3    0.52    0.12
   9  -3  -3    7.06    0.20
   9  -3  -3    6.79    0.21
  -9  -3   3    6.90    0.29
  -9  -3   3    7.05    0.29
   9  -3  -3    6.91    0.20
   9   3  -3    6.88    0.26
   7  -3  -3    2.27    0.12
  -7  -3   3    2.23    0.16
   7  -3  -3    2.17    0.10
  -7  -3   3    2.12    0.15
  -7  -3   3    2.29    0.16
   7  -3  -3    2.13    0.09
   7   3  -3    2.17    0.15
   7   3  -3    2.05    0.10
   5  -3  -3    0.49    0.05
  -5  -3   3    0.43    0.09
  -5  -3   3    0.51    0.09
   5  -3  -3    0.49    0.05
  -5  -3   3    0.52    0.10
   5   3  -3    0.53    0.08
  -3  -3   3    4.80    0.18
   3  -3  -3    4.63    0.15
   3  -3  -3    4.63    0.21
  -3  -3   3    4.57    0.18
  -3  -3   3    4.35    0.18
   3   3  -3    4.78    0.13
   3   3  -3    4.72    0.13
   3   3  -3    4.80    0.18
  -1  -3   3    3.50    0.14
   1  -3  -3    3.40    0.13
  -1  -3   3    3.26    0.16
  -1  -3   3    3.34    0.13
   1  -3  -3    3.61    0.19
   1  -3  -3    3.13    0.14
   1   3  -3    3.23    0.16
   1  -3   3    1.42    0.08
  -1  -3  -3    1.64    0.12
   1  -3   3    1.47    0.08
  -1  -3  -3    1.24    0.13
   1  -3   3    1.72    0.12
  -1  -3  -3    1.66    0.11
   1   3   3    1.46    0.06
  -1   3  -3    1.59    0.13
  -3  -3  -3   16.04    0.42
  -3  -3  -3   15.12    0.43
  -3  -3  -3   15.75    0.42
  -3   3  -3   15.30    0.44
  -5  -3  -3    0.17    0.08
  -5  -3  -3    0.04    0.08
  -5  -3  -3    0.13    0.10
  -5   3  -3    0.24    0.10
   5   3   3    0.17    0.07
   7  -3   3    4.85    0.21
  -7  -3  -3    5.31    0.24
  -7  -3  -3    4.90    0.22
  -7  -3  -3    5.21    0.23
   7   3   3    5.52    0.22
  -7   3  -3    5.09    0.26
   9  -3   3    1.43    0.09
   9  -3   3    1.32    0.08
  -9  -3  -3    1.64    0.15
   9  -3   3    1.50    0.13
  -9  -3  -3    1.61    0.16
  -9  -3  -3    1.39    0.15
   9   3   3    1.64    0.15
  -9   3  -3    1.34    0.17
  11  -3   3    2.08    0.13
  11  -3   3    2.33    0.16
 -11  -3  -3    1.88    0.18
  11  -3   3    2.22    0.12
  11   3   3    2.64    0.20
 -11   3  -3    2.21    0.21
  13  -3   3   -0.01    0.07
 -13  -3  -3    0.11    0.13
  13  -3   3   -0.09    0.10
  13  -3   3    0.08    0.08
 -13   3  -3    0.00    0.13
  13   3   3   -0.01    0.12
 -15  -3  -3    5.03    0.29
  15  -3   3    4.75    0.24
  15  -3   3    4.82    0.22
  15   3   3    4.97    0.29
 -15   3  -3    4.82    0.31
  17  -3   3    2.61    0.20
  17  -3   3    2.95    0.21
 -17  -3  -3    2.59    0.24
  17   3   3    2.82    0.25
 -17   3  -3    3.12    0.27
 -19  -3  -3    1.12    0.21
  19  -3   3    1.40    0.17
  19  -3   3    1.64    0.18
  19   3   3    1.33    0.21
 -19   3  -3    1.47    0.23
 -21  -3  -3   -0.10    0.17
  21  -3   3    0.00    0.14
  21   3   3    0.25    0.18
 -23  -3  -3   -0.18    0.17
  23  -3   3    0.06    0.14
 -22  -4   3   -0.12    0.17
  22  -4  -3   -0.13    0.13
 -20  -4   3    0.28    0.18
  20  -4  -3    0.85    0.16
 -18  -4   3   -0.20    0.15
  18  -4  -3   -0.05    0.11
 -16  -4   3    0.41    0.16
  16  -4  -3    0.19    0.11
  14  -4  -3   -0.09    0.08
 -14  -4   3   -0.13    0.14
  12  -4  -3    2.42    0.15
 -12  -4   3    1.91    0.20
  12  -4  -3    2.59    0.15
  10  -4  -3    1.92    0.11
  10  -4  -3    1.94    0.11
 -10  -4   3    2.08    0.18
  10  -4  -3    2.00    0.14
   8  -4  -3    0.90    0.11
   8  -4  -3    0.83    0.08
  -8  -4   3    0.64    0.13
  -8  -4   3    0.99    0.14
   8  -4  -3    0.92    0.07
  -8  -4   3    1.00    0.14
  -6  -4   3    0.30    0.11
  -6  -4   3    0.42    0.12
   6  -4  -3    0.50    0.06
  -6  -4   3    0.54    0.11
   6  -4  -3    0.66    0.14
   6  -4  -3    0.44    0.07
   6   4  -3    0.49    0.08
   6   4  -3    0.50    0.09
   4  -4  -3    0.10    0.06
  -4  -4   3    0.01    0.08
  -4  -4   3    0.06    0.08
   4  -4  -3    0.03    0.11
   4  -4  -3    0.05    0.05
  -4  -4   3    0.00    0.10
   4   4  -3   -0.05    0.08
   2  -4  -3    0.57    0.08
  -2  -4   3    0.49    0.09
   2  -4  -3    0.37    0.08
   2  -4  -3    0.30    0.13
  -2  -4   3    0.22    0.11
  -2  -4   3    0.53    0.09
   2   4  -3    0.47    0.11
   0  -4  -3    6.66    0.23
   0  -4  -3    7.18    0.24
   0  -4   3    6.98    0.22
   0  -4   3    6.93    0.22
   0  -4  -3    6.89    0.28
   0  -4   3    7.18    0.26
   0   4  -3    7.10    0.27
   2  -4   3    3.42    0.19
   2  -4   3    3.60    0.13
  -2  -4  -3    3.38    0.18
  -2  -4  -3    3.30    0.21
  -2  -4  -3    3.72    0.18
   2  -4   3    3.45    0.13
  -2   4  -3    3.48    0.22
   4  -4   3    0.27    0.12
  -4  -4  -3    0.25    0.10
  -4  -4  -3    0.35    0.10
  -4  -4  -3    0.05    0.13
  -4   4  -3    0.16    0.12
  -6  -4  -3    0.21    0.11
  -6  -4  -3    0.20    0.11
  -6  -4  -3    0.25    0.14
  -6   4  -3    0.19    0.14
   6   4   3    0.02    0.04
  -8  -4  -3    0.09    0.13
  -8  -4  -3    0.20    0.12
   8  -4   3    0.25    0.10
  -8  -4  -3   -0.03    0.11
   8   4   3    0.11    0.10
  -8   4  -3    0.14    0.15
 -10  -4  -3    0.54    0.14
  10  -4   3    0.74    0.07
 -10  -4  -3    0.66    0.16
  10  -4   3    0.68    0.12
  10  -4   3    0.64    0.06
 -10   4  -3    0.78    0.18
  12  -4   3    3.31    0.15
 -12  -4  -3    3.61    0.24
  12  -4   3    3.56    0.21
 -12   4  -3    3.89    0.29
  14  -4   3    2.75    0.20
  14  -4   3    3.05    0.17
 -14  -4  -3    2.54    0.23
 -14   4  -3    2.82    0.27
 -16  -4  -3    1.10    0.21
  16  -4   3    1.10    0.16
  16  -4   3    1.44    0.14
 -16   4  -3    1.59    0.22
 -18  -4  -3    0.16    0.17
  18  -4   3    0.23    0.12
 -18   4  -3    0.26    0.20
 -20  -4  -3    0.02    0.18
  20  -4   3    0.08    0.13
 -22  -4  -3    0.07    0.19
  22  -4   3    0.00    0.15
  19  -5  -3   -0.05    0.12
 -19  -5   3   -0.12    0.17
 -17  -5   3    0.68    0.20
  17  -5  -3    0.16    0.11
  15  -5  -3    0.09    0.10
 -15  -5   3    0.40    0.18
  13  -5  -3    1.05    0.11
 -13  -5   3    1.06    0.18
 -11  -5   3    0.36    0.15
  11  -5  -3    0.28    0.08
   9  -5  -3    0.46    0.08
   9  -5  -3    0.57    0.11
  -9  -5   3    0.40    0.15
   9  -5  -3    0.40    0.16
  -9  -5   3    0.30    0.14
  -7  -5   3    0.36    0.12
  -7  -5   3    0.60    0.14
   7  -5  -3    0.70    0.09
   7  -5  -3    0.47    0.16
   5  -5  -3    0.69    0.09
  -5  -5   3    0.76    0.13
  -5  -5   3    0.86    0.14
   5  -5  -3    0.65    0.16
   3  -5  -3    0.44    0.09
   3  -5  -3    0.24    0.14
  -3  -5   3    0.23    0.12
  -3  -5   3    0.33    0.11
   3   5  -3    0.23    0.12
   1  -5  -3    0.76    0.16
   1  -5  -3    0.63    0.11
  -1  -5   3    0.66    0.11
  -1  -5   3    0.80    0.14
   1   5  -3    0.89    0.15
   1  -5   3    0.93    0.10
  -1  -5  -3    0.78    0.12
   1  -5   3    0.78    0.14
  -1  -5  -3    0.96    0.16
  -1   5  -3    1.13    0.16
   3  -5   3    0.41    0.13
   3  -5   3    0.27    0.07
  -3  -5  -3    0.22    0.14
  -3  -5  -3    0.17    0.11
  -3   5  -3    0.21    0.13
   5  -5   3    4.55    0.25
  -5  -5  -3    4.01    0.26
  -5  -5  -3    4.52    0.24
   5  -5   3    3.93    0.13
  -5   5  -3    4.69    0.28
   7  -5   3    0.89    0.16
   7  -5   3    0.97    0.15
  -7  -5  -3    0.80    0.17
  -7  -5  -3    0.66    0.15
  -7   5  -3    0.82    0.18
   9  -5   3    0.06    0.11
  -9  -5  -3    0.03    0.12
  -9  -5  -3    0.03    0.15
  -9   5  -3   -0.04    0.15
 -11  -5  -3    1.19    0.19
  11  -5   3    1.39    0.16
 -11  -5  -3    1.59    0.20
 -11   5  -3    1.06    0.21
 -13  -5  -3    0.83    0.18
  13  -5   3    0.86    0.09
 -13   5  -3    1.28    0.23
 -15  -5  -3    0.34    0.18
  15  -5   3    0.02    0.08
 -15   5  -3    0.02    0.18
 -17  -5  -3   -0.11    0.16
  17  -5   3   -0.02    0.10
 -19  -5  -3    0.03    0.19
  14  -6  -3   -0.21    0.17
 -14  -6   3   -0.03    0.17
 -12  -6   3   -0.16    0.14
  12  -6  -3   -0.02    0.16
 -10  -6   3    0.45    0.16
  10  -6  -3    0.60    0.09
  10  -6  -3    0.93    0.21
   8  -6  -3    0.28    0.19
  -8  -6   3    0.55    0.16
   8  -6  -3    0.39    0.09
   6  -6  -3    0.19    0.17
   6  -6  -3    0.28    0.10
  -6  -6   3    0.29    0.13
   4  -6  -3    0.56    0.18
   4  -6  -3    0.72    0.12
  -4  -6   3    0.69    0.14
   2  -6  -3    0.40    0.12
  -2  -6   3    0.19    0.11
   2  -6  -3    0.30    0.16
  -2  -6   3    0.19    0.15
   0  -6  -3    0.09    0.15
   0  -6   3   -0.09    0.13
   0  -6   3   -0.09    0.09
   0  -6  -3    0.13    0.11
  -2  -6  -3    0.70    0.15
   2  -6   3    0.66    0.11
   2  -6   3    0.53    0.16
  -2  -6  -3    0.59    0.18
   4  -6   3    0.36    0.15
  -4  -6  -3    0.63    0.15
  -4  -6  -3    0.14    0.16
   4  -6   3    0.56    0.09
  -6  -6  -3    0.01    0.13
   6  -6   3    0.02    0.14
  -6  -6  -3    0.13    0.16
   6  -6   3   -0.02    0.12
   6  -6   3    0.07    0.06
  -8  -6  -3    0.25    0.18
  -8  -6  -3   -0.10    0.13
   8  -6   3    0.02    0.15
 -10  -6  -3    0.25    0.17
  10  -6   3   -0.02    0.14
 -10  -6  -3   -0.07    0.15
  12  -6   3    0.59    0.19
 -12  -6  -3    0.16    0.17
   3  -7  -3    0.02    0.11
   3  -7  -3   -0.06    0.17
  -3  -7   3   -0.19    0.12
  -1  -7   3   -0.09    0.12
   1  -7  -3    0.13    0.13
   1  -7   3    0.16    0.12
  -1  -7  -3    0.08    0.13
  28   0  -4    0.06    0.21
  26   0  -4   -0.08    0.17
  24   0  -4    0.36    0.18
  22   0  -4    0.32    0.16
  20   0  -4   16.71    0.55
 -20   0   4   17.17    0.53
 -18   0   4    0.43    0.12
  18   0  -4    0.07    0.14
  16   0  -4    3.75    0.22
 -16   0   4    3.81    0.21
  14   0  -4    3.80    0.21
 -14   0   4    3.74    0.20
  14   0  -4    4.11    0.21
  12   0  -4    7.01    0.26
 -12   0   4    6.38    0.25
  12   0  -4    6.67    0.26
  10   0  -4  110.29    2.37
 -10   0   4  109.49    2.36
 -10   0   4  110.12    2.36
  10   0  -4  108.79    2.37
  -8   0   4    2.70    0.15
   8   0  -4    3.06    0.15
   8   0  -4    2.93    0.15
  -8   0   4    2.81    0.14
   6   0  -4    0.03    0.06
  -6   0   4   -0.02    0.06
   6   0  -4   -0.04    0.06
  -6   0   4    0.02    0.06
  -4   0   4    5.26    0.17
   4   0  -4    4.93    0.16
  -4   0   4    5.01    0.16
   4   0  -4    5.27    0.16
   0   0  -4   -0.04    0.02
   0   0   4    0.02    0.02
   0   0  -4    0.02    0.03
   0   0  -4    0.05    0.03
   0   0   4   -0.01    0.03
   0   0   4   -0.06    0.02
   0   0   4    0.05    0.03
   0   0  -4    0.00    0.02
   2   0   4    6.37    0.18
  -2   0  -4    6.47    0.17
   2   0   4    6.78    0.18
   2   0   4    6.36    0.17
  -2   0  -4    6.46    0.17
   2   0   4    6.61    0.18
  -2   0  -4    6.45    0.18
  -2   0  -4    6.36    0.17
  -4   0  -4   44.26    1.01
   4   0   4   46.63    1.02
  -4   0  -4   47.10    1.00
  -4   0  -4   47.77    0.98
   4   0   4   46.51    1.02
  -4   0  -4   46.84    1.02
   6   0   4   20.25    0.48
   6   0   4   21.25    0.50
  -6   0  -4   20.32    0.48
   6   0   4   21.14    0.50
  -6   0  -4   20.05    0.49
  -6   0  -4   20.58    0.50
  -6   0  -4   20.71    0.49
  -8   0  -4    6.09    0.21
  -8   0  -4    6.47    0.21
  -8   0  -4    5.75    0.21
   8   0   4    5.99    0.21
  -8   0  -4    6.07    0.21
   8   0   4    6.05    0.22
   8   0   4    5.51    0.21
 -10   0  -4   -0.02    0.08
  10   0   4   -0.01    0.08
  10   0   4   -0.07    0.07
 -10   0  -4   -0.03    0.07
  12   0   4    1.20    0.14
 -12   0  -4    1.25    0.13
 -12   0  -4    1.20    0.12
  12   0   4    1.10    0.12
 -14   0  -4   43.01    1.00
  14   0   4   42.47    1.04
 -14   0  -4   43.19    1.03
  14   0   4   43.27    1.05
 -16   0  -4   34.00    0.83
 -16   0  -4   32.26    0.84
  16   0   4   34.45    0.88
 -18   0  -4    1.48    0.17
 -18   0  -4    1.43    0.17
  18   0   4    1.00    0.17
  20   0   4    1.71    0.21
  22   0   4    1.73    0.22
  24   0   4   -0.15    0.17
  26   0   4    0.02    0.19
  27  -1  -4   -0.05    0.18
  27   1  -4    0.03    0.20
  25  -1  -4   -0.16    0.16
  25   1  -4   -0.18    0.17
  23  -1  -4   -0.10    0.14
  23   1  -4   -0.01    0.16
 -21  -1   4    9.98    0.41
  21  -1  -4   10.48    0.42
  21   1  -4   10.72    0.44
  19  -1  -4    0.37    0.15
 -19  -1   4    0.50    0.14
  19   1  -4    0.57    0.17
  17  -1  -4    1.62    0.16
  17  -1  -4    1.71    0.16
 -17  -1   4    1.77    0.18
 -17   1   4    1.60    0.14
  17   1  -4    1.45    0.18
  15  -1  -4    0.34    0.10
  15  -1  -4    0.33    0.10
 -15  -1   4    0.33    0.11
  15   1  -4    0.32    0.12
 -15   1   4    0.30    0.09
 -13  -1   4    3.25    0.19
  13  -1  -4    3.69    0.19
  13  -1  -4    3.57    0.18
 -13   1   4    3.42    0.16
 -13   1   4    3.63    0.17
  13   1  -4    3.28    0.20
  11  -1  -4    0.94    0.11
 -11  -1   4    1.05    0.12
  11  -1  -4    1.03    0.11
  11   1  -4    0.90    0.12
 -11   1   4    1.10    0.09
 -11   1   4    1.01    0.10
   9  -1  -4    2.03    0.13
  -9  -1   4    2.15    0.15
  -9  -1   4    2.30    0.15
   9  -1  -4    2.20    0.13
  -9   1   4    2.08    0.11
   9   1  -4    1.98    0.14
  -9   1   4    2.20    0.11
  -9   1   4    2.12    0.10
   9   1  -4    2.30    0.15
   7  -1  -4    0.11    0.06
  -7  -1   4    0.10    0.08
  -7  -1   4    0.19    0.08
   7  -1  -4    0.17    0.06
  -7   1   4    0.22    0.05
   7   1  -4    0.06    0.07
   7   1  -4    0.16    0.07
  -7   1   4    0.13    0.05
  -7   1   4    0.14    0.05
   5  -1  -4    7.71    0.21
  -5  -1   4    7.44    0.24
  -5  -1   4    7.75    0.23
   5  -1  -4    7.84    0.21
  -5   1   4    7.92    0.20
   5   1  -4    7.56    0.23
   5   1  -4    8.21    0.24
  -5   1   4    7.54    0.18
   3  -1  -4  119.40    2.53
   3  -1  -4  119.80    2.53
  -3  -1   4  114.50    2.53
  -3  -1   4  121.01    2.53
   3   1  -4  120.09    2.51
   3   1  -4  121.75    2.53
  -3   1   4  117.57    2.53
   3   1  -4  122.31    2.53
  -1  -1   4  106.04    2.42
  -1  -1   4  104.42    2.27
   1  -1  -4  107.07    2.27
  -1  -1   4  107.57    2.28
   1  -1  -4  106.77    2.25
  -1   1   4  106.68    2.27
   1   1  -4  106.66    2.24
  -1   1   4  107.61    2.27
   1   1  -4  109.56    2.28
  -1   1   4  108.77    2.24
   1  -1   4   99.24    2.16
  -1  -1  -4   99.43    2.09
  -1  -1  -4  101.37    2.11
   1  -1   4   98.91    2.17
  -1  -1  -4   99.07    2.11
   1   1   4  101.49    2.10
   1   1   4   98.72    2.11
  -1   1  -4   96.16    2.08
  -3  -1  -4   -0.05    0.06
   3  -1   4    0.00    0.04
   3  -1   4    0.03    0.04
  -3  -1  -4    0.11    0.08
  -3  -1  -4    0.01    0.06
   3  -1   4    0.07    0.05
   3   1   4    0.04    0.06
  -3   1  -4    0.02    0.07
   3   1   4    0.03    0.06
  -5  -1  -4   18.46    0.46
   5  -1   4   18.17    0.42
   5  -1   4   18.54    0.43
  -5  -1  -4   17.99    0.46
   5  -1   4   18.41    0.43
  -5  -1  -4   18.49    0.41
  -5  -1  -4   19.08    0.46
   5   1   4   18.67    0.46
   5   1   4   18.43    0.46
  -5   1  -4   18.17    0.41
  -5   1  -4   17.79    0.45
  -5   1  -4   18.10    0.43
  -5   1  -4   18.13    0.41
  -7  -1  -4    0.61    0.09
   7  -1   4    0.66    0.07
   7  -1   4    0.55    0.08
  -7  -1  -4    0.62    0.10
   7  -1   4    0.56    0.08
  -7  -1  -4    0.63    0.06
  -7   1  -4    0.53    0.08
  -7   1  -4    0.55    0.10
   7   1   4    0.47    0.09
   7   1   4    0.57    0.09
  -7   1  -4    0.72    0.07
   9  -1   4   12.86    0.36
  -9  -1  -4   13.12    0.39
  -9  -1  -4   13.63    0.39
   9  -1   4   12.65    0.36
  -9  -1  -4   13.50    0.33
   9  -1   4   12.89    0.35
  -9   1  -4   13.09    0.34
  -9   1  -4   12.91    0.38
   9   1   4   13.55    0.39
   9   1   4   13.04    0.39
  11  -1   4    0.19    0.09
  11  -1   4    0.27    0.08
  11  -1   4    0.18    0.09
 -11  -1  -4    0.19    0.09
 -11  -1  -4    0.34    0.08
 -11   1  -4    0.19    0.07
  11   1   4    0.30    0.10
 -11   1  -4    0.20    0.11
  13  -1   4    1.81    0.14
  13  -1   4    1.86    0.15
  13  -1   4    2.04    0.15
 -13  -1  -4    1.46    0.15
 -13  -1  -4    1.73    0.13
 -13   1  -4    1.73    0.12
 -13   1  -4    1.71    0.16
  13   1   4    1.83    0.17
  15  -1   4    0.82    0.13
 -15  -1  -4    0.61    0.14
  15  -1   4    0.64    0.13
 -15  -1  -4    0.87    0.11
 -15   1  -4    0.64    0.10
  15   1   4    0.93    0.15
 -15   1  -4    0.94    0.15
  17  -1   4   24.34    0.70
 -17  -1  -4   25.82    0.72
  17  -1   4   25.96    0.71
  17   1   4   26.08    0.74
 -17   1  -4   25.57    0.65
 -17   1  -4   25.14    0.70
  19  -1   4    0.63    0.15
 -19  -1  -4    0.66    0.15
 -19   1  -4    0.33    0.15
  19   1   4    0.23    0.17
  21  -1   4   -0.16    0.13
 -21  -1  -4    0.00    0.13
 -21   1  -4   -0.01    0.15
  21   1   4   -0.03    0.17
  23  -1   4   -0.20    0.15
  23   1   4   -0.24    0.15
  25  -1   4    1.31    0.24
  25   1   4    1.51    0.25
  26  -2  -4    0.76    0.19
  26   2  -4    0.69    0.24
  24  -2  -4    0.17    0.15
 -24  -2   4   -0.11    0.16
  24   2  -4    0.04    0.17
 -22  -2   4    0.39    0.16
  22  -2  -4    0.30    0.14
  22   2  -4    0.52    0.19
  20  -2  -4    0.75    0.15
 -20  -2   4    0.50    0.17
  20   2  -4    0.79    0.19
  18  -2  -4    1.14    0.16
 -18  -2   4    1.68    0.20
  18   2  -4    1.50    0.20
  16  -2  -4    0.74    0.13
  16  -2  -4    0.66    0.12
 -16  -2   4    0.72    0.16
  16   2  -4    0.73    0.14
 -16   2   4    0.55    0.07
  14  -2  -4    0.05    0.09
  14  -2  -4    0.12    0.09
 -14  -2   4   -0.05    0.11
 -14   2   4    0.26    0.05
 -14   2   4    0.20    0.07
  14   2  -4    0.08    0.12
  12  -2  -4    7.23    0.25
  12  -2  -4    7.36    0.25
 -12  -2   4    7.11    0.29
  12   2  -4    7.28    0.19
 -12   2   4    7.13    0.21
  12   2  -4    7.30    0.30
  10  -2  -4    0.53    0.08
 -10  -2   4    0.57    0.11
  10  -2  -4    0.45    0.08
 -10  -2   4    0.53    0.12
  10  -2  -4    0.69    0.07
  10   2  -4    0.47    0.10
   8  -2  -4    1.38    0.08
  -8  -2   4    1.47    0.13
  -8  -2   4    1.22    0.12
   8  -2  -4    1.43    0.10
   8  -2  -4    1.22    0.09
   8   2  -4    1.42    0.12
   6  -2  -4    1.82    0.09
  -6  -2   4    1.75    0.13
   6  -2  -4    1.88    0.08
   6  -2  -4    1.86    0.09
  -6  -2   4    1.78    0.13
   6   2  -4    1.83    0.13
   6   2  -4    1.78    0.09
   6   2  -4    1.76    0.12
  -4  -2   4   34.90    0.79
   4  -2  -4   33.78    0.75
  -4  -2   4   33.96    0.75
   4  -2  -4   34.64    0.75
  -4  -2   4   33.76    0.78
   4   2  -4   35.05    0.76
   4   2  -4   34.24    0.75
   4   2  -4   35.61    0.78
   4   2  -4   33.70    0.77
   2  -2  -4    9.72    0.25
   2  -2  -4    9.75    0.25
  -2  -2   4    9.72    0.25
   2  -2  -4    9.71    0.29
  -2  -2   4    9.83    0.26
  -2  -2   4   10.12    0.26
   2   2  -4   10.28    0.27
   2   2  -4    9.85    0.24
   2   2  -4    9.94    0.24
   0  -2   4    1.88    0.08
   0  -2  -4    1.85    0.11
   0  -2  -4    1.92    0.11
   0  -2   4    1.94    0.10
   0  -2  -4    1.92    0.14
   0  -2   4    1.96    0.08
   0   2  -4    1.86    0.12
   0   2   4    1.94    0.09
  -2  -2  -4    3.03    0.14
  -2  -2  -4    3.13    0.16
  -2  -2  -4    3.16    0.15
  -2   2  -4    2.61    0.14
   2   2   4    2.87    0.13
   2   2   4    2.96    0.13
  -4  -2  -4    0.07    0.08
   4  -2   4    0.07    0.07
  -4  -2  -4    0.10    0.07
  -4  -2  -4    0.08    0.07
  -4  -2  -4    0.12    0.05
   4   2   4    0.11    0.07
   4   2   4    0.33    0.08
  -4   2  -4    0.16    0.09
  -6  -2  -4   12.88    0.37
  -6  -2  -4   13.30    0.38
   6  -2   4   12.75    0.30
   6  -2   4   13.28    0.34
   6  -2   4   12.82    0.30
  -6  -2  -4   13.07    0.37
  -6   2  -4   12.74    0.39
   6   2   4   12.84    0.37
   8  -2   4    3.65    0.17
   8  -2   4    4.02    0.14
  -8  -2  -4    4.06    0.20
  -8  -2  -4    3.82    0.19
  -8  -2  -4    4.06    0.20
   8  -2   4    4.02    0.14
   8   2   4    4.32    0.20
  -8   2  -4    3.77    0.21
  10  -2   4    0.19    0.07
 -10  -2  -4    0.16    0.10
  10  -2   4    0.19    0.07
  10  -2   4    0.20    0.09
 -10   2  -4    0.09    0.12
  10   2   4    0.19    0.11
  12  -2   4    0.64    0.12
 -12  -2  -4    0.30    0.11
  12  -2   4    0.58    0.09
  12  -2   4    0.43    0.09
  12   2   4    0.33    0.11
 -12   2  -4    0.40    0.12
  14  -2   4    6.68    0.27
  14  -2   4    6.99    0.27
  14  -2   4    6.97    0.27
 -14  -2  -4    6.49    0.31
 -14   2  -4    7.31    0.32
  14   2   4    6.43    0.31
 -16  -2  -4    1.69    0.19
  16  -2   4    1.64    0.16
  16  -2   4    1.38    0.15
  16   2   4    1.40    0.18
 -16   2  -4    1.38    0.20
 -18  -2  -4    0.46    0.16
  18  -2   4    0.73    0.15
  18  -2   4    0.71    0.14
  18   2   4    0.36    0.16
 -18   2  -4    0.32    0.17
 -20  -2  -4    0.18    0.15
  20  -2   4   -0.08    0.13
  20   2   4    0.01    0.15
 -20   2  -4   -0.02    0.16
 -22  -2  -4    0.23    0.17
  22  -2   4    0.02    0.15
  22   2   4    0.19    0.16
  24  -2   4    0.46    0.19
  24   2   4    0.43    0.21
  25  -3  -4   -0.26    0.16
 -25  -3   4   -0.21    0.18
 -23  -3   4    0.23    0.18
  23  -3  -4    0.02    0.15
  21  -3  -4    0.02    0.14
 -21  -3   4   -0.04    0.15
  21   3  -4   -0.13    0.15
  19  -3  -4    1.42    0.16
 -19  -3   4    1.54    0.21
  19   3  -4    1.11    0.20
  17  -3  -4    0.10    0.11
 -17  -3   4    0.24    0.15
  17   3  -4    0.03    0.13
 -15  -3   4    9.91    0.39
  15  -3  -4    9.63    0.33
  15   3  -4    9.04    0.37
  13  -3  -4   -0.21    0.07
  13  -3  -4    0.18    0.08
 -13  -3   4   -0.05    0.11
  13  -3  -4   -0.10    0.08
  13   3  -4   -0.05    0.10
 -11  -3   4    2.07    0.18
  11  -3  -4    2.17    0.13
  11  -3  -4    2.09    0.12
  11  -3  -4    2.22    0.13
  11   3  -4    2.45    0.18
   9  -3  -4    0.15    0.07
   9  -3  -4    0.19    0.06
  -9  -3   4    0.14    0.10
  -9  -3   4   -0.02    0.10
   9  -3  -4    0.17    0.06
   9   3  -4    0.14    0.09
  -7  -3   4   13.15    0.36
   7  -3  -4   12.67    0.31
  -7  -3   4   12.52    0.39
   7  -3  -4   12.87    0.32
   7  -3  -4   12.61    0.32
  -7  -3   4   13.58    0.39
   7   3  -4   12.85    0.31
   7   3  -4   12.26    0.36
   5  -3  -4    3.32    0.12
  -5  -3   4    3.33    0.17
   5  -3  -4    3.10    0.12
  -5  -3   4    3.36    0.15
  -5  -3   4    3.27    0.17
   5   3  -4    2.92    0.14
   3  -3  -4    4.17    0.20
   3  -3  -4    4.24    0.15
  -3  -3   4    4.42    0.18
  -3  -3   4    4.43    0.17
   3  -3  -4    4.27    0.15
  -3  -3   4    4.54    0.17
   3   3  -4    4.20    0.18
   3   3  -4    4.36    0.12
   1  -3  -4    8.22    0.24
   1  -3  -4    8.08    0.29
  -1  -3   4    7.95    0.24
  -1  -3   4    8.00    0.23
  -1  -3   4    8.00    0.23
   1  -3  -4    8.18    0.24
   1   3  -4    8.38    0.27
  -1  -3  -4    2.04    0.13
  -1  -3  -4    2.22    0.16
   1  -3   4    2.09    0.13
   1  -3   4    1.92    0.09
   1  -3   4    2.04    0.09
  -1  -3  -4    2.14    0.13
  -1   3  -4    2.14    0.16
   1   3   4    2.10    0.09
   1   3   4    2.22    0.09
  -3  -3  -4    4.45    0.19
  -3  -3  -4    5.04    0.21
  -3  -3  -4    4.67    0.22
  -3   3  -4    5.03    0.23
  -5  -3  -4   -0.03    0.08
  -5  -3  -4    0.08    0.08
  -5  -3  -4    0.05    0.10
  -5   3  -4    0.03    0.11
   5   3   4   -0.01    0.07
  -7  -3  -4    0.74    0.12
  -7  -3  -4    0.71    0.13
   7  -3   4    0.76    0.11
  -7  -3  -4    0.83    0.12
   7   3   4    0.87    0.12
  -7   3  -4    0.64    0.14
  -9  -3  -4    0.15    0.11
   9  -3   4    0.30    0.06
  -9  -3  -4    0.43    0.13
   9  -3   4    0.29    0.06
   9  -3   4    0.42    0.10
  -9  -3  -4    0.41    0.11
  -9   3  -4    0.40    0.13
   9   3   4    0.30    0.10
  11  -3   4    0.91    0.12
 -11  -3  -4    0.92    0.15
  11  -3   4    0.85    0.09
  11  -3   4    0.98    0.09
  11   3   4    0.80    0.14
 -11   3  -4    1.11    0.18
  13  -3   4    0.03    0.08
 -13  -3  -4   -0.09    0.12
  13  -3   4    0.06    0.11
  13  -3   4   -0.06    0.07
 -13   3  -4    0.09    0.15
  13   3   4    0.19    0.12
  15  -3   4    0.01    0.10
  15  -3   4    0.06    0.12
 -15  -3  -4    0.00    0.12
  15   3   4    0.03    0.12
 -15   3  -4    0.16    0.16
  17  -3   4    0.08    0.11
 -17  -3  -4    0.24    0.16
  17  -3   4   -0.04    0.13
 -17   3  -4    0.28    0.18
  17   3   4    0.30    0.15
  19  -3   4    0.16    0.13
  19  -3   4    0.02    0.12
 -19  -3  -4    0.17    0.15
 -19   3  -4   -0.13    0.16
  19   3   4   -0.09    0.14
 -21  -3  -4    0.73    0.21
  21  -3   4    0.50    0.16
 -21   3  -4    0.36    0.19
  21   3   4   -0.09    0.16
  23  -3   4    0.00    0.14
 -23  -3  -4   -0.02    0.19
  22  -4  -4    0.08    0.14
 -22  -4   4   -0.06    0.17
  20  -4  -4    0.41    0.15
 -20  -4   4    0.33    0.19
  18  -4  -4    0.93    0.14
 -18  -4   4    0.96    0.19
  16  -4  -4    1.93    0.16
 -16  -4   4    1.47    0.20
 -14  -4   4    0.02    0.13
  14  -4  -4    0.09    0.09
  12  -4  -4    9.13    0.27
 -12  -4   4    8.84    0.37
  12  -4  -4    9.22    0.28
 -10  -4   4    1.04    0.16
  10  -4  -4    1.09    0.09
  10  -4  -4    1.18    0.11
  10  -4  -4    1.06    0.09
  -8  -4   4    3.48    0.22
  -8  -4   4    3.32    0.21
   8  -4  -4    3.57    0.16
  -8  -4   4    3.76    0.20
   8  -4  -4    3.44    0.14
   8  -4  -4    3.58    0.14
   8   4  -4    3.34    0.14
  -6  -4   4    4.38    0.21
  -6  -4   4    3.97    0.20
   6  -4  -4    4.34    0.25
   6  -4  -4    4.25    0.15
   6  -4  -4    4.33    0.15
  -6  -4   4    4.08    0.22
   6   4  -4    4.11    0.18
   6   4  -4    4.23    0.16
  -4  -4   4    0.06    0.09
  -4  -4   4    0.15    0.10
   4  -4  -4    0.10    0.06
   4  -4  -4    0.13    0.07
  -4  -4   4    0.29    0.09
   4  -4  -4    0.08    0.12
   4   4  -4    0.26    0.09
   2  -4  -4    3.08    0.21
  -2  -4   4    3.35    0.16
   2  -4  -4    3.07    0.15
  -2  -4   4    2.99    0.17
  -2  -4   4    3.14    0.16
   2  -4  -4    3.13    0.15
   2   4  -4    3.37    0.18
   0  -4   4    3.51    0.15
   0  -4   4    3.65    0.18
   0  -4  -4    3.63    0.17
   0  -4  -4    3.40    0.17
   0  -4  -4    3.64    0.22
   0  -4   4    3.61    0.15
   0   4  -4    4.24    0.21
   2  -4   4    5.76    0.24
  -2  -4  -4    5.96    0.24
  -2  -4  -4    5.55    0.27
  -2  -4  -4    5.38    0.23
   2  -4   4    5.54    0.17
   2  -4   4    5.46    0.17
  -2   4  -4    5.64    0.26
  -4  -4  -4    1.28    0.17
  -4  -4  -4    1.17    0.13
  -4  -4  -4    1.31    0.14
   4  -4   4    1.19    0.14
   4   4   4    1.40    0.10
  -4   4  -4    1.16    0.16
  -6  -4  -4    2.52    0.18
  -6  -4  -4    2.37    0.18
  -6  -4  -4    2.80    0.20
   6  -4   4    2.41    0.17
  -6   4  -4    2.22    0.20
  -8  -4  -4    0.94    0.15
   8  -4   4    0.79    0.13
  -8  -4  -4    0.91    0.16
  -8  -4  -4    0.69    0.14
  -8   4  -4    0.87    0.17
   8   4   4    0.88    0.13
  10  -4   4    0.67    0.13
 -10  -4  -4    0.80    0.15
  10  -4   4    0.82    0.07
  10  -4   4    0.77    0.07
 -10  -4  -4    0.87    0.17
 -10   4  -4    0.88    0.17
  12  -4   4    2.12    0.14
 -12  -4  -4    2.68    0.23
  12  -4   4    2.73    0.19
 -12   4  -4    2.70    0.25
  14  -4   4   -0.09    0.11
  14  -4   4    0.05    0.09
 -14  -4  -4   -0.15    0.13
 -14   4  -4    0.14    0.17
  16  -4   4    0.12    0.13
  16  -4   4   -0.06    0.10
 -16  -4  -4    0.17    0.16
 -16   4  -4   -0.06    0.17
 -18  -4  -4   -0.04    0.16
  18  -4   4   -0.02    0.12
 -18   4  -4   -0.11    0.18
  20  -4   4   -0.02    0.13
 -20  -4  -4    0.10    0.20
 -20   4  -4    0.05    0.18
 -22  -4  -4    0.83    0.24
  22  -4   4    0.65    0.17
 -19  -5   4    0.33    0.20
  19  -5  -4    0.29    0.13
 -17  -5   4    0.34    0.18
  17  -5  -4    0.36    0.12
 -15  -5   4    0.03    0.14
  15  -5  -4   -0.08    0.09
  13  -5  -4    0.03    0.08
 -13  -5   4    0.10    0.14
  11  -5  -4    1.16    0.10
 -11  -5   4    1.17    0.18
  11  -5  -4    0.78    0.19
   9  -5  -4    1.35    0.11
  -9  -5   4    1.26    0.18
   9  -5  -4    1.09    0.19
  -9  -5   4    1.52    0.18
  -7  -5   4    0.11    0.13
   7  -5  -4    0.11    0.07
  -7  -5   4    0.28    0.12
   7  -5  -4    0.08    0.14
  -5  -5   4    0.61    0.13
   5  -5  -4    0.48    0.17
  -5  -5   4    0.55    0.13
   5  -5  -4    0.74    0.10
   5   5  -4    0.59    0.13
   3  -5  -4    0.29    0.09
  -3  -5   4    0.21    0.11
   3  -5  -4    0.63    0.17
  -3  -5   4    0.18    0.11
   3   5  -4    0.38    0.12
  -1  -5   4    0.07    0.12
  -1  -5   4    0.07    0.08
   1  -5  -4   -0.02    0.13
   1  -5  -4   -0.03    0.09
   1   5  -4    0.09    0.12
   1  -5   4    1.10    0.15
  -1  -5  -4    1.57    0.19
  -1  -5  -4    1.40    0.14
   1  -5   4    1.40    0.11
  -1   5  -4    1.50    0.18
   3  -5   4    0.56    0.14
   3  -5   4    0.54    0.08
  -3  -5  -4    0.59    0.16
  -3  -5  -4    0.75    0.13
  -3   5  -4    0.55    0.15
  -5  -5  -4   -0.12    0.13
  -5  -5  -4    0.24    0.12
   5  -5   4    0.04    0.12
  -5   5  -4    0.06    0.14
  -7  -5  -4    0.10    0.12
   7  -5   4    0.27    0.13
   7  -5   4    0.15    0.13
  -7  -5  -4    0.21    0.15
  -7   5  -4    0.13    0.16
  -9  -5  -4    0.46    0.15
   9  -5   4    0.60    0.14
  -9  -5  -4    0.84    0.18
  -9   5  -4    0.50    0.18
  11  -5   4    0.79    0.15
 -11  -5  -4    1.03    0.20
 -11  -5  -4    0.76    0.17
 -11   5  -4    0.95    0.21
 -13  -5  -4    0.65    0.18
  13  -5   4    0.64    0.09
 -13   5  -4    1.21    0.23
  15  -5   4    0.40    0.10
 -15  -5  -4    0.33    0.19
 -15   5  -4    0.50    0.21
 -17  -5  -4    0.18    0.20
  17  -5   4    0.08    0.11
 -17   5  -4   -0.18    0.19
  14  -6  -4    0.01    0.18
 -14  -6   4    0.05    0.17
 -12  -6   4    0.09    0.15
  12  -6  -4    0.03    0.08
  12  -6  -4   -0.12    0.16
  10  -6  -4   -0.05    0.16
  10  -6  -4   -0.06    0.08
 -10  -6   4    0.07    0.14
  -8  -6   4    0.82    0.17
   8  -6  -4    0.79    0.11
   8  -6  -4    1.07    0.20
   6  -6  -4   -0.10    0.16
   6  -6  -4    0.10    0.09
  -6  -6   4    0.15    0.13
   4  -6  -4    1.17    0.13
  -4  -6   4    0.81    0.15
   4  -6  -4    0.87    0.20
  -2  -6   4    0.14    0.11
   2  -6  -4    0.48    0.18
   2  -6  -4   -0.01    0.11
   0  -6  -4    1.25    0.16
   0  -6  -4    1.33    0.21
   0  -6   4    1.47    0.14
  -2  -6  -4    0.17    0.12
   2  -6   4    0.00    0.08
  -2  -6  -4    0.02    0.16
   2  -6   4   -0.20    0.13
  -2   6  -4   -0.25    0.14
  -4  -6  -4    0.35    0.17
   4  -6   4    0.18    0.14
  -4  -6  -4    0.23    0.13
   4  -6   4    0.48    0.08
  -4   6  -4    0.21    0.17
   6  -6   4    0.26    0.15
  -6  -6  -4    0.19    0.14
   6  -6   4    0.21    0.14
  -6  -6  -4   -0.09    0.14
  -6   6  -4    0.23    0.17
  -8  -6  -4    0.18    0.18
  -8  -6  -4    0.50    0.17
   8  -6   4    0.18    0.15
  -8   6  -4    0.24    0.18
 -10  -6  -4   -0.10    0.17
 -10  -6  -4    0.28    0.17
  10  -6   4    0.14    0.15
 -10   6  -4   -0.09    0.17
  12  -6   4   -0.10    0.16
 -12  -6  -4    0.34    0.17
  -3  -7   4   -0.08    0.13
   1  -7  -4    0.07    0.18
   1  -7  -4   -0.12    0.12
  -1  -7   4    0.03    0.13
  -1  -7  -4    0.26    0.15
   1  -7   4   -0.03    0.11
  28   0  -5   -0.31    0.19
  26   0  -5   -0.18    0.16
  24   0  -5   -0.07    0.15
  22   0  -5   -0.13    0.13
 -20   0   5    0.08    0.13
  20   0  -5   -0.02    0.13
 -18   0   5   -0.13    0.09
  18   0  -5    0.05    0.12
 -16   0   5   -0.05    0.10
  16   0  -5   -0.14    0.10
  14   0  -5   -0.10    0.08
 -14   0   5    0.05    0.09
  14   0  -5    0.25    0.11
  12   0  -5   -0.05    0.08
  12   0  -5   -0.07    0.08
 -12   0   5   -0.10    0.08
  10   0  -5   -0.17    0.08
 -10   0   5   -0.09    0.08
  10   0  -5   -0.09    0.09
 -10   0   5   -0.08    0.08
  -8   0   5   -0.12    0.06
  -8   0   5   -0.08    0.06
   8   0  -5    0.00    0.07
   8   0  -5    0.00    0.07
   6   0  -5    0.01    0.06
   6   0  -5   -0.07    0.06
  -6   0   5    0.01    0.07
  -6   0   5   -0.02    0.06
   4   0  -5   -0.03    0.05
  -4   0   5   -0.04    0.04
  -4   0   5    0.04    0.05
   4   0  -5   -0.03    0.05
  -2   0   5   -0.06    0.04
   2   0  -5    0.02    0.04
  -2   0   5    0.01    0.04
   2   0  -5    0.02    0.04
   0   0  -5    0.05    0.04
   0   0   5    0.04    0.04
   0   0   5    0.05    0.04
   0   0  -5    0.09    0.04
   0   0   5    0.12    0.05
   0   0  -5    0.05    0.04
   0   0  -5    0.08    0.04
   0   0   5    0.13    0.04
  -2   0  -5    0.03    0.04
   2   0   5    0.05    0.05
  -2   0  -5   -0.03    0.04
  -2   0  -5   -0.07    0.04
   2   0   5    0.01    0.04
   2   0   5   -0.05    0.04
   2   0   5   -0.05    0.05
  -2   0  -5   -0.14    0.05
  -4   0  -5   -0.03    0.06
  -4   0  -5   -0.04    0.06
   4   0   5   -0.06    0.06
   4   0   5   -0.04    0.05
  -4   0  -5   -0.03    0.06
   4   0   5    0.03    0.06
  -4   0  -5    0.00    0.05
  -6   0  -5   -0.06    0.07
  -6   0  -5   -0.04    0.06
   6   0   5    0.01    0.07
   6   0   5   -0.08    0.06
  -6   0  -5   -0.05    0.06
   6   0   5    0.10    0.07
  -6   0  -5    0.09    0.07
   8   0   5   -0.02    0.07
   8   0   5    0.07    0.08
   8   0   5    0.02    0.08
  -8   0  -5    0.08    0.07
  -8   0  -5    0.10    0.08
  -8   0  -5   -0.02    0.07
  10   0   5   -0.04    0.07
  10   0   5   -0.06    0.08
 -10   0  -5    0.08    0.09
 -10   0  -5    0.03    0.08
  10   0   5   -0.04    0.07
  12   0   5   -0.03    0.09
  12   0   5    0.06    0.08
 -12   0  -5    0.08    0.09
 -12   0  -5    0.01    0.07
 -14   0  -5    0.11    0.11
  14   0   5    0.01    0.11
  14   0   5    0.12    0.10
 -14   0  -5    0.00    0.09
  16   0   5   -0.16    0.12
 -16   0  -5    0.16    0.11
 -16   0  -5   -0.01    0.11
 -18   0  -5    0.12    0.12
  18   0   5    0.18    0.15
 -18   0  -5    0.01    0.12
 -20   0  -5    0.03    0.13
  20   0   5   -0.01    0.14
  22   0   5    0.04    0.15
  24   0   5    0.00    0.17
  26   0   5   -0.10    0.20
  27  -1  -5    1.32    0.25
  27   1  -5    1.54    0.26
  25  -1  -5    0.34    0.18
  25   1  -5    0.40    0.19
 -23  -1   5    0.66    0.18
  23  -1  -5    0.85    0.18
  23   1  -5    1.06    0.20
  21  -1  -5   -0.01    0.13
 -21  -1   5    0.03    0.14
  21   1  -5    0.08    0.15
  19  -1  -5    0.21    0.13
 -19  -1   5    0.24    0.13
  19   1  -5    0.23    0.14
  17  -1  -5    0.07    0.12
 -17  -1   5   -0.08    0.12
  17  -1  -5   -0.11    0.11
 -17   1   5   -0.08    0.09
  17   1  -5   -0.05    0.12
 -15  -1   5    4.59    0.24
  15  -1  -5    5.05    0.24
  15  -1  -5    4.51    0.23
 -15   1   5    4.88    0.21
  15   1  -5    4.96    0.25
  13  -1  -5    8.37    0.30
 -13  -1   5    8.68    0.31
  13  -1  -5    8.78    0.30
  13   1  -5    9.03    0.32
 -13   1   5    8.30    0.27
 -13   1   5    8.79    0.26
 -11  -1   5   16.11    0.46
  11  -1  -5   16.06    0.43
  11  -1  -5   16.73    0.44
  11   1  -5   16.25    0.46
 -11   1   5   15.52    0.41
 -11   1   5   15.87    0.38
   9  -1  -5    0.21    0.08
  -9  -1   5    0.32    0.09
   9  -1  -5    0.29    0.08
  -9  -1   5    0.20    0.09
   9   1  -5    0.26    0.09
   9   1  -5    0.29    0.09
  -9   1   5    0.41    0.06
  -9   1   5    0.23    0.07
  -9   1   5    0.24    0.07
  -7  -1   5    0.65    0.09
  -7  -1   5    0.55    0.09
   7  -1  -5    0.58    0.08
   7  -1  -5    0.76    0.08
   7   1  -5    0.61    0.09
  -7   1   5    0.67    0.07
   7   1  -5    0.51    0.08
  -7   1   5    0.73    0.05
  -7   1   5    0.69    0.07
  -5  -1   5   24.57    0.58
   5  -1  -5   24.76    0.55
   5  -1  -5   23.33    0.55
  -5  -1   5   24.18    0.57
  -5   1   5   24.24    0.54
   5   1  -5   23.79    0.57
  -5   1   5   24.03    0.54
   5   1  -5   23.97    0.57
   3  -1  -5   69.53    1.52
   3  -1  -5   70.98    1.52
  -3  -1   5   72.05    1.52
  -3  -1   5   71.69    1.53
  -3   1   5   71.73    1.51
   3   1  -5   70.99    1.52
   3   1  -5   69.39    1.52
  -3   1   5   71.23    1.52
   3   1  -5   71.77    1.52
   1  -1  -5    0.49    0.08
  -1  -1   5    0.56    0.05
   1  -1  -5    0.60    0.06
   1  -1  -5    0.48    0.05
   1  -1  -5    0.55    0.06
  -1  -1   5    0.46    0.06
  -1   1   5    0.50    0.06
  -1   1   5    0.45    0.06
   1   1  -5    0.52    0.05
   1   1  -5    0.65    0.07
  -1  -1  -5   -0.03    0.05
  -1  -1  -5    0.06    0.07
   1  -1   5   -0.04    0.04
   1  -1   5   -0.05    0.04
  -1  -1  -5   -0.10    0.06
  -1  -1  -5   -0.05    0.05
  -1   1  -5    0.11    0.07
  -1   1  -5    0.00    0.03
   1   1   5    0.01    0.05
  -1   1  -5    0.02    0.03
   1   1   5   -0.06    0.05
   3  -1   5    0.44    0.05
  -3  -1  -5    0.42    0.09
   3  -1   5    0.43    0.05
  -3  -1  -5    0.40    0.08
   3  -1   5    0.46    0.08
  -3  -1  -5    0.40    0.07
  -3  -1  -5    0.42    0.08
  -3   1  -5    0.55    0.09
   3   1   5    0.52    0.08
  -3   1  -5    0.48    0.04
   3   1   5    0.48    0.08
  -3   1  -5    0.46    0.04
   5  -1   5    7.68    0.23
   5  -1   5    7.48    0.21
   5  -1   5    7.88    0.22
  -5  -1  -5    7.98    0.25
  -5  -1  -5    7.41    0.24
  -5  -1  -5    7.78    0.25
  -5  -1  -5    8.22    0.25
  -5   1  -5    7.70    0.20
   5   1   5    7.87    0.25
  -5   1  -5    7.50    0.19
   5   1   5    7.08    0.24
  -5   1  -5    7.44    0.23
  -5   1  -5    7.54    0.25
  -7  -1  -5   19.21    0.49
   7  -1   5   18.19    0.45
   7  -1   5   18.84    0.46
   7  -1   5   18.30    0.46
  -7  -1  -5   18.61    0.43
  -7   1  -5   18.85    0.49
  -7   1  -5   19.15    0.44
   7   1   5   18.84    0.49
   7   1   5   17.78    0.49
  -7   1  -5   19.24    0.45
   9  -1   5    1.23    0.11
  -9  -1  -5    1.23    0.09
   9  -1   5    1.07    0.10
  -9  -1  -5    1.48    0.13
   9  -1   5    1.14    0.11
   9   1   5    1.09    0.12
   9   1   5    1.37    0.13
  -9   1  -5    1.17    0.13
  -9   1  -5    1.26    0.09
  -9   1  -5    1.07    0.08
 -11  -1  -5   11.45    0.31
 -11  -1  -5   12.13    0.37
  11  -1   5   11.71    0.35
  11  -1   5   11.34    0.35
  11  -1   5   11.52    0.34
  11   1   5   11.47    0.38
 -11   1  -5   11.26    0.37
 -11   1  -5   12.14    0.32
 -13  -1  -5    0.14    0.10
 -13  -1  -5    0.19    0.08
  13  -1   5    0.10    0.09
  13  -1   5    0.10    0.09
  13  -1   5    0.13    0.09
  13   1   5    0.11    0.10
 -13   1  -5   -0.01    0.07
 -13   1  -5    0.26    0.12
  15  -1   5    3.59    0.22
  15  -1   5    3.18    0.20
  15  -1   5    3.27    0.21
 -15  -1  -5    3.34    0.17
 -15  -1  -5    3.37    0.23
  15   1   5    3.12    0.23
 -15   1  -5    3.18    0.17
 -15   1  -5    3.31    0.23
 -17  -1  -5    5.68    0.24
 -17  -1  -5    5.71    0.29
  17  -1   5    5.24    0.29
 -17   1  -5    5.93    0.30
  17   1   5    5.98    0.31
  19  -1   5    2.37    0.21
 -19  -1  -5    2.63    0.23
  19   1   5    2.35    0.24
 -19   1  -5    2.52    0.22
  21  -1   5    0.47    0.17
 -21  -1  -5    0.15    0.15
 -21   1  -5    0.52    0.17
  21   1   5    0.29    0.17
  23  -1   5    0.04    0.16
  23   1   5    0.14    0.19
  25  -1   5    0.11    0.19
  25   1   5    0.26    0.19
  26  -2  -5   -0.01    0.17
  26   2  -5   -0.13    0.20
  24  -2  -5    0.11    0.15
 -24  -2   5    0.11    0.16
  24   2  -5   -0.18    0.16
  22  -2  -5   -0.10    0.13
 -22  -2   5   -0.16    0.13
  22   2  -5   -0.16    0.15
  20  -2  -5    2.10    0.20
 -20  -2   5    2.25    0.23
  20   2  -5    2.09    0.23
  18  -2  -5    0.44    0.13
 -18  -2   5    0.36    0.14
  18   2  -5    0.43    0.15
  16  -2  -5    1.65    0.16
 -16  -2   5    1.98    0.19
  16  -2  -5    2.07    0.16
 -16   2   5    1.82    0.11
 -16   2   5    2.24    0.15
  16   2  -5    2.16    0.20
  14  -2  -5    0.61    0.11
  14  -2  -5    0.59    0.11
 -14  -2   5    0.50    0.13
 -14   2   5    0.68    0.09
 -14   2   5    0.62    0.07
  14   2  -5    0.56    0.13
  12  -2  -5    6.74    0.24
  12  -2  -5    6.45    0.24
 -12  -2   5    7.06    0.28
 -12   2   5    6.51    0.17
 -12   2   5    6.62    0.19
  12   2  -5    6.71    0.27
  10  -2  -5   25.42    0.56
 -10  -2   5   26.42    0.68
  10  -2  -5   26.96    0.62
 -10  -2   5   25.73    0.68
  10  -2  -5   26.06    0.62
  10   2  -5   26.45    0.67
  -8  -2   5    3.54    0.19
  -8  -2   5    3.65    0.18
   8  -2  -5    3.58    0.11
   8  -2  -5    3.68    0.14
   8  -2  -5    3.62    0.14
   8   2  -5    3.85    0.18
  -6  -2   5    1.64    0.12
  -6  -2   5    1.76    0.13
   6  -2  -5    1.47    0.09
   6  -2  -5    1.57    0.09
   6  -2  -5    1.52    0.07
   6   2  -5    1.47    0.11
   6   2  -5    1.78    0.12
   6   2  -5    1.60    0.09
  -4  -2   5   45.98    1.04
  -4  -2   5   45.56    1.04
  -4  -2   5   46.46    1.00
   4  -2  -5   46.08    1.01
   4  -2  -5   46.69    1.01
   4   2  -5   46.96    1.02
   4   2  -5   47.12    1.00
   4   2  -5   45.88    1.00
   4   2  -5   47.56    1.02
   2  -2  -5    3.17    0.13
  -2  -2   5    3.11    0.11
  -2  -2   5    3.31    0.13
  -2  -2   5    3.17    0.13
   2  -2  -5    3.39    0.17
  -2   2   5    3.32    0.10
  -2   2   5    3.28    0.10
   2   2  -5    3.19    0.11
   2   2  -5    3.16    0.11
   2   2  -5    3.35    0.15
   0  -2  -5    0.21    0.07
   0  -2   5    0.19    0.05
   0  -2  -5    0.22    0.07
   0  -2   5    0.12    0.06
   0  -2   5    0.24    0.05
   0  -2  -5    0.25    0.09
   0   2  -5    0.23    0.08
   0   2   5    0.25    0.06
  -2  -2  -5    3.94    0.18
  -2  -2  -5    3.94    0.17
  -2  -2  -5    4.10    0.16
  -2   2  -5    4.00    0.18
   2   2   5    4.04    0.16
   2   2   5    3.95    0.15
  -4  -2  -5    7.58    0.26
   4  -2   5    7.87    0.24
  -4  -2  -5    8.01    0.26
  -4  -2  -5    7.88    0.26
   4   2   5    7.80    0.25
   4   2   5    7.83    0.25
  -4   2  -5    7.93    0.27
  -6  -2  -5   14.82    0.41
   6  -2   5   14.59    0.34
  -6  -2  -5   14.66    0.41
  -6  -2  -5   14.20    0.41
   6  -2   5   14.35    0.38
   6  -2   5   14.60    0.34
   6   2   5   14.61    0.41
  -6   2  -5   14.63    0.42
  -8  -2  -5    1.00    0.12
   8  -2   5    0.96    0.08
   8  -2   5    0.90    0.11
  -8  -2  -5    1.10    0.12
  -8  -2  -5    0.99    0.12
   8  -2   5    0.87    0.07
  -8   2  -5    0.84    0.12
   8   2   5    0.96    0.11
 -10  -2  -5   14.07    0.43
  10  -2   5   13.49    0.36
  10  -2   5   14.15    0.37
  10  -2   5   13.20    0.38
 -10   2  -5   12.88    0.42
  10   2   5   14.37    0.44
  12  -2   5    7.24    0.25
  12  -2   5    7.08    0.27
 -12  -2  -5    6.57    0.29
  12  -2   5    7.27    0.25
  12   2   5    6.97    0.31
 -12   2  -5    7.01    0.31
  14  -2   5    4.74    0.23
  14  -2   5    5.00    0.24
 -14  -2  -5    4.63    0.27
  14  -2   5    4.96    0.22
 -14   2  -5    4.74    0.27
  14   2   5    4.84    0.27
 -16  -2  -5    0.66    0.15
  16  -2   5    0.73    0.14
  16  -2   5    0.55    0.13
 -16   2  -5    0.57    0.16
  16   2   5    0.60    0.15
  18  -2   5    1.01    0.16
  18  -2   5    0.94    0.17
 -18  -2  -5    1.33    0.19
  18   2   5    1.20    0.19
 -18   2  -5    1.19    0.20
  20  -2   5   -0.11    0.14
 -20  -2  -5   -0.08    0.14
  20   2   5    0.17    0.15
 -20   2  -5    0.12    0.16
  22  -2   5    1.05    0.19
 -22  -2  -5    0.89    0.21
  22   2   5    1.06    0.23
 -22   2  -5    0.84    0.21
  24  -2   5    5.28    0.34
  24   2   5    5.26    0.38
  25  -3  -5   -0.32    0.15
 -25  -3   5   -0.07    0.18
 -23  -3   5    0.23    0.17
  23  -3  -5   -0.12    0.14
 -21  -3   5    0.23    0.17
  21  -3  -5    0.04    0.14
  21   3  -5    0.21    0.17
  19  -3  -5    0.01    0.12
 -19  -3   5    0.00    0.15
  19   3  -5   -0.17    0.14
 -17  -3   5    0.06    0.14
  17  -3  -5   -0.07    0.11
  17   3  -5    0.00    0.14
  15  -3  -5    6.90    0.27
 -15  -3   5    6.49    0.33
  15   3  -5    6.56    0.31
  13  -3  -5    7.41    0.22
 -13  -3   5    7.71    0.33
  13  -3  -5    8.07    0.27
  13  -3  -5    7.74    0.26
  13   3  -5    7.65    0.31
  11  -3  -5    6.09    0.21
  11  -3  -5    6.12    0.21
 -11  -3   5    5.96    0.27
  11  -3  -5    5.75    0.18
  11   3  -5    5.67    0.25
  -9  -3   5    0.12    0.11
   9  -3  -5    0.17    0.06
   9  -3  -5    0.22    0.06
   9  -3  -5    0.14    0.07
  -9  -3   5   -0.04    0.09
   9   3  -5    0.16    0.09
   9   3  -5    0.24    0.06
   7  -3  -5    0.10    0.06
   7  -3  -5    0.15    0.06
   7  -3  -5    0.02    0.05
  -7  -3   5   -0.07    0.08
  -7  -3   5    0.07    0.09
   7   3  -5    0.00    0.08
   7   3  -5    0.15    0.06
  -5  -3   5   15.81    0.44
   5  -3  -5   16.24    0.39
  -5  -3   5   15.78    0.40
   5  -3  -5   16.19    0.39
   5  -3  -5   16.42    0.47
  -5  -3   5   15.73    0.43
   5   3  -5   16.06    0.40
   3  -3  -5    7.31    0.21
  -3  -3   5    6.96    0.23
  -3  -3   5    7.04    0.23
   3  -3  -5    6.76    0.27
  -3  -3   5    7.31    0.22
   3  -3  -5    6.94    0.21
   3   3  -5    7.07    0.23
   1  -3  -5    7.05    0.27
  -1  -3   5    7.29    0.21
  -1  -3   5    7.35    0.21
   1  -3  -5    7.23    0.22
  -1  -3   5    7.02    0.22
   1  -3  -5    7.01    0.22
   1   3  -5    7.27    0.25
  -1  -3  -5    6.34    0.22
   1  -3   5    6.36    0.18
   1  -3   5    6.55    0.18
  -1  -3  -5    6.78    0.23
   1  -3   5    6.45    0.22
  -1  -3  -5    6.37    0.25
   1   3   5    6.48    0.19
  -1   3  -5    6.30    0.25
   1   3   5    6.60    0.19
  -3  -3  -5    0.78    0.12
  -3  -3  -5    0.89    0.11
  -3  -3  -5    0.84    0.11
   3   3   5    0.87    0.08
  -3   3  -5    0.86    0.13
   5  -3   5    0.53    0.10
  -5  -3  -5    0.46    0.12
  -5  -3  -5    0.55    0.11
  -5  -3  -5    0.45    0.10
  -5   3  -5    0.29    0.12
   5   3   5    0.51    0.09
   7  -3   5    6.00    0.16
  -7  -3  -5    6.43    0.27
  -7  -3  -5    6.36    0.27
   7  -3   5    6.10    0.24
  -7  -3  -5    6.15    0.26
   7   3   5    6.38    0.25
  -7   3  -5    5.98    0.27
  -9  -3  -5    0.68    0.12
   9  -3   5    0.58    0.07
   9  -3   5    0.50    0.07
   9  -3   5    0.74    0.11
  -9  -3  -5    0.84    0.15
   9   3   5    0.48    0.12
  -9   3  -5    0.71    0.14
 -11  -3  -5    0.00    0.11
  11  -3   5    0.01    0.07
  11  -3   5   -0.10    0.10
  11  -3   5   -0.04    0.07
 -11   3  -5    0.21    0.13
  11   3   5   -0.01    0.10
  13  -3   5    0.03    0.08
 -13  -3  -5   -0.17    0.11
  13  -3   5    0.01    0.08
  13  -3   5    0.07    0.11
 -13   3  -5   -0.09    0.13
  13   3   5   -0.05    0.12
 -15  -3  -5    2.47    0.22
  15  -3   5    2.64    0.20
  15  -3   5    2.52    0.18
 -15   3  -5    1.92    0.22
  15   3   5    2.44    0.22
  17  -3   5    0.43    0.14
  17  -3   5    0.64    0.13
 -17  -3  -5    0.52    0.18
  17   3   5    0.59    0.16
 -17   3  -5    0.39    0.19
  19  -3   5   -0.11    0.13
  19  -3   5    0.05    0.13
 -19  -3  -5   -0.12    0.14
  19   3   5    0.14    0.17
 -19   3  -5    0.05    0.17
 -21  -3  -5    0.36    0.18
  21  -3   5    0.37    0.15
 -21   3  -5   -0.17    0.17
  21   3   5    0.46    0.19
  23  -3   5    0.08    0.16
 -23  -3  -5   -0.02    0.18
 -22  -4   5    0.17    0.19
  22  -4  -5   -0.10    0.13
 -20  -4   5   -0.15    0.16
  20  -4  -5    0.10    0.13
 -18  -4   5    0.93    0.19
  18  -4  -5    1.05    0.15
  16  -4  -5    1.09    0.14
 -16  -4   5    0.97    0.18
 -14  -4   5    0.04    0.13
  14  -4  -5    0.12    0.09
  12  -4  -5    0.25    0.08
 -12  -4   5    0.17    0.14
  12  -4  -5    0.21    0.09
  10  -4  -5    0.63    0.09
  10  -4  -5    0.61    0.08
 -10  -4   5    0.60    0.15
  10  -4  -5    0.66    0.09
   8  -4  -5    0.90    0.09
  -8  -4   5    0.91    0.14
  -8  -4   5    1.08    0.14
   8  -4  -5    1.05    0.11
  -8  -4   5    1.10    0.14
   8  -4  -5    0.97    0.09
   8   4  -5    1.11    0.10
  -6  -4   5    1.99    0.16
   6  -4  -5    1.88    0.12
  -6  -4   5    2.06    0.15
   6  -4  -5    1.75    0.19
  -6  -4   5    2.06    0.16
   6  -4  -5    1.58    0.11
   6   4  -5    1.83    0.13
   6   4  -5    1.89    0.11
  -4  -4   5    0.04    0.09
  -4  -4   5   -0.04    0.09
   4  -4  -5   -0.02    0.07
  -4  -4   5    0.02    0.08
   4  -4  -5    0.10    0.13
   4  -4  -5    0.00    0.06
   4   4  -5    0.02    0.09
  -2  -4   5    0.10    0.08
  -2  -4   5    0.15    0.09
   2  -4  -5    0.10    0.12
   2  -4  -5    0.20    0.08
   2  -4  -5    0.10    0.07
  -2  -4   5   -0.09    0.07
   2   4  -5    0.11    0.10
   0  -4   5   -0.01    0.07
   0  -4  -5    0.04    0.08
   0  -4   5    0.06    0.09
   0  -4  -5    0.03    0.09
   0  -4   5   -0.08    0.06
   0  -4  -5    0.00    0.12
   0   4  -5   -0.02    0.11
   2  -4   5    0.20    0.10
  -2  -4  -5    0.45    0.10
   2  -4   5    0.09    0.06
  -2  -4  -5    0.48    0.10
  -2  -4  -5    0.21    0.12
   2  -4   5    0.12    0.06
  -2   4  -5    0.23    0.12
  -4  -4  -5    4.91    0.24
  -4  -4  -5    4.59    0.24
   4  -4   5    4.52    0.22
  -4  -4  -5    4.75    0.23
  -4   4  -5    4.75    0.26
   4   4   5    4.67    0.18
  -6  -4  -5    0.34    0.12
  -6  -4  -5    0.40    0.12
   6  -4   5    0.55    0.12
  -6  -4  -5   -0.05    0.13
   6   4   5    0.27    0.09
  -6   4  -5    0.34    0.13
  -8  -4  -5   12.40    0.42
  -8  -4  -5   12.67    0.44
   8  -4   5   12.17    0.38
  -8  -4  -5   12.32    0.43
  -8   4  -5   12.29    0.45
   8   4   5   12.25    0.39
  10  -4   5    0.11    0.05
  10  -4   5    0.15    0.11
  10  -4   5    0.13    0.06
 -10  -4  -5    0.30    0.15
 -10  -4  -5    0.16    0.13
 -10   4  -5    0.09    0.16
  12  -4   5    2.82    0.20
 -12  -4  -5    2.99    0.24
  12  -4   5    2.41    0.14
 -12   4  -5    3.19    0.27
 -14  -4  -5    0.18    0.16
  14  -4   5    0.25    0.10
  14  -4   5    0.10    0.13
 -14   4  -5    0.26    0.18
  16  -4   5    1.54    0.18
  16  -4   5    1.32    0.15
 -16  -4  -5    1.50    0.22
 -16   4  -5    1.15    0.23
  18  -4   5   -0.16    0.11
 -18  -4  -5    0.13    0.18
 -18   4  -5    0.23    0.18
  20  -4   5    0.08    0.14
 -20  -4  -5    0.07    0.18
 -20   4  -5    0.02    0.20
  19  -5  -5   -0.15    0.12
 -19  -5   5   -0.03    0.19
  17  -5  -5    0.09    0.11
 -17  -5   5    0.11    0.16
  15  -5  -5    0.06    0.10
 -15  -5   5    0.14    0.15
  13  -5  -5    0.44    0.10
 -13  -5   5    0.47    0.15
  11  -5  -5    0.95    0.10
  11  -5  -5    0.89    0.20
 -11  -5   5    0.81    0.17
   9  -5  -5    1.94    0.13
   9  -5  -5    1.64    0.21
  -9  -5   5    1.67    0.19
   7  -5  -5    0.13    0.08
   7  -5  -5    0.03    0.15
  -7  -5   5    0.08    0.11
  -7  -5   5    0.16    0.12
  -5  -5   5    1.21    0.15
   5  -5  -5    1.11    0.18
   5  -5  -5    1.06    0.11
  -5  -5   5    1.22    0.14
   5   5  -5    1.12    0.14
  -3  -5   5    0.35    0.12
   3  -5  -5    0.82    0.17
  -3  -5   5    0.92    0.12
   3  -5  -5    0.87    0.11
   3   5  -5    0.75    0.14
  -1  -5   5    2.01    0.16
   1  -5  -5    1.76    0.14
   1  -5  -5    1.83    0.20
  -1  -5   5    1.87    0.14
   1   5  -5    1.66    0.18
   1  -5   5    1.49    0.16
   1  -5   5    1.16    0.11
  -1  -5  -5    1.17    0.19
  -1  -5  -5    1.32    0.14
  -1   5  -5    1.23    0.17
  -3  -5  -5    0.16    0.16
  -3  -5  -5    0.22    0.11
   3  -5   5    0.28    0.13
   3  -5   5    0.22    0.07
  -3   5  -5    0.28    0.14
  -5  -5  -5    0.59    0.16
   5  -5   5    0.66    0.14
  -5  -5  -5    0.56    0.15
  -5   5  -5    0.77    0.17
   7  -5   5    2.17    0.18
  -7  -5  -5    1.71    0.20
   7  -5   5    2.22    0.20
  -7  -5  -5    1.87    0.19
  -7   5  -5    2.01    0.22
  -9  -5  -5    1.13    0.19
  -9  -5  -5    0.84    0.18
   9  -5   5    1.40    0.17
  -9   5  -5    1.15    0.20
 -11  -5  -5    0.05    0.17
  11  -5   5   -0.03    0.12
 -11  -5  -5    0.31    0.16
 -11   5  -5    0.35    0.18
  13  -5   5    0.13    0.14
 -13  -5  -5    0.20    0.16
  13  -5   5    0.14    0.08
 -13   5  -5    0.04    0.18
  15  -5   5    0.06    0.09
 -15  -5  -5    0.14    0.18
 -15   5  -5   -0.32    0.15
  17  -5   5   -0.06    0.10
 -17  -5  -5   -0.14    0.17
 -17   5  -5    0.07    0.21
  14  -6  -5    0.57    0.21
  14  -6  -5    0.47    0.11
 -14  -6   5    0.28    0.17
 -12  -6   5   -0.08    0.15
  12  -6  -5    0.08    0.18
  12  -6  -5    0.09    0.09
  10  -6  -5    0.02    0.09
  10  -6  -5   -0.07    0.17
 -10  -6   5    0.06    0.14
   8  -6  -5    0.85    0.20
   8  -6  -5    1.02    0.12
  -8  -6   5    0.76    0.16
   6  -6  -5    0.75    0.19
   6  -6  -5    0.53    0.11
  -6  -6   5    0.60    0.15
   4  -6  -5    0.19    0.11
   4  -6  -5    0.22    0.17
  -4  -6   5    0.16    0.12
   2  -6  -5    0.05    0.17
   2  -6  -5    0.67    0.13
  -2  -6   5    0.47    0.12
   0  -6  -5    0.25    0.17
   0  -6   5    0.16    0.10
   0  -6  -5    0.28    0.12
   0   6  -5    0.33    0.15
  -2  -6  -5    0.51    0.18
   2  -6   5    0.51    0.10
  -2  -6  -5    0.48    0.14
  -2   6  -5    0.17    0.16
  -4  -6  -5   -0.02    0.12
   4  -6   5    0.08    0.07
  -4  -6  -5    0.11    0.16
   4  -6   5    0.05    0.13
  -4   6  -5    0.18    0.16
   6  -6   5    0.89    0.16
  -6  -6  -5    0.92    0.21
  -6  -6  -5    0.87    0.18
   6  -6   5    0.98    0.17
  -6   6  -5    0.57    0.19
   8  -6   5    0.45    0.15
  -8  -6  -5    0.49    0.18
   8  -6   5    0.41    0.16
  -8  -6  -5    0.32    0.17
  -8   6  -5    0.50    0.19
 -10  -6  -5    0.20    0.16
  10  -6   5   -0.07    0.14
 -10  -6  -5   -0.16    0.17
 -10   6  -5    0.03    0.18
  12  -6   5   -0.09    0.14
 -12  -6  -5   -0.02    0.17
 -12   6  -5   -0.27    0.18
   1  -7  -5    0.09    0.18
  -1  -7   5   -0.14    0.12
   1  -7  -5    0.38    0.14
  28   0  -6    1.58    0.28
  26   0  -6    0.68    0.21
  24   0  -6    1.17    0.21
  22   0  -6    4.25    0.29
 -20   0   6    5.38    0.28
  20   0  -6    5.49    0.30
 -18   0   6   19.18    0.56
  18   0  -6   19.04    0.58
  16   0  -6    0.34    0.13
 -16   0   6    0.61    0.12
  14   0  -6   -0.02    0.10
 -14   0   6   -0.04    0.08
  14   0  -6    0.16    0.10
 -12   0   6   20.26    0.54
  12   0  -6   21.03    0.56
  12   0  -6   21.27    0.56
 -10   0   6    5.96    0.23
 -10   0   6    5.64    0.23
  10   0  -6    5.77    0.23
  10   0  -6    5.80    0.23
   8   0  -6   11.72    0.33
  -8   0   6   11.80    0.33
   8   0  -6   11.38    0.33
  -8   0   6   11.98    0.33
   6   0  -6    2.53    0.13
  -6   0   6    2.35    0.13
   6   0  -6    2.66    0.13
  -6   0   6    2.78    0.14
   4   0  -6  172.43    3.54
  -4   0   6  167.32    3.55
   4   0  -6  164.50    3.54
  -4   0   6  169.29    3.54
   2   0  -6   84.98    1.78
  -2   0   6   87.94    1.81
  -2   0   6   82.80    1.80
   2   0  -6   84.38    1.80
   2   0  -6   83.94    1.80
   0   0   6  238.83    5.09
   0   0  -6  247.64    4.85
   0   0   6  241.38    4.91
   0   0   6  235.09    5.12
   0   0  -6  242.01    5.05
   0   0  -6  242.07    5.10
   0   0   6  245.66    5.04
   0   0  -6  243.89    5.07
   2   0   6  296.28    6.21
  -2   0  -6  304.31    6.00
  -2   0  -6  297.95    6.29
   2   0   6  300.47    6.35
  -2   0  -6  294.47    6.34
  -2   0  -6  302.41    6.32
   2   0   6  293.39    6.34
   2   0   6  301.39    6.13
  -4   0  -6    9.68    0.27
   4   0   6    9.98    0.27
   4   0   6    9.61    0.27
  -4   0  -6    9.86    0.27
   4   0   6    9.91    0.28
  -4   0  -6    9.67    0.26
  -4   0  -6    9.62    0.27
  -6   0  -6    3.62    0.17
  -6   0  -6    3.28    0.16
   6   0   6    3.37    0.15
  -6   0  -6    3.11    0.14
   6   0   6    3.19    0.16
  -6   0  -6    3.35    0.15
   8   0   6    5.97    0.22
   8   0   6    5.87    0.22
   8   0   6    5.90    0.22
  -8   0  -6    5.79    0.21
  -8   0  -6    5.90    0.21
  -8   0  -6    6.13    0.22
  10   0   6   14.53    0.41
  10   0   6   14.59    0.42
 -10   0  -6   13.66    0.39
 -10   0  -6   13.66    0.38
  10   0   6   14.02    0.39
  12   0   6    0.03    0.08
 -12   0  -6   -0.04    0.09
  12   0   6   -0.03    0.09
 -12   0  -6    0.14    0.09
 -14   0  -6    6.18    0.26
  14   0   6    5.99    0.27
 -14   0  -6    6.45    0.26
 -16   0  -6   10.99    0.38
  16   0   6   11.25    0.41
 -16   0  -6   10.54    0.36
 -18   0  -6   26.11    0.71
  18   0   6   26.92    0.77
 -18   0  -6   27.60    0.73
 -20   0  -6    6.06    0.29
  20   0   6    6.00    0.33
  22   0   6    5.39    0.35
  24   0   6    0.76    0.22
  26   0   6    1.86    0.27
  27  -1  -6   -0.23    0.17
  27   1  -6   -0.18    0.18
  25  -1  -6    0.38    0.17
  25   1  -6    0.42    0.19
  23  -1  -6    0.39    0.16
 -23  -1   6    0.12    0.15
  23   1  -6    0.50    0.18
 -21  -1   6    0.97    0.18
  21  -1  -6    0.60    0.15
  21   1  -6    0.51    0.17
  19  -1  -6    2.38    0.21
 -19  -1   6    2.39    0.22
  19   1  -6    1.98    0.20
  17  -1  -6    7.00    0.31
 -17  -1   6    7.15    0.32
  17  -1  -6    6.50    0.30
  17   1  -6    6.70    0.31
 -17   1   6    7.01    0.27
  15  -1  -6    0.22    0.10
  15  -1  -6    0.17    0.10
 -15  -1   6    0.13    0.10
 -15   1   6    0.02    0.08
  15   1  -6   -0.15    0.10
  13  -1  -6    0.78    0.12
 -13  -1   6    0.86    0.12
  13  -1  -6    1.01    0.12
 -13   1   6    1.07    0.09
  13   1  -6    0.84    0.13
 -13   1   6    0.92    0.10
  11  -1  -6    4.40    0.20
 -11  -1   6    4.44    0.22
  11  -1  -6    4.25    0.19
 -11   1   6    4.61    0.16
 -11   1   6    4.57    0.17
  11   1  -6    4.23    0.21
   9  -1  -6   72.26    1.56
  -9  -1   6   72.06    1.58
   9  -1  -6   72.90    1.55
  -9  -1   6   71.16    1.58
   9   1  -6   68.71    1.57
  -9   1   6   66.83    1.54
  -9   1   6   70.71    1.44
  -9   1   6   70.40    1.54
   9   1  -6   74.64    1.58
   7  -1  -6    0.61    0.08
  -7  -1   6    0.49    0.09
   7  -1  -6    0.49    0.08
  -7  -1   6    0.58    0.09
   7   1  -6    0.54    0.08
  -7   1   6    0.48    0.04
  -7   1   6    0.60    0.07
   7   1  -6    0.55    0.09
  -7   1   6    0.54    0.07
   5  -1  -6   28.23    0.65
   5  -1  -6   27.48    0.64
  -5  -1   6   28.33    0.66
  -5  -1   6   29.05    0.67
   5   1  -6   28.55    0.66
  -5   1   6   27.87    0.64
   5   1  -6   29.56    0.66
  -5   1   6   28.02    0.63
   3  -1  -6  123.22    2.62
   3  -1  -6  124.19    2.62
   3  -1  -6  125.01    2.62
  -3  -1   6  126.77    2.63
  -3  -1   6  122.19    2.62
  -3   1   6  123.88    2.61
   3   1  -6  127.47    2.62
  -3   1   6  122.19    2.62
   3   1  -6  120.46    2.62
  -1  -1   6  173.56    3.71
   1  -1  -6  175.12    3.67
   1  -1  -6  172.30    3.70
  -1  -1   6  174.24    3.73
   1  -1  -6  181.87    3.56
   1  -1  -6  174.03    3.71
  -1   1   6  176.06    3.71
  -1   1   6  176.27    3.70
   1   1  -6  183.88    3.76
   1   1  -6  177.32    3.71
  -1  -1  -6    1.91    0.12
  -1  -1  -6    2.14    0.12
   1  -1   6    2.10    0.10
  -1  -1  -6    2.16    0.11
  -1  -1  -6    2.04    0.12
   1  -1   6    2.24    0.09
   1   1   6    1.97    0.11
   1   1   6    1.99    0.12
  -1   1  -6    2.17    0.08
  -1   1  -6    2.22    0.13
   3  -1   6    2.32    0.10
  -3  -1  -6    2.22    0.13
  -3  -1  -6    2.31    0.14
  -3  -1  -6    2.23    0.13
   3  -1   6    2.27    0.13
   3  -1   6    2.45    0.10
  -3  -1  -6    2.55    0.14
   3   1   6    2.47    0.13
   3   1   6    2.48    0.13
  -3   1  -6    2.10    0.12
  -3   1  -6    2.30    0.13
  -3   1  -6    2.31    0.08
  -3   1  -6    2.25    0.09
   5  -1   6    0.83    0.10
  -5  -1  -6    0.93    0.10
   5  -1   6    0.78    0.08
  -5  -1  -6    0.87    0.10
  -5  -1  -6    0.78    0.10
   5  -1   6    0.80    0.07
  -5  -1  -6    0.70    0.11
  -5   1  -6    0.92    0.09
   5   1   6    0.65    0.09
  -5   1  -6    0.75    0.10
  -5   1  -6    0.72    0.06
   5   1   6    0.79    0.09
   7  -1   6   17.64    0.44
  -7  -1  -6   17.32    0.47
   7  -1   6   18.18    0.44
  -7  -1  -6   17.95    0.42
   7  -1   6   17.51    0.44
  -7  -1  -6   18.24    0.48
  -7   1  -6   17.69    0.42
   7   1   6   18.08    0.47
  -7   1  -6   17.38    0.47
   7   1   6   17.67    0.48
  -7   1  -6   18.22    0.44
   9  -1   6   26.51    0.64
  -9  -1  -6   27.23    0.67
   9  -1   6   26.79    0.64
   9  -1   6   26.12    0.63
  -9  -1  -6   26.97    0.60
   9   1   6   25.29    0.67
  -9   1  -6   26.72    0.66
   9   1   6   26.84    0.67
  -9   1  -6   25.72    0.61
  11  -1   6    7.81    0.28
  11  -1   6    7.62    0.28
  11  -1   6    8.34    0.28
 -11  -1  -6    8.00    0.25
 -11  -1  -6    8.24    0.30
 -11   1  -6    8.24    0.25
 -11   1  -6    8.11    0.30
  11   1   6    8.26    0.31
  13  -1   6    0.19    0.10
  13  -1   6    0.24    0.10
 -13  -1  -6    0.23    0.09
 -13  -1  -6    0.15    0.10
  13  -1   6    0.25    0.11
 -13   1  -6    0.16    0.11
 -13   1  -6    0.21    0.08
  13   1   6    0.42    0.12
  15  -1   6    1.84    0.17
  15  -1   6    1.64    0.17
 -15  -1  -6    1.75    0.14
  15  -1   6    1.81    0.18
 -15  -1  -6    1.39    0.16
  15   1   6    1.62    0.19
 -15   1  -6    1.87    0.18
 -15   1  -6    1.86    0.14
  17  -1   6    9.46    0.38
 -17  -1  -6   10.70    0.41
 -17  -1  -6   10.02    0.32
  17   1   6   10.63    0.42
 -17   1  -6   10.03    0.39
  19  -1   6    1.92    0.20
 -19  -1  -6    2.28    0.22
  19   1   6    2.10    0.23
 -19   1  -6    1.59    0.20
  21  -1   6    0.38    0.15
 -21   1  -6    0.66    0.17
  21   1   6    0.79    0.19
  23  -1   6   -0.04    0.16
  23   1   6   -0.02    0.17
  25  -1   6   -0.35    0.17
  25   1   6   -0.14    0.18
  26  -2  -6    0.20    0.18
  26   2  -6    0.10    0.20
  24  -2  -6    0.10    0.15
 -24  -2   6    0.20    0.18
  24   2  -6    0.01    0.17
  22  -2  -6    1.75    0.20
 -22  -2   6    1.62    0.22
  22   2  -6    1.57    0.22
  20  -2  -6    3.98    0.26
 -20  -2   6    4.13    0.29
  20   2  -6    3.73    0.28
  18  -2  -6    0.07    0.12
 -18  -2   6    0.11    0.14
  18   2  -6    0.29    0.15
  16  -2  -6    3.20    0.20
 -16  -2   6    3.45    0.23
  16  -2  -6    3.82    0.21
 -16   2   6    3.13    0.16
  16   2  -6    3.51    0.24
 -16   2   6    3.04    0.14
  14  -2  -6    2.13    0.15
 -14  -2   6    2.03    0.19
  14  -2  -6    2.10    0.16
 -14   2   6    2.06    0.12
  14   2  -6    2.42    0.18
 -14   2   6    1.98    0.11
 -12  -2   6    0.14    0.10
  12  -2  -6    0.23    0.08
  12  -2  -6    0.06    0.08
  12   2  -6    0.12    0.10
 -12   2   6    0.10    0.05
 -12   2   6    0.06    0.05
 -10  -2   6    0.57    0.11
 -10  -2   6    0.74    0.12
  10  -2  -6    0.67    0.09
  10  -2  -6    0.73    0.09
  10   2  -6    0.73    0.11
 -10   2   6    0.83    0.05
 -10   2   6    0.75    0.05
  -8  -2   6    7.40    0.26
  -8  -2   6    7.31    0.27
   8  -2  -6    7.25    0.22
   8  -2  -6    7.03    0.17
   8  -2  -6    7.24    0.22
   8   2  -6    7.18    0.25
  -6  -2   6   15.17    0.42
   6  -2  -6   15.26    0.33
  -6  -2   6   14.71    0.41
   6  -2  -6   15.47    0.38
   6  -2  -6   15.43    0.38
   6   2  -6   15.00    0.37
   6   2  -6   15.31    0.41
   6   2  -6   15.64    0.40
   6   2  -6   15.66    0.37
  -4  -2   6    2.61    0.10
   4  -2  -6    2.55    0.11
  -4  -2   6    2.52    0.14
  -4  -2   6    2.37    0.13
   4  -2  -6    2.58    0.12
   4   2  -6    2.58    0.11
   4   2  -6    2.17    0.12
   4   2  -6    2.67    0.13
   4   2  -6    2.32    0.13
  -4   2   6    2.52    0.08
   2  -2  -6   10.48    0.28
  -2  -2   6   10.27    0.27
   2  -2  -6   10.13    0.31
  -2  -2   6   10.23    0.25
   2  -2  -6    9.91    0.27
  -2  -2   6   10.31    0.27
  -2   2   6   10.61    0.25
   2   2  -6   10.20    0.25
  -2   2   6   10.42    0.25
   2   2  -6   10.25    0.29
   0  -2  -6   10.20    0.28
   0  -2   6    9.71    0.25
   0  -2   6    9.75    0.25
   0  -2  -6    9.43    0.28
   0  -2  -6   10.20    0.30
   0   2   6    9.89    0.26
   0   2   6    9.78    0.26
   0   2  -6    9.84    0.29
  -2  -2  -6    2.40    0.14
   2  -2   6    2.40    0.09
   2  -2   6    2.37    0.09
  -2  -2  -6    2.44    0.14
  -2  -2  -6    2.58    0.16
   2   2   6    2.45    0.12
  -2   2  -6    2.32    0.15
   2   2   6    2.72    0.14
  -4  -2  -6    6.40    0.23
   4  -2   6    6.05    0.16
  -4  -2  -6    6.06    0.23
  -4  -2  -6    6.21    0.24
   4  -2   6    6.23    0.16
   4  -2   6    6.13    0.21
  -4   2  -6    6.20    0.23
   4   2   6    5.65    0.21
   6  -2   6   18.50    0.46
  -6  -2  -6   18.74    0.50
   6  -2   6   18.05    0.42
  -6  -2  -6   18.24    0.49
   6  -2   6   18.70    0.43
  -6  -2  -6   18.07    0.50
   6   2   6   18.12    0.49
  -6   2  -6   17.93    0.50
  -8  -2  -6    0.07    0.04
  -8  -2  -6    0.21    0.10
  -8  -2  -6    0.22    0.10
   8  -2   6    0.10    0.06
   8  -2   6    0.05    0.06
  -8  -2  -6    0.20    0.11
   8  -2   6    0.19    0.09
  -8   2  -6    0.23    0.10
   8   2   6    0.03    0.09
  10  -2   6    4.20    0.18
  10  -2   6    4.01    0.18
 -10  -2  -6    4.41    0.23
  10  -2   6    4.29    0.21
 -10   2  -6    4.44    0.24
  10   2   6    4.09    0.22
 -12  -2  -6    0.35    0.12
  12  -2   6    0.19    0.10
  12  -2   6    0.46    0.09
 -12  -2  -6    0.36    0.06
  12  -2   6    0.37    0.11
 -12   2  -6    0.49    0.14
  12   2   6    0.32    0.12
 -14  -2  -6    1.91    0.20
  14  -2   6    2.05    0.16
  14  -2   6    2.25    0.16
  14  -2   6    1.76    0.17
  14   2   6    2.56    0.21
 -14   2  -6    2.37    0.21
  16  -2   6    0.50    0.14
 -16  -2  -6    0.65    0.15
  16  -2   6    0.50    0.14
 -16   2  -6    0.57    0.17
  16   2   6    0.49    0.15
 -18  -2  -6    1.03    0.19
  18  -2   6    1.17    0.17
  18  -2   6    1.00    0.16
 -18   2  -6    0.70    0.17
  18   2   6    0.50    0.18
 -20  -2  -6    0.72    0.18
  20  -2   6    0.47    0.16
 -20   2  -6    0.68    0.19
  20   2   6    0.93    0.19
 -22  -2  -6    0.17    0.17
  22  -2   6   -0.15    0.14
 -22   2  -6   -0.07    0.17
  22   2   6   -0.01    0.18
  24  -2   6    0.41    0.18
  24   2   6    0.16    0.19
  25  -3  -6   -0.19    0.15
 -25  -3   6    0.10    0.18
  23  -3  -6    0.03    0.15
 -23  -3   6   -0.16    0.17
 -21  -3   6    0.52    0.18
  21  -3  -6    0.56    0.16
  21   3  -6    0.62    0.19
  19  -3  -6    0.05    0.11
 -19  -3   6    0.00    0.14
  19   3  -6    0.17    0.16
  17  -3  -6    5.59    0.27
 -17  -3   6    5.76    0.31
  17   3  -6    5.62    0.30
  15  -3  -6   -0.10    0.10
 -15  -3   6    0.12    0.13
  15   3  -6    0.06    0.13
  13  -3  -6    1.39    0.13
  13  -3  -6    1.21    0.12
 -13  -3   6    1.24    0.16
  13   3  -6    1.28    0.15
  11  -3  -6    0.56    0.07
  11  -3  -6    0.47    0.08
  11  -3  -6    0.67    0.09
 -11  -3   6    0.60    0.13
  11   3  -6    0.55    0.11
   9  -3  -6    8.20    0.25
  -9  -3   6    8.91    0.32
   9  -3  -6    8.55    0.25
   9  -3  -6    8.57    0.22
  -9  -3   6    8.21    0.32
   9   3  -6    8.33    0.29
   9   3  -6    8.67    0.23
  -7  -3   6    3.94    0.20
   7  -3  -6    3.80    0.15
   7  -3  -6    3.60    0.13
   7  -3  -6    4.03    0.15
  -7  -3   6    3.57    0.19
   7   3  -6    3.68    0.15
   7   3  -6    3.55    0.17
   5  -3  -6    3.51    0.19
  -5  -3   6    3.22    0.14
   5  -3  -6    2.98    0.13
  -5  -3   6    3.11    0.17
  -5  -3   6    3.43    0.17
   5  -3  -6    3.35    0.13
   5   3  -6    3.20    0.15
   5   3  -6    2.29    0.12
  -3  -3   6   -0.10    0.06
   3  -3  -6   -0.02    0.06
  -3  -3   6   -0.03    0.06
   3  -3  -6    0.03    0.11
   3  -3  -6    0.02    0.06
  -3  -3   6   -0.08    0.07
   3   3  -6   -0.02    0.08
   1  -3  -6    0.05    0.06
  -1  -3   6   -0.05    0.06
   1  -3  -6    0.09    0.07
  -1  -3   6   -0.07    0.06
   1  -3  -6   -0.14    0.10
  -1  -3   6   -0.01    0.07
   1   3  -6    0.05    0.08
   1  -3   6   31.14    0.69
   1  -3   6   30.59    0.71
  -1  -3  -6   30.89    0.74
  -1  -3  -6   31.25    0.74
  -1  -3  -6   30.04    0.76
   1  -3   6   31.38    0.69
   1   3   6   32.32    0.71
  -1   3  -6   31.47    0.76
  -3  -3  -6    3.56    0.20
  -3  -3  -6    3.98    0.19
  -3  -3  -6    4.03    0.19
  -3   3  -6    3.90    0.21
   3   3   6    3.96    0.16
   5  -3   6    3.42    0.18
  -5  -3  -6    3.54    0.21
  -5  -3  -6    3.75    0.20
  -5  -3  -6    3.83    0.19
  -5   3  -6    3.62    0.22
   5   3   6    3.47    0.17
  -7  -3  -6   15.97    0.47
   7  -3   6   14.96    0.42
   7  -3   6   14.93    0.36
   7  -3   6   14.71    0.35
  -7  -3  -6   14.66    0.46
  -7  -3  -6   15.22    0.46
  -7   3  -6   16.16    0.49
   7   3   6   16.50    0.45
   9  -3   6    1.88    0.11
  -9  -3  -6    1.78    0.17
  -9  -3  -6    1.73    0.18
   9  -3   6    1.69    0.10
   9  -3   6    1.75    0.15
  -9   3  -6    1.93    0.18
   9   3   6    1.65    0.16
  11  -3   6    0.06    0.07
  11  -3   6   -0.02    0.07
 -11  -3  -6    0.01    0.11
  11  -3   6    0.12    0.11
  11   3   6    0.17    0.12
 -11   3  -6   -0.04    0.12
 -13  -3  -6    2.05    0.20
  13  -3   6    2.08    0.16
  13  -3   6    2.22    0.18
  13   3   6    2.20    0.20
 -13   3  -6    2.08    0.23
 -15  -3  -6   -0.03    0.13
  15  -3   6    0.21    0.12
  15  -3   6    0.02    0.10
 -15   3  -6   -0.04    0.15
  15   3   6   -0.09    0.13
 -17  -3  -6   -0.06    0.15
  17  -3   6    0.12    0.14
  17  -3   6   -0.12    0.11
  17   3   6    0.16    0.16
 -17   3  -6   -0.14    0.17
 -19  -3  -6    0.27    0.16
  19  -3   6   -0.03    0.12
  19  -3   6    0.21    0.15
 -19   3  -6    0.15    0.18
  19   3   6    0.34    0.18
 -21  -3  -6    1.00    0.23
  21  -3   6    1.16    0.18
  21  -3   6    0.79    0.18
 -21   3  -6    0.47    0.20
  21   3   6    0.85    0.21
 -23  -3  -6    0.00    0.20
  23  -3   6   -0.11    0.15
 -23   3  -6    0.05    0.20
 -22  -4   6    0.13    0.20
  22  -4  -6    0.48    0.16
  20  -4  -6   -0.06    0.12
 -20  -4   6    0.06    0.18
 -18  -4   6    0.17    0.17
  18  -4  -6    0.08    0.12
 -16  -4   6    0.04    0.14
  16  -4  -6   -0.03    0.10
 -14  -4   6   -0.19    0.13
  14  -4  -6   -0.01    0.09
  12  -4  -6    0.37    0.09
  12  -4  -6    0.63    0.08
 -12  -4   6    0.30    0.15
  10  -4  -6    1.70    0.13
  10  -4  -6    1.52    0.11
 -10  -4   6    1.83    0.18
  10  -4  -6    1.54    0.12
   8  -4  -6    0.15    0.08
   8  -4  -6    0.03    0.07
   8  -4  -6    0.01    0.07
  -8  -4   6   -0.12    0.10
  -8  -4   6   -0.17    0.10
   8  -4  -6   -0.02    0.12
   8   4  -6    0.09    0.08
   8   4  -6   -0.03    0.06
  -6  -4   6    1.06    0.12
   6  -4  -6    0.87    0.15
   6  -4  -6    0.86    0.09
   6  -4  -6    0.70    0.09
  -6  -4   6    0.67    0.12
  -6  -4   6    0.90    0.13
   6   4  -6    0.72    0.08
   6   4  -6    0.69    0.10
   4  -4  -6    1.16    0.17
  -4  -4   6    1.45    0.13
   4  -4  -6    1.15    0.10
  -4  -4   6    1.16    0.12
  -4  -4   6    1.31    0.13
   4  -4  -6    1.31    0.11
   4   4  -6    1.44    0.14
   2  -4  -6   -0.02    0.07
   2  -4  -6   -0.08    0.12
  -2  -4   6   -0.14    0.08
   2  -4  -6    0.00    0.07
  -2  -4   6   -0.06    0.07
  -2  -4   6   -0.09    0.07
   2   4  -6    0.12    0.10
   0  -4   6    0.52    0.08
   0  -4   6    0.65    0.11
   0  -4   6    0.40    0.08
   0  -4  -6    0.75    0.14
   0  -4  -6    0.68    0.10
   0  -4  -6    0.48    0.10
   0   4  -6    0.47    0.12
   2  -4   6    0.58    0.07
  -2  -4  -6    0.79    0.12
   2  -4   6    0.59    0.11
   2  -4   6    0.64    0.07
  -2  -4  -6    0.76    0.12
  -2  -4  -6    0.50    0.14
  -2   4  -6    0.71    0.14
   2   4   6    0.73    0.07
  -4  -4  -6    0.64    0.12
  -4  -4  -6    0.88    0.16
  -4  -4  -6    0.53    0.13
  -4   4  -6    0.57    0.14
   4   4   6    0.63    0.09
   6  -4   6   -0.18    0.11
  -6  -4  -6   -0.20    0.12
  -6  -4  -6   -0.13    0.10
  -6  -4  -6    0.08    0.11
   6   4   6   -0.04    0.08
  -6   4  -6    0.05    0.12
  -8  -4  -6    0.22    0.13
  -8  -4  -6    0.35    0.15
   8  -4   6    0.24    0.11
  -8   4  -6    0.26    0.15
   8   4   6   -0.04    0.09
 -10  -4  -6    0.28    0.16
 -10  -4  -6    0.22    0.13
  10  -4   6    0.21    0.12
  10  -4   6    0.24    0.06
  10  -4   6    0.26    0.06
 -10   4  -6    0.37    0.15
  12  -4   6    4.36    0.18
 -12  -4  -6    4.65    0.29
  12  -4   6    4.35    0.24
 -12   4  -6    4.30    0.31
  14  -4   6    1.16    0.13
  14  -4   6    1.44    0.17
 -14  -4  -6    1.20    0.19
 -14   4  -6    1.53    0.23
  16  -4   6    0.06    0.11
 -16  -4  -6    0.03    0.16
  16  -4   6   -0.10    0.14
 -16   4  -6    0.14    0.17
 -18  -4  -6    0.11    0.17
  18  -4   6    0.05    0.13
 -18   4  -6    0.54    0.21
 -20  -4  -6    0.38    0.21
  20  -4   6    0.35    0.14
 -20   4  -6    0.11    0.20
  19  -5  -6    0.26    0.14
 -19  -5   6    0.17    0.18
 -17  -5   6    0.90    0.21
  17  -5  -6    0.99    0.15
 -15  -5   6    2.85    0.26
  15  -5  -6    2.47    0.19
  13  -5  -6    0.55    0.11
 -13  -5   6    0.68    0.17
  11  -5  -6    0.98    0.20
 -11  -5   6    0.66    0.16
  11  -5  -6    0.87    0.11
   9  -5  -6    0.67    0.18
  -9  -5   6    0.81    0.16
   9  -5  -6    0.90    0.11
  -7  -5   6    0.31    0.13
  -7  -5   6    0.22    0.12
   7  -5  -6    0.27    0.16
   7  -5  -6    0.37    0.09
  -5  -5   6    0.04    0.10
  -5  -5   6    0.07    0.11
   5  -5  -6   -0.06    0.15
   5  -5  -6   -0.05    0.08
   5   5  -6    0.17    0.11
   3  -5  -6    0.72    0.18
  -3  -5   6    0.92    0.13
   3  -5  -6    1.13    0.12
  -3  -5   6    0.99    0.13
   3   5  -6    0.91    0.15
  -1  -5   6    0.00    0.08
  -1  -5   6    0.05    0.10
   1  -5  -6    0.00    0.14
   1  -5  -6    0.01    0.09
   1   5  -6    0.02    0.12
   1  -5   6    0.99    0.10
  -1  -5  -6    0.97    0.18
  -1  -5  -6    0.98    0.13
   1  -5   6    1.15    0.14
  -1   5  -6    1.01    0.17
   3  -5   6   -0.11    0.11
  -3  -5  -6    0.24    0.12
  -3  -5  -6    0.10    0.14
   3  -5   6    0.03    0.06
  -3   5  -6    0.25    0.14
  -5  -5  -6    0.01    0.12
  -5  -5  -6   -0.05    0.14
   5  -5   6    0.13    0.11
   5  -5   6    0.17    0.05
  -5   5  -6    0.37    0.16
  -7  -5  -6    2.54    0.23
  -7  -5  -6    2.57    0.22
   7  -5   6    2.79    0.21
   7  -5   6    2.63    0.20
  -7   5  -6    2.73    0.25
  -9  -5  -6    0.45    0.17
  -9  -5  -6    0.16    0.14
   9  -5   6    0.27    0.13
  -9   5  -6    0.51    0.17
 -11  -5  -6    0.12    0.17
  11  -5   6    0.04    0.12
 -11  -5  -6   -0.09    0.15
 -11   5  -6    0.21    0.18
 -13  -5  -6    1.11    0.20
  13  -5   6    0.63    0.09
  13  -5   6    0.53    0.15
 -13   5  -6    0.86    0.21
 -15  -5  -6    0.20    0.17
  15  -5   6   -0.14    0.09
 -15   5  -6   -0.10    0.19
  17  -5   6    0.00    0.10
 -17  -5  -6   -0.17    0.19
 -17   5  -6   -0.13    0.19
  14  -6  -6    0.13    0.10
  14  -6  -6   -0.09    0.18
 -14  -6   6   -0.07    0.16
  12  -6  -6    0.11    0.10
  12  -6  -6   -0.03    0.19
 -12  -6   6    0.05    0.15
  10  -6  -6    0.31    0.10
  10  -6  -6    0.12    0.18
 -10  -6   6    0.26    0.16
   8  -6  -6   -0.05    0.17
  -8  -6   6   -0.10    0.13
   8  -6  -6    0.06    0.09
   6  -6  -6    0.33    0.11
   6  -6  -6    0.44    0.18
  -6  -6   6    0.29    0.14
  -4  -6   6    1.00    0.15
   4  -6  -6    1.08    0.14
   4  -6  -6    0.83    0.20
   2  -6  -6    0.06    0.11
  -2  -6   6    0.02    0.11
   2  -6  -6    0.22    0.17
   2   6  -6    0.28    0.15
   0  -6   6    0.08    0.10
   0  -6  -6   -0.28    0.16
   0  -6  -6    0.14    0.12
   0   6  -6    0.15    0.13
  -2  -6  -6    0.01    0.16
   2  -6   6    0.14    0.09
  -2  -6  -6   -0.01    0.12
  -2   6  -6    0.10    0.15
  -4  -6  -6    0.08    0.17
   4  -6   6    0.02    0.07
  -4  -6  -6    0.05    0.14
  -4   6  -6   -0.14    0.15
  -6  -6  -6    0.38    0.15
   6  -6   6    0.23    0.14
  -6  -6  -6    0.19    0.17
  -6   6  -6    0.21    0.17
   8  -6   6    0.85    0.17
  -8  -6  -6    0.27    0.18
   8  -6   6    0.68    0.15
  -8  -6  -6    0.71    0.18
  -8   6  -6    0.64    0.20
 -10  -6  -6   -0.01    0.16
 -10  -6  -6    0.22    0.18
  10  -6   6    0.04    0.14
 -10   6  -6    0.00    0.17
 -12  -6  -6    0.17    0.18
 -12   6  -6   -0.19    0.19
  28   0  -7   -0.18    0.19
  26   0  -7    0.12    0.19
  24   0  -7    0.13    0.15
  22   0  -7   -0.30    0.13
 -20   0   7   -0.22    0.11
  20   0  -7    0.06    0.13
  18   0  -7    0.12    0.13
 -18   0   7   -0.18    0.11
 -16   0   7    0.00    0.09
  16   0  -7    0.07    0.11
 -14   0   7    0.02    0.09
  14   0  -7   -0.02    0.09
  14   0  -7   -0.17    0.08
  12   0  -7   -0.04    0.08
  12   0  -7   -0.15    0.08
 -12   0   7   -0.10    0.09
  10   0  -7   -0.20    0.07
 -10   0   7   -0.06    0.07
  10   0  -7   -0.07    0.07
 -10   0   7   -0.01    0.08
   8   0  -7   -0.07    0.06
   8   0  -7   -0.03    0.07
  -8   0   7    0.00    0.07
  -8   0   7   -0.13    0.07
  -6   0   7   -0.04    0.06
   6   0  -7    0.08    0.06
  -6   0   7    0.01    0.07
   6   0  -7    0.09    0.07
   4   0  -7   -0.03    0.06
   4   0  -7    0.03    0.06
  -4   0   7    0.06    0.06
  -4   0   7    0.11    0.05
   2   0  -7   -0.03    0.05
   2   0  -7   -0.03    0.05
   2   0  -7    0.09    0.05
  -2   0   7    0.07    0.05
  -2   0   7    0.01    0.05
   0   0  -7   -0.01    0.05
   0   0  -7    0.09    0.05
   0   0   7    0.09    0.05
   0   0  -7    0.05    0.05
   0   0   7    0.08    0.05
   0   0   7   -0.07    0.06
   0   0   7    0.00    0.05
   0   0  -7    0.04    0.05
  -2   0  -7   -0.11    0.05
  -2   0  -7    0.01    0.06
  -2   0  -7   -0.01    0.05
   2   0   7   -0.01    0.05
   2   0   7   -0.03    0.06
  -2   0  -7    0.05    0.06
   2   0   7   -0.04    0.07
   2   0   7    0.01    0.06
  -4   0  -7    0.02    0.06
   4   0   7    0.11    0.07
  -4   0  -7    0.04    0.06
   4   0   7    0.04    0.07
  -4   0  -7   -0.10    0.06
  -4   0  -7    0.00    0.07
   4   0   7    0.01    0.06
   6   0   7   -0.03    0.07
  -6   0  -7   -0.05    0.06
   6   0   7    0.10    0.07
  -6   0  -7    0.05    0.07
   6   0   7    0.05    0.07
  -6   0  -7   -0.04    0.07
  -6   0  -7   -0.03    0.06
  -8   0  -7    0.00    0.08
  -8   0  -7   -0.01    0.07
   8   0   7   -0.12    0.08
   8   0   7    0.16    0.08
   8   0   7    0.07    0.07
 -10   0  -7   -0.01    0.08
  10   0   7   -0.03    0.07
  10   0   7    0.00    0.09
  10   0   7    0.11    0.09
 -10   0  -7    0.00    0.08
 -12   0  -7   -0.06    0.08
 -12   0  -7   -0.02    0.09
  12   0   7    0.07    0.09
  12   0   7   -0.11    0.09
 -14   0  -7   -0.03    0.08
 -14   0  -7    0.03    0.10
  14   0   7   -0.03    0.11
  16   0   7   -0.13    0.12
 -16   0  -7   -0.02    0.10
 -16   0  -7   -0.13    0.11
  18   0   7    0.21    0.15
 -18   0  -7    0.04    0.12
 -18   0  -7    0.09    0.14
 -20   0  -7   -0.08    0.13
  20   0   7    0.06    0.15
 -22   0  -7   -0.11    0.14
  22   0   7   -0.28    0.16
  24   0   7   -0.32    0.17
  26   0   7    0.16    0.20
  27  -1  -7   -0.13    0.18
  27   1  -7    0.18    0.19
  25  -1  -7    0.30    0.18
  25   1  -7   -0.03    0.16
 -23  -1   7   -0.03    0.14
  23  -1  -7   -0.06    0.13
  23   1  -7    0.07    0.15
 -21  -1   7    4.47    0.27
  21  -1  -7    4.59    0.28
  21   1  -7    4.81    0.31
 -19  -1   7    0.01    0.12
  19  -1  -7   -0.11    0.11
  19   1  -7    0.02    0.13
  17  -1  -7    0.01    0.10
 -17  -1   7    0.19    0.13
  17  -1  -7    0.08    0.11
  17   1  -7    0.12    0.12
 -17   1   7    0.10    0.10
  15  -1  -7    6.87    0.28
  15  -1  -7    6.78    0.28
 -15  -1   7    7.03    0.29
 -15   1   7    7.01    0.26
 -15   1   7    6.51    0.23
  15   1  -7    6.74    0.29
  13  -1  -7   -0.04    0.09
  13  -1  -7   -0.02    0.09
 -13  -1   7   -0.09    0.09
  13   1  -7   -0.01    0.10
 -13   1   7   -0.17    0.07
 -13   1   7    0.02    0.07
  11  -1  -7    1.95    0.14
  11  -1  -7    2.16    0.15
 -11  -1   7    1.84    0.15
  11   1  -7    2.18    0.16
 -11   1   7    1.84    0.11
 -11   1   7    1.53    0.12
  -9  -1   7   11.60    0.35
   9  -1  -7   11.63    0.34
  -9  -1   7   11.60    0.36
   9  -1  -7   12.07    0.34
  -9   1   7   11.50    0.32
  -9   1   7   11.75    0.27
   9   1  -7   12.25    0.36
  -9   1   7   11.65    0.32
   9   1  -7   12.12    0.36
   7  -1  -7    0.74    0.08
  -7  -1   7    0.85    0.09
   7  -1  -7    0.84    0.09
  -7  -1   7    0.89    0.11
  -7   1   7    0.82    0.05
  -7   1   7    0.88    0.08
   7   1  -7    0.79    0.09
  -7   1   7    0.92    0.08
   7   1  -7    0.79    0.10
   5  -1  -7    1.64    0.11
  -5  -1   7    1.47    0.11
   5  -1  -7    1.46    0.11
  -5  -1   7    1.73    0.12
   5   1  -7    1.76    0.11
   5   1  -7    1.31    0.10
  -5   1   7    1.75    0.10
  -5   1   7    1.48    0.10
   3  -1  -7   42.71    0.89
   3  -1  -7   43.04    0.94
   3  -1  -7   42.45    0.94
  -3  -1   7   40.66    0.94
   3  -1  -7   42.18    0.95
  -3  -1   7   43.97    0.95
   3   1  -7   43.79    0.94
  -3   1   7   42.41    0.94
  -3   1   7   44.15    0.94
   3   1  -7   41.63    0.94
   1  -1  -7  933.22   20.10
   1  -1  -7  964.69   20.16
   1  -1  -7  929.32   19.96
  -1  -1   7  979.75   21.46
  -1  -1   7  976.26   20.16
  -1  -1   7  895.51   20.09
   1  -1  -7  979.15   19.18
  -1   1   7  957.23   20.12
   1   1  -7  938.74   20.15
  -1   1   7 1000.00   20.12
   1   1  -7  977.42   20.11
   1  -1   7    5.74    0.17
  -1  -1  -7    5.71    0.18
   1  -1   7    5.72    0.19
  -1  -1  -7    5.67    0.20
  -1  -1  -7    5.63    0.20
   1  -1   7    5.99    0.17
  -1  -1  -7    5.38    0.19
   1   1   7    5.49    0.19
  -1   1  -7    5.72    0.16
  -1   1  -7    6.08    0.20
   1   1   7    5.67    0.19
  -3  -1  -7   12.05    0.33
  -3  -1  -7   12.60    0.33
   3  -1   7   12.01    0.31
   3  -1   7   11.91    0.30
   3  -1   7   12.45    0.32
  -3  -1  -7   12.57    0.33
  -3   1  -7   12.27    0.34
   3   1   7   11.88    0.33
  -3   1  -7   12.16    0.29
  -3   1  -7   12.51    0.32
   3   1   7   12.51    0.33
  -5  -1  -7   35.74    0.82
  -5  -1  -7   35.04    0.78
  -5  -1  -7   34.65    0.81
   5  -1   7   34.10    0.78
   5  -1   7   34.53    0.78
   5  -1   7   34.20    0.77
  -5  -1  -7   34.61    0.81
  -5   1  -7   35.62    0.77
  -5   1  -7   34.73    0.77
   5   1   7   34.72    0.81
   5   1   7   35.77    0.81
  -5   1  -7   33.86    0.80
   7  -1   7   56.96    1.26
   7  -1   7   56.01    1.25
  -7  -1  -7   56.41    1.22
  -7  -1  -7   57.13    1.28
   7  -1   7   56.81    1.22
  -7  -1  -7   56.87    1.29
  -7   1  -7   57.51    1.27
   7   1   7   58.22    1.28
  -7   1  -7   59.13    1.24
   7   1   7   52.86    1.28
   9  -1   7    0.42    0.08
   9  -1   7    0.50    0.09
   9  -1   7    0.37    0.09
  -9  -1  -7    0.54    0.10
  -9  -1  -7    0.49    0.08
  -9   1  -7    0.54    0.11
  -9   1  -7    0.48    0.07
   9   1   7    0.39    0.10
 -11  -1  -7   11.30    0.32
  11  -1   7   12.15    0.36
  11  -1   7   11.99    0.36
  11  -1   7   11.88    0.36
 -11  -1  -7   11.29    0.37
 -11   1  -7   11.12    0.37
 -11   1  -7   11.47    0.32
  11   1   7   12.03    0.39
 -13  -1  -7   -0.07    0.10
  13  -1   7    0.03    0.08
  13  -1   7    0.07    0.09
 -13  -1  -7   -0.01    0.08
  13  -1   7   -0.07    0.10
 -13   1  -7    0.01    0.07
 -13   1  -7    0.07    0.11
  13   1   7    0.07    0.11
 -15  -1  -7   32.68    0.86
  15  -1   7   33.33    0.85
 -15  -1  -7   33.98    0.79
  15  -1   7   32.20    0.84
  15  -1   7   32.94    0.82
 -15   1  -7   33.42    0.85
 -15   1  -7   33.89    0.80
  15   1   7   32.25    0.88
 -17  -1  -7    2.53    0.22
 -17  -1  -7    2.51    0.18
  17  -1   7    2.44    0.21
  17   1   7    2.69    0.23
 -17   1  -7    2.83    0.22
 -19  -1  -7    0.29    0.14
 -19  -1  -7   -0.05    0.11
  19  -1   7   -0.08    0.13
  19   1   7   -0.13    0.13
 -19   1  -7    0.27    0.15
  21  -1   7    0.36    0.17
 -21   1  -7    0.42    0.16
  21   1   7    0.50    0.19
  23  -1   7    0.09    0.17
 -23   1  -7   -0.05    0.16
  23   1   7   -0.10    0.17
  25  -1   7   -0.06    0.17
  25   1   7    0.09    0.21
  26  -2  -7    0.57    0.18
  26   2  -7    0.25    0.20
  24  -2  -7    0.38    0.17
 -24  -2   7    0.54    0.19
  24   2  -7    0.58    0.20
 -22  -2   7    0.19    0.15
  22  -2  -7    0.11    0.14
  22   2  -7    0.07    0.15
 -20  -2   7    1.11    0.20
  20  -2  -7    0.94    0.16
  20   2  -7    1.16    0.20
  18  -2  -7    1.77    0.18
 -18  -2   7    1.33    0.20
  18   2  -7    1.33    0.19
 -16  -2   7    1.79    0.18
  16  -2  -7    1.48    0.15
  16  -2  -7    1.72    0.15
 -16   2   7    1.74    0.12
  16   2  -7    1.74    0.19
 -16   2   7    1.85    0.12
 -14  -2   7   11.45    0.40
  14  -2  -7   11.34    0.36
  14  -2  -7   11.31    0.36
 -14   2   7   11.53    0.30
  14   2  -7   11.67    0.41
 -14   2   7   11.12    0.29
 -12  -2   7    0.94    0.13
  12  -2  -7    0.96    0.11
  12  -2  -7    1.01    0.11
  12   2  -7    1.21    0.14
 -12   2   7    1.00    0.07
  10  -2  -7   38.37    0.89
 -10  -2   7   38.70    0.94
 -10  -2   7   38.68    0.94
  10  -2  -7   38.60    0.89
  10   2  -7   38.90    0.93
 -10   2   7   38.92    0.84
 -10   2   7   38.66    0.84
  -8  -2   7    7.03    0.26
  -8  -2   7    7.22    0.26
   8  -2  -7    7.35    0.22
   8  -2  -7    6.85    0.22
  -8   2   7    6.86    0.18
  -8   2   7    6.82    0.18
   8   2  -7    7.33    0.25
   6  -2  -7   45.26    1.00
   6  -2  -7   45.00    1.00
  -6  -2   7   44.98    1.03
  -6  -2   7   45.61    1.03
  -6   2   7   44.76    0.97
  -6   2   7   44.84    0.97
   6   2  -7   45.38    1.02
   6   2  -7   45.02    0.97
   4  -2  -7    3.86    0.15
  -4  -2   7    4.12    0.17
  -4  -2   7    4.00    0.17
   4  -2  -7    4.03    0.20
   4  -2  -7    4.25    0.15
  -4   2   7    3.98    0.12
   4   2  -7    3.86    0.15
   4   2  -7    4.01    0.16
   4   2  -7    4.12    0.12
  -4   2   7    4.20    0.13
   4   2  -7    4.09    0.16
   2  -2  -7    4.80    0.21
  -2  -2   7    4.76    0.17
   2  -2  -7    4.65    0.17
  -2  -2   7    4.38    0.16
  -2  -2   7    4.66    0.13
   2  -2  -7    4.75    0.17
  -2   2   7    4.77    0.15
   2   2  -7    4.47    0.14
   2   2  -7    4.59    0.14
   2   2  -7    4.48    0.18
   0  -2  -7    1.91    0.13
   0  -2   7    1.95    0.10
   0  -2  -7    1.76    0.12
   0  -2   7    2.10    0.10
   0  -2  -7    2.02    0.14
   0   2   7    2.12    0.11
   0   2  -7    2.02    0.14
   0   2   7    2.13    0.11
   2  -2   7    5.13    0.15
  -2  -2  -7    5.21    0.20
  -2  -2  -7    5.31    0.21
  -2  -2  -7    5.05    0.20
   2  -2   7    5.05    0.15
   2   2   7    5.44    0.19
  -2   2  -7    5.04    0.21
   2   2   7    5.25    0.19
   4  -2   7   20.37    0.46
  -4  -2  -7   21.15    0.53
   4  -2   7   19.94    0.46
  -4  -2  -7   19.65    0.52
   4  -2   7   20.04    0.50
  -4  -2  -7   20.57    0.53
  -4   2  -7   19.96    0.53
   4   2   7   19.92    0.51
   6  -2   7    0.68    0.10
  -6  -2  -7    0.67    0.11
  -6  -2  -7    0.53    0.10
   6  -2   7    0.47    0.07
  -6  -2  -7    0.75    0.12
   6  -2   7    0.55    0.06
   6   2   7    0.36    0.10
  -6   2  -7    0.52    0.11
  -8  -2  -7    6.63    0.18
  -8  -2  -7    6.47    0.27
   8  -2   7    6.09    0.21
   8  -2   7    6.30    0.24
   8  -2   7    6.56    0.20
  -8  -2  -7    6.20    0.26
  -8  -2  -7    6.11    0.26
   8   2   7    6.59    0.26
  -8   2  -7    6.47    0.27
  10  -2   7   17.17    0.45
 -10  -2  -7   17.06    0.51
  10  -2   7   16.46    0.44
 -10  -2  -7   17.29    0.39
  10  -2   7   17.12    0.47
  10   2   7   18.52    0.52
 -10   2  -7   16.58    0.51
  12  -2   7    4.59    0.21
 -12  -2  -7    4.51    0.15
  12  -2   7    4.21    0.19
 -12  -2  -7    4.47    0.25
  12  -2   7    4.48    0.22
  12   2   7    3.87    0.23
 -12   2  -7    4.34    0.24
  14  -2   7    0.49    0.11
  14  -2   7    0.42    0.13
 -14  -2  -7    0.69    0.15
 -14  -2  -7    0.59    0.08
  14  -2   7    0.68    0.13
  14   2   7    0.68    0.15
 -14   2  -7    0.79    0.15
  16  -2   7    0.00    0.12
 -16  -2  -7    0.00    0.13
  16  -2   7   -0.04    0.11
  16   2   7   -0.04    0.13
 -16   2  -7    0.07    0.14
 -18  -2  -7   -0.09    0.13
  18  -2   7    0.18    0.14
  18  -2   7    0.18    0.13
  18   2   7   -0.09    0.13
 -18   2  -7   -0.08    0.14
 -20  -2  -7    1.91    0.23
  20  -2   7    1.80    0.20
 -20   2  -7    1.98    0.24
  20   2   7    1.82    0.23
  22  -2   7   -0.05    0.14
 -22  -2  -7    0.08    0.16
  22   2   7    0.00    0.17
 -22   2  -7   -0.33    0.16
  24  -2   7    1.51    0.23
  24   2   7    1.43    0.26
 -24   2  -7    1.36    0.25
  25  -3  -7    0.09    0.16
 -25  -3   7    0.18    0.19
 -23  -3   7    0.22    0.18
  23  -3  -7    0.22    0.15
  21  -3  -7    0.36    0.15
 -21  -3   7    0.74    0.20
  21   3  -7    0.30    0.18
  19  -3  -7    0.49    0.13
 -19  -3   7    0.47    0.18
  19   3  -7    0.20    0.16
 -17  -3   7    1.21    0.19
  17  -3  -7    0.89    0.15
  17   3  -7    1.44    0.18
  15  -3  -7    0.25    0.11
 -15  -3   7   -0.02    0.14
  15   3  -7    0.10    0.12
 -13  -3   7    2.70    0.21
  13  -3  -7    3.34    0.18
  13  -3  -7    2.80    0.17
  13   3  -7    3.09    0.20
  11  -3  -7    0.29    0.09
  11  -3  -7    0.34    0.08
 -11  -3   7    0.36    0.12
  11  -3  -7    0.30    0.05
  11   3  -7    0.42    0.11
  11   3  -7    0.35    0.06
   9  -3  -7    5.44    0.15
   9  -3  -7    5.53    0.19
  -9  -3   7    5.43    0.25
   9  -3  -7    4.97    0.19
  -9  -3   7    5.24    0.25
   9   3  -7    5.42    0.18
   9   3  -7    5.50    0.23
   7  -3  -7    0.23    0.07
   7  -3  -7    0.33    0.07
  -7  -3   7    0.28    0.09
  -7  -3   7    0.16    0.09
   7  -3  -7    0.30    0.06
   7   3  -7    0.33    0.08
   7   3  -7    0.32    0.09
   5  -3  -7    2.48    0.13
  -5  -3   7    2.34    0.12
   5  -3  -7    2.48    0.13
   5  -3  -7    2.63    0.19
  -5  -3   7    2.32    0.15
  -5  -3   7    2.46    0.15
   5   3  -7    2.47    0.14
   5   3  -7    1.97    0.11
  -3  -3   7   14.55    0.39
   3  -3  -7   14.74    0.38
   3  -3  -7   14.78    0.38
  -3  -3   7   14.52    0.39
   3  -3  -7   14.73    0.44
  -3  -3   7   14.53    0.36
   3   3  -7   14.46    0.40
  -1  -3   7    1.50    0.10
   1  -3  -7    1.29    0.10
   1  -3  -7    1.55    0.11
   1  -3  -7    1.40    0.15
  -1  -3   7    1.50    0.10
  -1  -3   7    1.40    0.10
  -1   3   7    1.39    0.08
   1   3  -7    1.32    0.13
  -1   3   7    1.48    0.08
  -1  -3  -7    0.88    0.13
   1  -3   7    1.24    0.10
  -1  -3  -7    1.10    0.11
   1  -3   7    1.07    0.07
   1  -3   7    0.93    0.07
  -1  -3  -7    1.04    0.11
  -1   3  -7    1.27    0.13
  -3  -3  -7    0.48    0.10
  -3  -3  -7    0.55    0.10
   3  -3   7    0.44    0.05
   3  -3   7    0.45    0.05
  -3  -3  -7    0.34    0.12
  -3   3  -7    0.41    0.12
   3   3   7    0.60    0.09
  -5  -3  -7    3.62    0.19
   5  -3   7    3.51    0.19
  -5  -3  -7    3.39    0.21
   5  -3   7    3.45    0.11
   5  -3   7    3.49    0.11
  -5  -3  -7    3.88    0.21
  -5   3  -7    3.32    0.21
   5   3   7    3.66    0.18
   7  -3   7    9.77    0.31
  -7  -3  -7    9.96    0.35
   7  -3   7    9.39    0.24
  -7  -3  -7    9.84    0.35
  -7  -3  -7    9.78    0.35
   7  -3   7    9.29    0.25
  -7  -3  -7    9.96    0.24
  -7   3  -7    9.60    0.37
   7   3   7   10.06    0.33
   9  -3   7   -0.03    0.06
   9  -3   7   -0.12    0.09
   9  -3   7    0.04    0.06
  -9  -3  -7    0.17    0.14
  -9  -3  -7   -0.02    0.11
  -9   3  -7   -0.09    0.11
   9   3   7    0.10    0.11
 -11  -3  -7    1.14    0.16
  11  -3   7    1.24    0.15
  11  -3   7    1.24    0.11
  11  -3   7    1.24    0.10
 -11   3  -7    1.29    0.18
  11   3   7    1.11    0.16
  13  -3   7    1.05    0.16
 -13  -3  -7    0.90    0.16
  13  -3   7    0.87    0.12
 -13   3  -7    0.79    0.18
  13   3   7    1.01    0.16
  15  -3   7    2.38    0.20
 -15  -3  -7    2.09    0.22
  15  -3   7    2.37    0.17
 -15   3  -7    2.07    0.23
  15   3   7    2.07    0.21
  17  -3   7    2.40    0.19
 -17  -3  -7    2.36    0.24
  17  -3   7    2.37    0.21
 -17   3  -7    2.61    0.27
  17   3   7    2.51    0.24
  19  -3   7    1.85    0.19
  19  -3   7    1.46    0.19
 -19  -3  -7    1.11    0.21
 -19   3  -7    1.59    0.25
  19   3   7    1.50    0.24
  21  -3   7    0.53    0.16
 -21  -3  -7    0.98    0.23
  21  -3   7    1.17    0.20
 -21   3  -7    0.44    0.21
  21   3   7    0.54    0.19
  23  -3   7    0.55    0.18
 -23  -3  -7    0.77    0.23
 -23   3  -7    0.60    0.23
  22  -4  -7    0.08    0.14
 -22  -4   7    0.12    0.20
 -20  -4   7    0.44    0.19
  20  -4  -7    0.33    0.15
  18  -4  -7    2.98    0.22
 -18  -4   7    3.14    0.27
  16  -4  -7    1.27    0.14
 -16  -4   7    1.29    0.19
  14  -4  -7    0.26    0.11
 -14  -4   7    0.37    0.16
 -12  -4   7    1.42    0.17
  12  -4  -7    1.57    0.13
 -10  -4   7    0.39    0.13
  10  -4  -7    0.49    0.08
  10  -4  -7    0.51    0.09
  10  -4  -7    0.70    0.09
   8  -4  -7    8.29    0.36
   8  -4  -7    8.47    0.26
  -8  -4   7    8.08    0.32
   8  -4  -7    8.24    0.26
   8  -4  -7    8.21    0.24
  -8  -4   7    8.09    0.32
   8   4  -7    8.52    0.26
  -6  -4   7    1.66    0.16
  -6  -4   7    2.15    0.17
   6  -4  -7    2.15    0.20
   6  -4  -7    1.92    0.13
  -6  -4   7    1.97    0.14
   6   4  -7    1.66    0.11
   6   4  -7    1.93    0.14
  -4  -4   7    4.45    0.21
   4  -4  -7    4.34    0.18
   4  -4  -7    4.01    0.25
   4  -4  -7    4.39    0.19
  -4  -4   7    4.35    0.18
  -4  -4   7    4.21    0.20
   4   4  -7    4.42    0.21
  -2  -4   7    2.58    0.15
   2  -4  -7    2.50    0.16
   2  -4  -7    2.85    0.21
  -2  -4   7    2.65    0.15
  -2  -4   7    2.77    0.15
   2  -4  -7    2.79    0.16
   2   4  -7    2.87    0.19
   0  -4   7    0.88    0.11
   0  -4  -7    1.15    0.12
   0  -4  -7    1.24    0.12
   0  -4   7    1.06    0.10
   0  -4   7    0.86    0.09
   0  -4  -7    1.05    0.16
   0   4  -7    0.89    0.14
  -2  -4  -7    1.15    0.14
   2  -4   7    0.87    0.08
   2  -4   7    1.07    0.08
   2  -4   7    0.98    0.12
  -2  -4  -7    1.23    0.13
  -2  -4  -7    0.99    0.17
   2   4   7    1.05    0.09
  -2   4  -7    0.91    0.15
   4  -4   7    3.66    0.12
  -4  -4  -7    4.03    0.22
  -4  -4  -7    3.53    0.23
   4  -4   7    3.76    0.12
  -4  -4  -7    3.99    0.22
  -4   4  -7    3.83    0.24
  -6  -4  -7    3.42    0.22
  -6  -4  -7    3.19    0.23
  -6  -4  -7    3.21    0.22
   6  -4   7    3.01    0.20
  -6   4  -7    3.11    0.22
   6   4   7    3.02    0.18
  -8  -4  -7    7.69    0.33
  -8  -4  -7    7.21    0.33
   8  -4   7    7.63    0.30
   8  -4   7    6.89    0.19
   8  -4   7    6.73    0.19
  -8   4  -7    7.33    0.34
  10  -4   7    3.62    0.15
  10  -4   7    3.77    0.23
  10  -4   7    3.97    0.15
 -10  -4  -7    3.80    0.26
 -10  -4  -7    3.90    0.25
 -10   4  -7    3.89    0.27
  12  -4   7    2.25    0.14
 -12  -4  -7    2.21    0.21
  12  -4   7    2.03    0.19
 -12   4  -7    2.24    0.25
  14  -4   7    2.07    0.15
  14  -4   7    1.99    0.19
 -14  -4  -7    1.73    0.22
 -14   4  -7    2.12    0.25
  16  -4   7    2.09    0.21
 -16  -4  -7    1.43    0.22
  16  -4   7    1.61    0.16
 -16   4  -7    1.41    0.24
 -18  -4  -7    0.16    0.18
  18  -4   7   -0.10    0.12
  18  -4   7    0.18    0.15
 -18   4  -7    0.03    0.19
 -20  -4  -7    0.31    0.20
  20  -4   7    0.15    0.15
 -20   4  -7    0.24    0.21
  19  -5  -7   -0.13    0.13
 -19  -5   7    0.39    0.18
 -17  -5   7    0.28    0.18
  17  -5  -7    0.04    0.12
  15  -5  -7    0.60    0.13
 -15  -5   7    0.75    0.19
  13  -5  -7   -0.10    0.09
 -13  -5   7    0.00    0.14
  11  -5  -7    0.32    0.10
  11  -5  -7    0.34    0.17
 -11  -5   7    0.01    0.14
   9  -5  -7    1.98    0.23
  -9  -5   7    1.44    0.18
   9  -5  -7    1.70    0.13
  -7  -5   7    2.10    0.16
   7  -5  -7    2.05    0.15
   7  -5  -7    1.77    0.22
  -7  -5   7    2.07    0.18
   5  -5  -7    0.25    0.16
   5  -5  -7    0.57    0.11
  -5  -5   7    0.39    0.12
  -5  -5   7    0.56    0.12
   5   5  -7    0.39    0.12
   3  -5  -7    0.07    0.09
  -3  -5   7   -0.10    0.10
  -3  -5   7    0.00    0.10
   3  -5  -7   -0.02    0.14
   3   5  -7    0.06    0.11
  -1  -5   7    0.01    0.10
   1  -5  -7   -0.13    0.13
  -1  -5   7    0.10    0.09
   1  -5  -7    0.01    0.10
   1   5  -7    0.14    0.12
  -1  -5  -7    1.35    0.15
   1  -5   7    1.20    0.11
   1  -5   7    1.50    0.14
  -1  -5  -7    1.18    0.19
  -1   5  -7    1.23    0.17
   3  -5   7    0.36    0.12
  -3  -5  -7    0.46    0.16
  -3  -5  -7    0.20    0.13
   3  -5   7    0.31    0.07
  -3   5  -7    0.49    0.16
   5  -5   7    2.22    0.18
   5  -5   7    1.66    0.09
  -5  -5  -7    2.08    0.19
  -5  -5  -7    2.28    0.22
  -5   5  -7    1.63    0.21
  -7  -5  -7    0.14    0.17
  -7  -5  -7    0.27    0.14
   7  -5   7    0.25    0.14
  -7   5  -7    0.07    0.16
  -9  -5  -7    0.71    0.18
   9  -5   7    0.39    0.14
  -9  -5  -7    0.72    0.17
  -9   5  -7    0.44    0.17
  11  -5   7    0.28    0.14
 -11  -5  -7    0.12    0.18
  11  -5   7    0.38    0.07
 -11  -5  -7    0.37    0.16
 -11   5  -7    0.93    0.20
  13  -5   7    0.20    0.14
  13  -5   7    0.28    0.08
 -13  -5  -7    0.54    0.17
 -13   5  -7    0.16    0.19
 -15  -5  -7    0.59    0.19
  15  -5   7    0.82    0.12
 -15   5  -7    1.08    0.23
 -17  -5  -7    0.21    0.20
  17  -5   7    0.08    0.11
 -17   5  -7   -0.30    0.18
 -14  -6   7    0.08    0.16
  14  -6  -7    0.01    0.11
  14  -6  -7    0.05    0.18
  12  -6  -7   -0.13    0.10
 -12  -6   7    0.07    0.16
  12  -6  -7   -0.25    0.17
  10  -6  -7    0.94    0.13
 -10  -6   7    0.93    0.18
  10  -6  -7    1.24    0.24
   8  -6  -7    0.00    0.17
  -8  -6   7    0.05    0.13
   8  -6  -7   -0.06    0.10
   6  -6  -7    0.23    0.19
  -6  -6   7    0.02    0.13
   6  -6  -7   -0.08    0.10
   4  -6  -7    0.11    0.17
  -4  -6   7   -0.13    0.12
   4  -6  -7    0.24    0.12
   2  -6  -7    0.09    0.17
  -2  -6   7    0.03    0.11
   2  -6  -7    0.08    0.11
   2   6  -7   -0.02    0.14
   0  -6  -7   -0.11    0.11
   0  -6  -7   -0.14    0.16
   0  -6   7    0.03    0.10
   0   6  -7    0.28    0.15
  -2  -6  -7    0.28    0.17
   2  -6   7    0.33    0.10
  -2  -6  -7    0.41    0.14
  -2   6  -7   -0.04    0.14
  -4  -6  -7    0.58    0.16
  -4  -6  -7    0.29    0.18
   4  -6   7    0.54    0.08
  -4   6  -7    0.54    0.18
   6  -6   7    0.49    0.16
  -6  -6  -7    0.31    0.18
  -6  -6  -7    0.25    0.16
  -6   6  -7    0.19    0.17
  -8  -6  -7    0.06    0.19
  -8  -6  -7   -0.11    0.15
   8  -6   7    0.13    0.15
  -8   6  -7    0.27    0.19
 -10  -6  -7    0.00    0.16
 -10  -6  -7   -0.31    0.16
 -10   6  -7   -0.01    0.18
 -12  -6  -7    0.31    0.19
 -12   6  -7    0.02    0.20
  28   0  -8    1.21    0.26
  26   0  -8   -0.26    0.17
  24   0  -8    0.05    0.15
  22   0  -8    0.39    0.16
 -20   0   8    0.51    0.13
  20   0  -8    0.39    0.15
 -18   0   8    7.04    0.30
  18   0  -8    7.83    0.34
 -16   0   8    8.95    0.33
  16   0  -8    9.39    0.35
  14   0  -8    1.97    0.16
 -14   0   8    2.62    0.16
  14   0  -8    2.20    0.17
 -12   0   8   48.08    1.14
  12   0  -8   48.30    1.14
  12   0  -8   51.12    1.15
 -10   0   8   47.37    1.12
  10   0  -8   50.14    1.13
  10   0  -8   50.43    1.13
  -8   0   8  116.33    2.46
   8   0  -8  114.14    2.47
  -8   0   8  115.09    2.46
   8   0  -8  113.60    2.46
   6   0  -8    0.41    0.08
  -6   0   8    0.33    0.08
   6   0  -8    0.49    0.08
  -6   0   8    0.36    0.08
  -4   0   8  284.96    6.01
   4   0  -8  289.38    5.92
   4   0  -8  273.25    6.05
  -4   0   8  285.44    5.97
  -2   0   8  123.72    2.49
  -2   0   8  124.18    2.62
  -2   0   8  122.36    2.61
  -2   0   8  124.83    2.58
   2   0  -8  124.52    2.58
   2   0  -8  122.86    2.62
   2   0  -8  123.18    2.62
   0   0   8   21.09    0.50
   0   0  -8   21.80    0.48
   0   0   8   21.45    0.50
   0   0   8   21.27    0.48
   0   0  -8   21.30    0.49
   0   0  -8   21.32    0.50
   0   0   8   22.03    0.49
   0   0  -8   20.39    0.50
  -2   0  -8    1.01    0.08
  -2   0  -8    0.95    0.09
   2   0   8    0.81    0.08
  -2   0  -8    0.89    0.09
   2   0   8    0.89    0.08
  -2   0  -8    1.04    0.09
   2   0   8    0.93    0.08
  -4   0  -8   10.93    0.30
  -4   0  -8   11.52    0.31
   4   0   8   11.04    0.31
  -4   0  -8   10.87    0.30
  -4   0  -8   11.02    0.31
   4   0   8   11.37    0.31
   4   0   8   11.01    0.30
   6   0   8    0.11    0.08
  -6   0  -8    0.09    0.07
  -6   0  -8    0.12    0.08
   6   0   8   -0.04    0.07
   6   0   8    0.04    0.07
  -6   0  -8    0.12    0.07
   8   0   8   49.90    1.08
  -8   0  -8   49.58    1.10
   8   0   8   49.22    1.13
   8   0   8   49.56    1.13
  -8   0  -8   48.29    1.11
  10   0   8    1.55    0.14
 -10   0  -8    1.44    0.13
 -10   0  -8    1.33    0.12
  10   0   8    1.43    0.13
  10   0   8    1.13    0.13
  12   0   8    1.86    0.15
  12   0   8    1.79    0.16
 -12   0  -8    1.63    0.14
 -12   0  -8    1.81    0.14
  12   0   8    1.71    0.16
 -14   0  -8    1.99    0.16
  14   0   8    1.84    0.17
 -14   0  -8    2.06    0.17
 -16   0  -8    2.24    0.17
 -16   0  -8    2.09    0.18
  16   0   8    1.92    0.21
 -18   0  -8    4.21    0.24
 -18   0  -8    3.84    0.24
  18   0   8    3.73    0.26
 -20   0  -8    1.04    0.17
  20   0   8    1.08    0.20
  22   0   8    0.12    0.17
 -22   0  -8   -0.24    0.13
  24   0   8   -0.06    0.17
  26   0   8   -0.18    0.19
  27  -1  -8    1.04    0.24
  27   1  -8    1.07    0.25
  25  -1  -8    1.24    0.22
  25   1  -8    1.29    0.23
 -23  -1   8    2.59    0.24
  23  -1  -8    2.73    0.25
  23   1  -8    2.58    0.27
 -21  -1   8    0.45    0.15
  21  -1  -8    0.38    0.14
  21   1  -8    0.42    0.16
  19  -1  -8    5.06    0.28
 -19  -1   8    5.36    0.28
  19   1  -8    5.38    0.30
  17  -1  -8    0.10    0.11
 -17  -1   8    0.19    0.12
  17  -1  -8    0.20    0.12
 -17   1   8   -0.12    0.09
  17   1  -8   -0.02    0.12
  15  -1  -8    0.12    0.09
  15  -1  -8   -0.05    0.10
 -15  -1   8   -0.06    0.10
 -15   1   8   -0.10    0.07
  15   1  -8   -0.05    0.10
 -15   1   8    0.06    0.08
  13  -1  -8   14.88    0.43
  13  -1  -8   13.69    0.42
 -13  -1   8   13.99    0.44
 -13   1   8   13.82    0.40
 -13   1   8   14.54    0.36
  13   1  -8   14.49    0.44
  11  -1  -8    5.29    0.21
  11  -1  -8    5.22    0.21
 -11  -1   8    5.17    0.23
  11   1  -8    5.02    0.23
 -11   1   8    5.38    0.20
 -11   1   8    5.60    0.16
  -9  -1   8    6.32    0.24
  -9  -1   8    6.19    0.24
   9  -1  -8    6.45    0.23
   9  -1  -8    6.75    0.23
  -9   1   8    5.92    0.16
   9   1  -8    5.97    0.24
   9   1  -8    6.31    0.24
  -9   1   8    5.97    0.21
  -9   1   8    5.99    0.21
  -7  -1   8   13.70    0.38
   7  -1  -8   13.80    0.37
   7  -1  -8   13.95    0.37
  -7  -1   8   13.37    0.38
   7   1  -8   14.03    0.38
   7   1  -8   13.84    0.38
  -7   1   8   13.62    0.36
  -7   1   8   14.29    0.36
  -5  -1   8   35.01    0.80
   5  -1  -8   33.52    0.79
   5  -1  -8   34.32    0.79
  -5  -1   8   33.34    0.80
   5   1  -8   34.73    0.80
  -5   1   8   35.75    0.78
   5   1  -8   36.15    0.80
  -5   1   8   35.09    0.78
  -3  -1   8    0.49    0.08
   3  -1  -8    0.27    0.07
   3  -1  -8    0.38    0.10
   3  -1  -8    0.41    0.05
   3  -1  -8    0.42    0.08
  -3  -1   8    0.50    0.08
  -3   1   8    0.44    0.07
   3   1  -8    0.44    0.07
  -3   1   8    0.36    0.05
  -3   1   8    0.38    0.07
   3   1  -8    0.45    0.07
   1  -1  -8  331.41    6.81
  -1  -1   8  326.20    7.07
   1  -1  -8  333.78    6.94
   1  -1  -8  341.84    7.16
  -1  -1   8  345.07    7.20
  -1  -1   8  338.27    7.18
   1  -1  -8  336.61    7.02
  -1   1   8  335.15    7.06
   1   1  -8  326.93    7.15
  -1   1   8  332.34    6.83
   1   1  -8  337.23    7.14
  -1   1   8  349.97    7.12
   1  -1   8   20.39    0.48
   1  -1   8   21.48    0.47
  -1  -1  -8   20.90    0.51
  -1  -1  -8   20.30    0.50
   1  -1   8   21.05    0.48
  -1  -1  -8   20.65    0.50
  -1  -1  -8   20.59    0.47
   1  -1   8   21.29    0.49
  -1   1  -8   20.34    0.50
   1   1   8   20.74    0.50
   1   1   8   20.54    0.47
   1   1   8   21.26    0.50
  -1   1  -8   21.25    0.48
  -1   1  -8   20.28    0.47
   3  -1   8    3.81    0.14
  -3  -1  -8    3.69    0.16
  -3  -1  -8    3.73    0.17
  -3  -1  -8    3.51    0.16
  -3  -1  -8    3.83    0.18
   3  -1   8    3.76    0.17
   3  -1   8    3.60    0.14
  -3   1  -8    3.76    0.13
   3   1   8    3.58    0.16
  -3   1  -8    3.80    0.16
   3   1   8    3.99    0.17
  -3   1  -8    3.54    0.16
   5  -1   8    5.26    0.18
  -5  -1  -8    5.83    0.22
  -5  -1  -8    5.40    0.21
   5  -1   8    5.51    0.21
   5  -1   8    5.24    0.19
  -5  -1  -8    5.34    0.22
  -5  -1  -8    5.17    0.22
  -5   1  -8    5.23    0.21
   5   1   8    5.65    0.22
   5   1   8    5.27    0.21
  -5   1  -8    5.72    0.21
  -5   1  -8    5.19    0.17
   7  -1   8   19.84    0.50
  -7  -1  -8   20.01    0.53
  -7  -1  -8   20.40    0.53
   7  -1   8   19.95    0.50
   7  -1   8   20.16    0.49
  -7  -1  -8   19.97    0.48
   7   1   8   19.51    0.53
  -7   1  -8   19.68    0.52
   7   1   8   20.64    0.53
  -7   1  -8   19.50    0.47
  -7   1  -8   20.91    0.48
   9  -1   8    9.48    0.30
  -9  -1  -8    9.46    0.27
   9  -1   8    9.19    0.30
  -9  -1  -8    8.73    0.31
   9  -1   8    8.80    0.29
  -9   1  -8    9.50    0.27
   9   1   8    9.48    0.32
  -9   1  -8    9.40    0.32
  11  -1   8    1.27    0.13
 -11  -1  -8    1.52    0.15
 -11  -1  -8    1.55    0.11
  11  -1   8    1.49    0.15
  11  -1   8    1.17    0.12
  11   1   8    1.59    0.16
 -11   1  -8    1.36    0.15
 -11   1  -8    1.48    0.11
  13  -1   8    0.29    0.11
 -13  -1  -8    0.10    0.10
  13  -1   8    0.03    0.09
 -13  -1  -8    0.04    0.08
  13  -1   8   -0.05    0.10
 -13   1  -8   -0.19    0.11
  13   1   8   -0.15    0.11
 -13   1  -8    0.15    0.07
  15  -1   8    8.16    0.32
  15  -1   8    8.19    0.33
  15  -1   8    8.05    0.33
 -15  -1  -8    7.35    0.33
 -15  -1  -8    8.23    0.28
 -15   1  -8    7.57    0.33
  15   1   8    8.92    0.37
 -15   1  -8    7.48    0.28
  17  -1   8    0.13    0.13
 -17  -1  -8    0.35    0.12
 -17  -1  -8    0.23    0.13
 -17   1  -8    0.18    0.14
  17   1   8    0.02    0.13
  19  -1   8    0.31    0.15
 -19  -1  -8    0.28    0.15
 -19  -1  -8    0.20    0.12
 -19   1  -8    0.48    0.17
  19   1   8    0.07    0.15
  21  -1   8    1.06    0.19
 -21   1  -8    1.23    0.20
  21   1   8    1.47    0.22
  23  -1   8   -0.11    0.17
 -23   1  -8    0.06    0.16
  23   1   8    0.02    0.18
  25  -1   8    0.46    0.20
  25   1   8    0.30    0.20
  26  -2  -8    0.37    0.19
  26   2  -8    0.22    0.22
 -24  -2   8   -0.07    0.17
  24  -2  -8    0.11    0.15
  24   2  -8    0.14    0.18
  22  -2  -8   -0.04    0.13
 -22  -2   8   -0.02    0.14
  22   2  -8   -0.02    0.14
  20  -2  -8    1.54    0.19
 -20  -2   8    1.85    0.23
  20   2  -8    1.87    0.22
 -18  -2   8   14.18    0.51
  18  -2  -8   14.29    0.47
  18   2  -8   14.84    0.51
  16  -2  -8    0.37    0.11
  16  -2  -8    0.10    0.11
 -16  -2   8    0.26    0.13
  16   2  -8    0.03    0.12
 -16   2   8    0.31    0.07
 -16   2   8    0.36    0.08
  14  -2  -8    7.16    0.28
  14  -2  -8    7.25    0.28
 -14  -2   8    7.68    0.31
  14   2  -8    7.77    0.32
 -14   2   8    7.19    0.20
 -14   2   8    7.12    0.22
  12  -2  -8   -0.07    0.08
  12  -2  -8    0.05    0.07
 -12  -2   8    0.09    0.10
 -12   2   8   -0.06    0.05
  12   2  -8    0.14    0.10
  10  -2  -8    0.10    0.08
  10  -2  -8    0.19    0.08
 -10  -2   8   -0.02    0.10
 -10  -2   8    0.10    0.10
 -10   2   8    0.18    0.06
  10   2  -8    0.20    0.10
  -8  -2   8    0.32    0.09
   8  -2  -8    0.31    0.08
  -8  -2   8    0.31    0.09
   8  -2  -8    0.21    0.07
   8   2  -8    0.20    0.09
  -8   2   8    0.40    0.06
  -8   2   8    0.45    0.06
   6  -2  -8    9.39    0.27
  -6  -2   8    9.29    0.30
  -6  -2   8    9.23    0.30
   6  -2  -8    9.42    0.26
  -6   2   8    9.01    0.24
   6   2  -8    8.85    0.28
  -6   2   8    9.44    0.24
   6   2  -8    9.55    0.24
  -4  -2   8   11.00    0.32
  -4  -2   8   11.87    0.32
   4  -2  -8   10.83    0.30
   4  -2  -8   11.19    0.30
   4  -2  -8   10.67    0.34
   4   2  -8   11.18    0.30
   4   2  -8   11.07    0.30
   4   2  -8   11.12    0.30
  -4   2   8   11.00    0.28
   4   2  -8   11.09    0.25
   2  -2  -8    2.06    0.12
  -2  -2   8    2.12    0.12
   2  -2  -8    1.98    0.12
  -2  -2   8    2.36    0.12
   2  -2  -8    2.22    0.16
   2   2  -8    1.76    0.13
  -2   2   8    2.01    0.11
   2   2  -8    1.96    0.09
  -2   2   8    2.10    0.11
   2   2  -8    1.91    0.09
   0  -2  -8   13.03    0.37
   0  -2  -8   13.21    0.36
   0  -2  -8   13.47    0.35
   0  -2   8   13.35    0.33
   0  -2   8   13.35    0.33
   0   2   8   13.29    0.34
   0   2  -8   13.14    0.37
   0   2   8   12.92    0.34
  -2  -2  -8    1.52    0.14
  -2  -2  -8    1.52    0.12
  -2  -2  -8    1.52    0.12
   2  -2   8    1.49    0.09
   2  -2   8    1.44    0.09
  -2   2  -8    1.64    0.13
   2   2   8    1.62    0.11
   2   2   8    1.50    0.11
  -4  -2  -8   53.35    1.21
  -4  -2  -8   52.31    1.21
   4  -2   8   53.18    1.15
   4  -2   8   53.90    1.16
  -4  -2  -8   54.92    1.22
   4  -2   8   53.21    1.16
  -4   2  -8   52.45    1.21
   4   2   8   53.21    1.20
  -6  -2  -8    1.12    0.14
  -6  -2  -8    0.97    0.13
   6  -2   8    1.17    0.09
   6  -2   8    0.94    0.11
   6  -2   8    1.00    0.08
  -6  -2  -8    1.06    0.12
  -6   2  -8    1.09    0.14
   6   2   8    1.19    0.12
  -8  -2  -8   10.61    0.36
   8  -2   8   11.54    0.35
   8  -2   8   11.45    0.31
  -8  -2  -8   11.35    0.28
   8  -2   8   10.68    0.31
  -8  -2  -8   11.70    0.37
  -8   2  -8   11.35    0.38
   8   2   8   11.13    0.36
 -10  -2  -8    0.13    0.06
  10  -2   8    0.23    0.08
  10  -2   8    0.09    0.07
 -10  -2  -8    0.24    0.11
  10  -2   8    0.16    0.10
 -10   2  -8    0.21    0.13
  10   2   8    0.18    0.10
 -12  -2  -8   -0.08    0.10
 -12  -2  -8    0.03    0.06
  12  -2   8    0.06    0.09
  12  -2   8   -0.05    0.10
  12  -2   8   -0.04    0.07
  12   2   8   -0.10    0.11
 -12   2  -8    0.02    0.13
  14  -2   8    2.29    0.17
 -14  -2  -8    2.19    0.20
  14  -2   8    2.35    0.19
  14  -2   8    1.80    0.16
 -14  -2  -8    2.05    0.12
  14   2   8    1.99    0.20
 -14   2  -8    1.87    0.21
 -16  -2  -8    2.74    0.24
  16  -2   8    2.55    0.20
  16  -2   8    2.29    0.19
 -16   2  -8    2.20    0.21
  16   2   8    2.57    0.23
 -18  -2  -8    0.31    0.16
  18  -2   8    0.38    0.15
  18  -2   8    0.33    0.14
 -18   2  -8    0.29    0.17
  18   2   8    0.05    0.16
 -20  -2  -8    1.18    0.20
  20  -2   8    1.10    0.18
  20   2   8    0.95    0.21
 -20   2  -8    1.15    0.21
  22  -2   8    0.03    0.15
  22   2   8   -0.21    0.16
 -22   2  -8    0.01    0.17
  24  -2   8    0.15    0.18
  24   2   8   -0.01    0.20
 -24   2  -8    0.31    0.19
  25  -3  -8    0.23    0.17
 -25  -3   8   -0.01    0.19
  23  -3  -8    0.17    0.15
 -23  -3   8    0.24    0.18
  21  -3  -8    2.08    0.20
 -21  -3   8    1.85    0.24
  21   3  -8    2.48    0.26
 -19  -3   8   -0.11    0.15
  19  -3  -8   -0.04    0.12
  19   3  -8    0.14    0.16
  17  -3  -8    1.56    0.17
 -17  -3   8    1.32    0.19
  17   3  -8    1.67    0.20
 -15  -3   8    1.74    0.19
  15  -3  -8    1.53    0.15
  15   3  -8    1.75    0.19
  13  -3  -8    6.59    0.25
 -13  -3   8    6.56    0.31
  13  -3  -8    7.21    0.26
  13   3  -8    6.71    0.30
  13   3  -8    6.78    0.19
 -11  -3   8    0.13    0.12
  11  -3  -8    0.08    0.08
  11  -3  -8    0.22    0.08
  11   3  -8    0.17    0.07
  11   3  -8   -0.04    0.09
   9  -3  -8    2.65    0.14
   9  -3  -8    2.47    0.14
  -9  -3   8    2.62    0.18
  -9  -3   8    2.17    0.18
   9   3  -8    2.57    0.12
   9   3  -8    2.40    0.16
  -7  -3   8    2.58    0.17
   7  -3  -8    2.50    0.14
   7  -3  -8    2.75    0.14
  -7  -3   8    2.86    0.18
   7   3  -8    2.59    0.14
   7   3  -8    2.56    0.15
  -5  -3   8    4.37    0.20
  -5  -3   8    4.32    0.20
   5  -3  -8    4.82    0.24
  -5  -3   8    4.52    0.15
   5  -3  -8    4.50    0.17
   5  -3  -8    4.77    0.18
   5   3  -8    4.58    0.16
   5   3  -8    4.59    0.19
   3  -3  -8    1.16    0.10
  -3  -3   8    1.06    0.10
   3  -3  -8    1.16    0.10
   3  -3  -8    1.13    0.15
  -3  -3   8    1.15    0.10
  -3  -3   8    1.17    0.08
   3   3  -8    1.15    0.12
  -1  -3   8    0.12    0.06
   1  -3  -8    0.22    0.07
   1  -3  -8    0.31    0.08
   1  -3  -8    0.07    0.10
  -1  -3   8    0.21    0.07
  -1  -3   8    0.15    0.07
  -1   3   8    0.14    0.06
   1   3  -8    0.31    0.10
  -1  -3  -8    1.07    0.11
   1  -3   8    1.02    0.08
   1  -3   8    1.11    0.08
  -1  -3  -8    1.13    0.12
  -1  -3  -8    0.77    0.13
  -1   3  -8    1.10    0.13
  -3  -3  -8    2.98    0.18
  -3  -3  -8    2.94    0.19
  -3  -3  -8    2.84    0.18
   3  -3   8    2.82    0.11
   3  -3   8    2.80    0.11
  -3   3  -8    2.98    0.19
   3   3   8    2.84    0.15
   5  -3   8    1.40    0.08
  -5  -3  -8    1.67    0.15
   5  -3   8    1.41    0.09
   5  -3   8    1.05    0.13
  -5  -3  -8    1.63    0.15
  -5  -3  -8    1.30    0.16
   5   3   8    1.74    0.14
  -5   3  -8    1.41    0.16
   7  -3   8    4.09    0.14
  -7  -3  -8    3.97    0.23
   7  -3   8    3.87    0.14
   7  -3   8    3.80    0.21
  -7  -3  -8    4.27    0.24
  -7  -3  -8    4.19    0.24
   7   3   8    4.12    0.20
  -7   3  -8    3.69    0.24
  -9  -3  -8    0.96    0.16
   9  -3   8    1.23    0.14
   9  -3   8    1.36    0.10
  -9  -3  -8    0.83    0.16
   9  -3   8    1.21    0.10
   9   3   8    1.14    0.14
  -9   3  -8    1.15    0.17
  11  -3   8    0.14    0.08
 -11  -3  -8   -0.06    0.11
  11  -3   8   -0.02    0.08
  11  -3   8    0.13    0.12
  11   3   8    0.25    0.12
 -11   3  -8    0.06    0.14
  13  -3   8    6.36    0.25
  13  -3   8    6.85    0.29
 -13  -3  -8    7.90    0.35
 -13   3  -8    6.12    0.34
  13   3   8    7.15    0.33
  15  -3   8    1.21    0.14
  15  -3   8    1.32    0.17
 -15  -3  -8    1.10    0.19
  15   3   8    1.15    0.19
 -15   3  -8    1.37    0.21
  17  -3   8    1.63    0.20
  17  -3   8    1.85    0.18
 -17  -3  -8    2.04    0.22
  17   3   8    1.65    0.21
 -17   3  -8    1.79    0.24
  19  -3   8    0.78    0.18
  19  -3   8    0.88    0.16
 -19  -3  -8    0.69    0.20
 -19   3  -8    1.13    0.22
  19   3   8    0.69    0.20
  21  -3   8    0.20    0.16
 -21  -3  -8   -0.12    0.17
  21  -3   8    0.11    0.16
 -21   3  -8   -0.08    0.19
  21   3   8   -0.31    0.16
  23  -3   8    2.34    0.25
 -23   3  -8    2.02    0.29
  22  -4  -8    0.42    0.16
 -22  -4   8    0.82    0.21
 -20  -4   8    1.00    0.21
  20  -4  -8    1.10    0.18
  18  -4  -8    0.87    0.15
 -18  -4   8    0.59    0.17
 -16  -4   8    0.72    0.18
  16  -4  -8    0.77    0.14
  14  -4  -8    0.46    0.11
 -14  -4   8    0.28    0.14
  12  -4  -8    0.23    0.09
 -12  -4   8    0.40    0.15
 -10  -4   8    0.07    0.11
  10  -4  -8    0.17    0.08
  10  -4  -8    0.22    0.06
  10  -4  -8    0.15    0.09
  10   4  -8    0.26    0.08
   8  -4  -8    0.88    0.10
   8  -4  -8    0.86    0.18
   8  -4  -8    0.82    0.10
  -8  -4   8    0.50    0.13
  -8  -4   8    0.92    0.14
   8  -4  -8    0.90    0.09
   8   4  -8    0.84    0.11
  -6  -4   8    1.34    0.15
   6  -4  -8    1.93    0.20
  -6  -4   8    1.74    0.15
  -6  -4   8    1.85    0.13
   6  -4  -8    1.56    0.12
   6   4  -8    1.60    0.10
   6   4  -8    1.95    0.14
  -4  -4   8    0.09    0.08
  -4  -4   8    0.16    0.09
   4  -4  -8   -0.04    0.14
   4  -4  -8    0.25    0.09
   4  -4  -8   -0.01    0.07
  -4  -4   8   -0.05    0.08
   4   4  -8    0.05    0.10
   2  -4  -8    1.08    0.12
   2  -4  -8    1.10    0.15
  -2  -4   8    1.03    0.11
   2  -4  -8    1.20    0.12
  -2  -4   8    1.17    0.11
  -2  -4   8    0.80    0.11
   2   4  -8    1.20    0.14
   0  -4  -8   -0.06    0.08
   0  -4  -8    0.20    0.14
   0  -4   8    0.10    0.07
   0  -4   8    0.15    0.09
   0  -4   8    0.13    0.07
   0  -4  -8    0.07    0.10
   0   4  -8   -0.04    0.11
   2  -4   8    8.58    0.24
  -2  -4  -8    8.78    0.32
   2  -4   8    8.64    0.24
  -2  -4  -8    8.67    0.35
  -2  -4  -8    8.68    0.31
   2  -4   8    8.69    0.28
   2   4   8    8.94    0.26
  -2   4  -8    8.36    0.33
  -4  -4  -8    1.87    0.19
  -4  -4  -8    2.17    0.18
  -4  -4  -8    2.19    0.18
   4  -4   8    1.81    0.10
  -4   4  -8    2.21    0.20
   6  -4   8    0.34    0.05
  -6  -4  -8    0.38    0.15
  -6  -4  -8    0.36    0.13
  -6  -4  -8    0.34    0.12
   6  -4   8    0.20    0.12
   6  -4   8    0.50    0.05
  -6   4  -8    0.59    0.16
   6   4   8    0.31    0.10
   8  -4   8    1.88    0.10
  -8  -4  -8    1.65    0.20
   8  -4   8    2.04    0.18
   8  -4   8    1.74    0.10
  -8  -4  -8    1.92    0.19
  -8   4  -8    1.97    0.22
  10  -4   8   -0.04    0.06
 -10  -4  -8   -0.15    0.12
 -10  -4  -8    0.23    0.16
  10  -4   8    0.12    0.12
 -10   4  -8    0.13    0.14
 -12  -4  -8    0.57    0.17
  12  -4   8    0.23    0.14
  12  -4   8    0.35    0.09
 -12   4  -8    0.58    0.19
  14  -4   8    1.34    0.19
  14  -4   8    1.45    0.14
 -14  -4  -8    1.32    0.20
 -14   4  -8    1.23    0.21
 -16  -4  -8   -0.07    0.16
  16  -4   8   -0.03    0.14
  16  -4   8    0.00    0.11
 -16   4  -8   -0.09    0.16
  18  -4   8    0.10    0.16
  18  -4   8   -0.07    0.12
 -18  -4  -8    0.13    0.19
 -18   4  -8    0.07    0.19
  20  -4   8   -0.06    0.14
 -20  -4  -8    0.24    0.22
 -20   4  -8   -0.37    0.17
 -19  -5   8    0.00    0.18
  19  -5  -8    0.50    0.15
 -17  -5   8    0.85    0.21
  17  -5  -8    0.68    0.15
 -15  -5   8    0.18    0.15
  15  -5  -8    0.02    0.11
  13  -5  -8    0.35    0.19
 -13  -5   8    0.36    0.16
  13  -5  -8    0.22    0.11
  11  -5  -8    0.87    0.20
 -11  -5   8    0.55    0.16
  11  -5  -8    0.73    0.11
   9  -5  -8    0.98    0.20
  -9  -5   8    0.72    0.15
   9  -5  -8    0.61    0.11
  -7  -5   8    0.32    0.13
   7  -5  -8    0.04    0.14
   7  -5  -8    0.03    0.09
   5  -5  -8    0.58    0.16
  -5  -5   8    0.84    0.13
   5  -5  -8    0.66    0.11
   5   5  -8    0.76    0.14
   3  -5  -8    0.66    0.17
  -3  -5   8    0.62    0.12
   3  -5  -8    0.91    0.13
  -3  -5   8    0.84    0.12
   3   5  -8    0.63    0.14
   1  -5  -8    4.41    0.22
  -1  -5   8    4.42    0.20
   1  -5  -8    4.00    0.27
  -1  -5   8    3.94    0.20
   1   5  -8    4.36    0.25
   1  -5   8    0.36    0.12
   1  -5   8    0.27    0.09
  -1  -5  -8    0.12    0.15
  -1  -5  -8    0.23    0.11
  -1   5  -8    0.53    0.15
  -3  -5  -8    0.38    0.13
   3  -5   8    0.48    0.12
  -3  -5  -8    0.71    0.17
   3  -5   8    0.54    0.08
  -3   5  -8    0.31    0.15
   5  -5   8    5.92    0.29
   5  -5   8    5.81    0.18
  -5  -5  -8    6.55    0.30
  -5  -5  -8    6.57    0.33
   5  -5   8    5.37    0.25
  -5   5  -8    5.13    0.31
   7  -5   8   -0.03    0.12
  -7  -5  -8    0.08    0.13
  -7  -5  -8    0.29    0.16
  -7   5  -8    0.13    0.17
  -9  -5  -8    1.68    0.20
   9  -5   8    1.05    0.16
  -9  -5  -8    1.29    0.21
  -9   5  -8    1.36    0.21
 -11  -5  -8    0.28    0.15
  11  -5   8    0.24    0.07
 -11  -5  -8    0.27    0.18
  11  -5   8    0.01    0.12
 -11   5  -8    0.45    0.20
 -13  -5  -8    0.26    0.17
  13  -5   8    0.19    0.14
  13  -5   8    0.13    0.09
 -13   5  -8    0.27    0.20
  15  -5   8   -0.11    0.09
 -15  -5  -8    0.21    0.19
 -15   5  -8    0.09    0.20
 -17  -5  -8    0.06    0.21
  17  -5   8    0.28    0.12
 -17   5  -8    0.23    0.22
  14  -6  -8    0.00    0.11
  14  -6  -8    0.13    0.20
 -14  -6   8   -0.24    0.15
  12  -6  -8   -0.24    0.17
  12  -6  -8    0.06    0.10
 -12  -6   8    0.06    0.16
 -10  -6   8    0.00    0.14
  10  -6  -8    0.25    0.11
  10  -6  -8    0.35    0.20
   8  -6  -8   -0.02    0.19
   8  -6  -8    0.24    0.11
  -8  -6   8   -0.04    0.14
   6  -6  -8    0.61    0.13
  -6  -6   8    0.52    0.15
   6  -6  -8    1.02    0.21
   4  -6  -8    0.10    0.11
  -4  -6   8    0.05    0.12
   4  -6  -8   -0.04    0.17
   2  -6  -8    0.00    0.12
  -2  -6   8    0.09    0.11
   2  -6  -8   -0.12    0.16
   2   6  -8    0.19    0.14
   0  -6  -8    0.08    0.17
   0  -6  -8    0.40    0.13
   0  -6   8    0.24    0.10
   0   6  -8    0.10    0.15
  -2  -6  -8    0.47    0.20
   2  -6   8    0.64    0.11
  -2  -6  -8    0.63    0.15
  -2   6  -8    0.32    0.16
  -4  -6  -8    0.09    0.18
  -4  -6  -8    0.01    0.13
   4  -6   8    0.09    0.07
  -4   6  -8   -0.01    0.16
   6  -6   8    0.32    0.15
  -6  -6  -8    0.06    0.18
  -6  -6  -8    0.57    0.17
  -6   6  -8    0.16    0.18
  -8  -6  -8    0.74    0.19
   8  -6   8    0.83    0.18
  -8  -6  -8    0.49    0.20
  -8   6  -8    0.59    0.21
 -10  -6  -8   -0.38    0.18
 -10  -6  -8    0.08    0.16
 -10   6  -8    0.37    0.20
 -12  -6  -8    0.05    0.17
 -12  -6  -8   -0.34    0.19
 -12   6  -8   -0.09    0.20
  28   0  -9    0.06    0.19
  26   0  -9   -0.11    0.18
  24   0  -9   -0.05    0.14
  22   0  -9    0.03    0.14
 -20   0   9   -0.13    0.12
  20   0  -9   -0.14    0.13
  18   0  -9    0.19    0.14
 -18   0   9   -0.11    0.10
 -16   0   9   -0.09    0.10
  16   0  -9   -0.11    0.10
  14   0  -9   -0.01    0.10
 -14   0   9   -0.08    0.08
 -12   0   9   -0.03    0.09
  12   0  -9   -0.06    0.09
  12   0  -9   -0.02    0.09
  10   0  -9   -0.07    0.08
 -10   0   9   -0.15    0.08
  10   0  -9    0.03    0.08
  -8   0   9    0.08    0.08
   8   0  -9   -0.03    0.08
   8   0  -9    0.06    0.08
  -8   0   9    0.05    0.07
   6   0  -9    0.00    0.07
   6   0  -9    0.04    0.07
  -6   0   9   -0.02    0.07
  -6   0   9   -0.05    0.06
   4   0  -9   -0.03    0.06
  -4   0   9    0.04    0.07
  -4   0   9    0.01    0.07
   4   0  -9    0.04    0.07
  -2   0   9    0.01    0.07
   2   0  -9    0.06    0.06
  -2   0   9   -0.08    0.05
   2   0  -9    0.00    0.06
   2   0  -9    0.02    0.06
  -2   0   9    0.01    0.06
  -2   0   9    0.00    0.05
   0   0   9    0.11    0.07
   0   0  -9    0.03    0.07
   0   0  -9   -0.02    0.06
   0   0  -9    0.02    0.06
   0   0   9   -0.03    0.05
   0   0   9   -0.08    0.06
   0   0  -9    0.11    0.07
   0   0   9    0.03    0.07
  -2   0  -9   -0.02    0.06
  -2   0  -9    0.05    0.06
  -2   0  -9    0.10    0.07
   2   0   9   -0.11    0.06
   2   0   9    0.05    0.07
  -2   0  -9   -0.01    0.06
   2   0   9   -0.01    0.07
   4   0   9   -0.03    0.07
   4   0   9   -0.06    0.08
  -4   0  -9   -0.01    0.07
   4   0   9   -0.02    0.06
  -4   0  -9    0.08    0.07
  -4   0  -9    0.09    0.07
  -6   0  -9   -0.03    0.06
   6   0   9   -0.11    0.06
  -6   0  -9    0.02    0.07
   6   0   9    0.02    0.08
  -6   0  -9    0.00    0.08
   6   0   9   -0.18    0.08
  -8   0  -9   -0.07    0.07
   8   0   9    0.08    0.08
   8   0   9   -0.13    0.08
  -8   0  -9   -0.06    0.08
   8   0   9   -0.19    0.08
 -10   0  -9   -0.05    0.09
  10   0   9    0.08    0.09
  10   0   9   -0.06    0.08
 -10   0  -9   -0.13    0.07
  10   0   9   -0.08    0.09
  12   0   9    0.03    0.10
  12   0   9    0.15    0.10
  12   0   9    0.03    0.11
 -12   0  -9   -0.05    0.08
 -12   0  -9   -0.14    0.08
 -14   0  -9   -0.10    0.09
  14   0   9   -0.10    0.10
 -14   0  -9    0.08    0.11
 -16   0  -9   -0.05    0.11
 -16   0  -9    0.06    0.12
  16   0   9   -0.02    0.14
 -18   0  -9   -0.03    0.13
  18   0   9   -0.03    0.14
 -20   0  -9    0.07    0.14
  20   0   9   -0.07    0.15
  22   0   9   -0.01    0.17
 -22   0  -9   -0.08    0.14
  24   0   9   -0.03    0.19
  27  -1  -9   -0.09    0.18
  27   1  -9   -0.11    0.20
  25  -1  -9    0.46    0.17
  25   1  -9    0.57    0.20
  23  -1  -9    0.36    0.15
 -23  -1   9    0.27    0.16
  23   1  -9    0.50    0.18
  21  -1  -9    3.40    0.25
 -21  -1   9    3.65    0.26
  21   1  -9    4.02    0.28
  19  -1  -9    0.54    0.15
 -19  -1   9    0.82    0.16
  19   1  -9    0.59    0.15
  17  -1  -9   12.64    0.42
  17  -1  -9   12.37    0.43
 -17  -1   9   12.08    0.43
 -17   1   9   13.24    0.40
  17   1  -9   12.75    0.44
 -15  -1   9    3.81    0.22
  15  -1  -9    3.45    0.20
  15  -1  -9    3.18    0.20
 -15   1   9    3.39    0.16
 -15   1   9    3.48    0.18
  15   1  -9    3.59    0.22
  13  -1  -9    3.84    0.20
  13  -1  -9    3.86    0.21
 -13  -1   9    4.25    0.22
  13   1  -9    3.96    0.21
 -13   1   9    4.13    0.19
 -13   1   9    3.87    0.15
  11  -1  -9    0.71    0.11
  11  -1  -9    0.85    0.11
 -11  -1   9    0.85    0.12
 -11   1   9    0.72    0.07
 -11   1   9    0.58    0.09
  11   1  -9    0.70    0.11
   9  -1  -9    9.24    0.29
   9  -1  -9    9.05    0.29
  -9  -1   9    9.74    0.32
  -9  -1   9    8.95    0.31
  -9   1   9    9.67    0.28
   9   1  -9    9.59    0.31
   9   1  -9    9.49    0.31
  -7  -1   9   -0.03    0.07
   7  -1  -9    0.05    0.06
   7  -1  -9   -0.02    0.06
  -7  -1   9    0.05    0.08
  -7   1   9    0.01    0.06
   7   1  -9    0.08    0.07
   7   1  -9    0.00    0.08
  -7   1   9   -0.08    0.06
  -5  -1   9    1.41    0.11
   5  -1  -9    1.58    0.11
   5  -1  -9    1.76    0.13
  -5  -1   9    1.81    0.12
  -5   1   9    1.68    0.12
   5   1  -9    1.71    0.12
   5   1  -9    1.90    0.12
  -5   1   9    1.54    0.10
  -5   1   9    1.70    0.06
  -3  -1   9  164.76    3.53
   3  -1  -9  166.18    3.50
  -3  -1   9  171.55    3.54
   3  -1  -9  166.18    3.53
   3  -1  -9  166.35    3.53
   3  -1  -9  167.75    3.36
  -3   1   9  169.93    3.53
   3   1  -9  171.11    3.53
   3   1  -9  165.00    3.53
  -3   1   9  166.98    3.41
  -3   1   9  166.81    3.53
   1  -1  -9    3.00    0.13
  -1  -1   9    3.02    0.10
   1  -1  -9    3.05    0.16
  -1  -1   9    3.22    0.14
   1  -1  -9    3.04    0.16
  -1  -1   9    3.06    0.15
   1  -1  -9    3.05    0.14
  -1   1   9    3.20    0.16
  -1   1   9    2.86    0.12
  -1   1   9    2.91    0.15
   1   1  -9    3.17    0.13
   1   1  -9    3.13    0.13
   1  -1   9    4.43    0.16
  -1  -1  -9    4.37    0.18
   1  -1   9    4.57    0.15
   1  -1   9    4.77    0.17
  -1  -1  -9    4.48    0.19
   1  -1   9    4.79    0.18
  -1  -1  -9    4.67    0.18
  -1  -1  -9    4.67    0.17
  -1   1  -9    4.66    0.16
  -1   1  -9    4.67    0.15
  -1   1  -9    4.69    0.19
   1   1   9    4.43    0.16
   1   1   9    4.68    0.18
   1   1   9    4.18    0.17
  -3  -1  -9    1.27    0.11
  -3  -1  -9    1.21    0.11
  -3  -1  -9    1.37    0.11
  -3  -1  -9    1.40    0.11
   3  -1   9    1.36    0.10
   3  -1   9    1.21    0.10
   3  -1   9    1.15    0.09
  -3   1  -9    1.20    0.09
   3   1   9    1.42    0.12
  -3   1  -9    1.20    0.09
  -3   1  -9    1.36    0.11
   3   1   9    1.25    0.10
   3   1   9    1.37    0.11
  -3   1  -9    1.39    0.11
  -5  -1  -9    7.10    0.25
  -5  -1  -9    7.02    0.24
   5  -1   9    6.84    0.22
  -5  -1  -9    6.91    0.25
   5  -1   9    6.66    0.22
   5  -1   9    6.63    0.23
  -5   1  -9    6.86    0.24
  -5   1  -9    6.86    0.20
   5   1   9    6.88    0.25
   5   1   9    7.03    0.25
  -5   1  -9    7.05    0.21
   7  -1   9    0.19    0.07
   7  -1   9    0.17    0.08
  -7  -1  -9    0.18    0.09
  -7  -1  -9    0.08    0.09
  -7  -1  -9    0.32    0.08
   7  -1   9    0.16    0.09
  -7   1  -9    0.24    0.06
  -7   1  -9    0.32    0.10
   7   1   9    0.34    0.10
   7   1   9    0.34    0.09
  -7   1  -9    0.20    0.07
  -9  -1  -9    7.04    0.23
   9  -1   9    7.11    0.26
   9  -1   9    7.12    0.25
   9  -1   9    6.78    0.25
  -9  -1  -9    6.99    0.27
  -9   1  -9    6.47    0.26
   9   1   9    6.99    0.27
  -9   1  -9    6.89    0.22
 -11  -1  -9    0.48    0.09
  11  -1   9    0.44    0.10
 -11  -1  -9    0.60    0.12
  11  -1   9    0.50    0.11
  11  -1   9    0.56    0.11
 -11   1  -9    0.41    0.08
 -11   1  -9    0.30    0.12
  11   1   9    0.33    0.11
 -13  -1  -9    1.03    0.14
  13  -1   9    1.06    0.15
  13  -1   9    1.07    0.13
 -13  -1  -9    1.03    0.12
  13  -1   9    1.00    0.14
 -13   1  -9    1.02    0.11
  13   1   9    1.08    0.15
 -13   1  -9    1.12    0.16
  15  -1   9    0.39    0.14
  15  -1   9    0.20    0.11
 -15  -1  -9    0.58    0.12
  15  -1   9    0.46    0.14
 -15  -1  -9    0.36    0.13
  15   1   9    0.34    0.14
 -15   1  -9    0.27    0.09
 -15   1  -9    0.06    0.13
 -17  -1  -9    3.21    0.20
 -17  -1  -9    3.28    0.25
  17  -1   9    3.27    0.24
  17  -1   9    3.06    0.23
  17   1   9    3.27    0.25
 -17   1  -9    3.39    0.24
 -19  -1  -9    0.57    0.16
  19  -1   9    0.48    0.17
 -19  -1  -9    0.60    0.14
 -19   1  -9    0.63    0.17
  19   1   9    0.57    0.17
  21  -1   9    0.25    0.17
 -21   1  -9    0.23    0.17
  21   1   9    0.44    0.17
  23  -1   9    0.71    0.20
  23   1   9    0.70    0.21
 -23   1  -9    0.67    0.20
  25  -1   9    0.54    0.22
  25   1   9    0.64    0.23
  26  -2  -9   -0.09    0.16
  26   2  -9   -0.19    0.18
  24  -2  -9    0.10    0.15
 -24  -2   9    0.34    0.17
  24   2  -9    0.63    0.21
 -22  -2   9    1.04    0.21
  22  -2  -9    1.26    0.19
  22   2  -9    0.78    0.18
  20  -2  -9    2.68    0.22
 -20  -2   9    2.68    0.25
  20   2  -9    2.37    0.23
  18  -2  -9    2.90    0.21
 -18  -2   9    3.04    0.24
  18   2  -9    3.05    0.24
 -16  -2   9    0.54    0.14
  16  -2  -9    0.47    0.12
  16  -2  -9    0.35    0.11
  16   2  -9    0.27    0.13
 -16   2   9    0.23    0.08
  14  -2  -9    0.09    0.10
  14  -2  -9   -0.04    0.09
 -14  -2   9   -0.02    0.12
 -14   2   9    0.06    0.05
  14   2  -9   -0.06    0.11
 -14   2   9   -0.07    0.07
  12  -2  -9    0.07    0.09
 -12  -2   9   -0.12    0.10
  12  -2  -9    0.11    0.08
 -12   2   9    0.06    0.06
  12   2  -9   -0.03    0.09
 -10  -2   9   10.31    0.35
  10  -2  -9    9.98    0.30
 -10  -2   9    9.99    0.34
  10  -2  -9    9.70    0.30
 -10   2   9    9.70    0.26
  10   2  -9    9.91    0.33
  -8  -2   9    1.97    0.15
  -8  -2   9    2.12    0.15
   8  -2  -9    1.96    0.13
   8  -2  -9    1.94    0.13
   8   2  -9    1.95    0.14
  -8   2   9    2.08    0.10
  -8   2   9    2.13    0.11
  -6  -2   9   -0.05    0.08
   6  -2  -9    0.07    0.07
   6  -2  -9    0.05    0.07
  -6  -2   9   -0.15    0.07
  -6   2   9    0.08    0.05
  -6   2   9    0.01    0.04
   6   2  -9   -0.02    0.05
   6   2  -9   -0.08    0.06
   4  -2  -9   10.43    0.24
  -4  -2   9   10.17    0.30
   4  -2  -9   10.13    0.29
   4  -2  -9   10.15    0.29
   4  -2  -9   10.97    0.34
  -4  -2   9    9.90    0.30
   4   2  -9   10.48    0.28
   4   2  -9   10.25    0.30
  -4   2   9   10.48    0.27
   4   2  -9    9.94    0.28
   2  -2  -9   11.09    0.34
   2  -2  -9   10.37    0.30
  -2  -2   9   10.38    0.29
   2  -2  -9   10.53    0.27
   2  -2  -9   10.45    0.30
  -2  -2   9   10.74    0.29
   2   2  -9    9.99    0.27
  -2   2   9   11.06    0.29
   2   2  -9   10.13    0.30
  -2   2   9   10.45    0.29
   0  -2  -9   16.76    0.44
   0  -2  -9   16.49    0.43
   0  -2   9   16.50    0.41
   0  -2   9   17.04    0.41
   0  -2  -9   17.15    0.41
   0  -2  -9   16.90    0.45
   0   2   9   16.18    0.42
   0   2   9   16.21    0.42
   0   2  -9   17.02    0.45
  -2  -2  -9    0.03    0.07
  -2  -2  -9    0.10    0.08
  -2  -2  -9   -0.18    0.09
  -2  -2  -9    0.01    0.07
   2  -2   9    0.03    0.05
   2  -2   9    0.04    0.05
  -2   2  -9    0.01    0.09
   2   2   9   -0.06    0.07
   4  -2   9    4.57    0.16
  -4  -2  -9    4.49    0.20
   4  -2   9    4.22    0.19
  -4  -2  -9    4.26    0.21
  -4  -2  -9    4.31    0.20
   4  -2   9    4.13    0.15
  -4   2  -9    4.12    0.22
   4   2   9    4.38    0.20
   6  -2   9    1.64    0.10
   6  -2   9    1.69    0.14
  -6  -2  -9    1.66    0.15
   6  -2   9    1.61    0.11
  -6  -2  -9    1.88    0.15
  -6  -2  -9    1.77    0.14
  -6   2  -9    1.55    0.15
   6   2   9    1.74    0.15
   8  -2   9    7.46    0.24
  -8  -2  -9    7.64    0.30
  -8  -2  -9    7.81    0.22
  -8  -2  -9    7.54    0.29
   8  -2   9    7.05    0.23
   8  -2   9    7.76    0.27
   8   2   9    7.65    0.30
  -8   2  -9    7.32    0.30
 -10  -2  -9    3.41    0.21
  10  -2   9    3.24    0.17
 -10  -2  -9    3.29    0.14
  10  -2   9    3.42    0.20
  10  -2   9    3.54    0.18
  10   2   9    3.59    0.23
 -10   2  -9    3.41    0.22
  12  -2   9    4.74    0.22
 -12  -2  -9    4.84    0.26
  12  -2   9    4.78    0.23
 -12  -2  -9    4.96    0.17
  12  -2   9    4.80    0.22
  12   2   9    4.76    0.27
 -12   2  -9    4.91    0.27
 -14  -2  -9    3.41    0.15
 -14  -2  -9    3.26    0.24
  14  -2   9    2.95    0.20
  14  -2   9    3.18    0.22
 -14   2  -9    3.63    0.26
  14   2   9    3.55    0.24
  16  -2   9    1.79    0.19
  16  -2   9    1.45    0.17
 -16  -2  -9    1.87    0.20
 -16   2  -9    1.37    0.19
  16   2   9    1.57    0.21
  18  -2   9    1.44    0.19
  18  -2   9    1.64    0.19
 -18  -2  -9    1.47    0.20
 -18   2  -9    1.61    0.22
  18   2   9    1.53    0.21
  20  -2   9   -0.08    0.14
 -20  -2  -9    0.01    0.15
  20  -2   9    0.05    0.14
 -20   2  -9    0.43    0.19
  20   2   9    0.00    0.15
  22  -2   9    0.13    0.17
 -22   2  -9    0.23    0.19
  22   2   9    0.14    0.19
  24  -2   9    1.14    0.23
  24   2   9    0.97    0.25
 -24   2  -9    1.51    0.25
  25  -3  -9    0.12    0.17
 -25  -3   9    0.19    0.20
  23  -3  -9   -0.07    0.14
 -23  -3   9    0.07    0.18
 -21  -3   9    0.09    0.17
  21  -3  -9    0.03    0.13
  21   3  -9   -0.04    0.15
 -19  -3   9    1.77    0.22
  19  -3  -9    2.11    0.20
  19   3  -9    1.85    0.22
  17  -3  -9    0.59    0.14
 -17  -3   9    0.59    0.16
  17   3  -9    0.46    0.16
 -15  -3   9    0.42    0.14
  15  -3  -9    0.57    0.13
  15   3  -9    0.42    0.13
  13  -3  -9    1.75    0.15
 -13  -3   9    1.67    0.19
  13  -3  -9    1.69    0.14
  13   3  -9    1.46    0.17
  13   3  -9    1.55    0.11
  11  -3  -9    0.00    0.08
 -11  -3   9   -0.02    0.11
  11  -3  -9   -0.03    0.07
  11   3  -9   -0.05    0.09
  11   3  -9    0.03    0.07
  -9  -3   9    2.76    0.21
   9  -3  -9    2.31    0.14
  -9  -3   9    2.26    0.17
   9  -3  -9    2.83    0.15
   9   3  -9    2.42    0.16
   9   3  -9    2.62    0.14
   7  -3  -9   -0.16    0.12
   7  -3  -9    0.06    0.08
  -7  -3   9    0.09    0.09
  -7  -3   9    0.07    0.09
   7  -3  -9    0.03    0.07
   7   3  -9   -0.01    0.07
   7   3  -9    0.06    0.08
   5  -3  -9    1.40    0.11
  -5  -3   9    1.26    0.12
   5  -3  -9    1.56    0.16
   5  -3  -9    1.28    0.11
  -5  -3   9    1.42    0.12
   5   3  -9    1.59    0.12
   5   3  -9    1.30    0.10
  -3  -3   9    0.71    0.10
  -3  -3   9    0.86    0.10
   3  -3  -9    0.86    0.09
   3  -3  -9    0.96    0.15
   3  -3  -9    0.82    0.10
  -3  -3   9    0.84    0.07
   3   3  -9    0.76    0.05
  -3   3   9    0.78    0.06
   3   3  -9    0.98    0.12
  -3   3   9    0.90    0.06
  -1  -3   9   11.70    0.31
   1  -3  -9   11.23    0.37
   1  -3  -9   11.43    0.34
  -1  -3   9   10.97    0.28
  -1  -3   9   11.63    0.31
   1  -3  -9   11.14    0.34
   1   3  -9   11.48    0.35
  -1   3   9   11.35    0.30
  -1  -3  -9    0.21    0.12
   1  -3   9    0.22    0.06
  -1  -3  -9    0.24    0.09
   1  -3   9    0.20    0.06
  -1  -3  -9    0.15    0.09
  -1   3  -9    0.11    0.10
   1   3   9    0.24    0.07
  -3  -3  -9    3.98    0.22
   3  -3   9    4.23    0.14
  -3  -3  -9    4.33    0.21
   3  -3   9    4.25    0.14
  -3  -3  -9    4.61    0.21
  -3   3  -9    4.22    0.21
   3   3   9    4.31    0.19
  -5  -3  -9    0.12    0.13
   5  -3   9    0.06    0.06
  -5  -3  -9    0.13    0.10
  -5  -3  -9    0.10    0.09
   5  -3   9   -0.04    0.05
   5  -3   9   -0.10    0.10
   5   3   9   -0.05    0.08
  -5   3  -9   -0.08    0.11
   7  -3   9    0.35    0.10
  -7  -3  -9    0.45    0.12
   7  -3   9    0.48    0.07
  -7  -3  -9    0.55    0.15
   7  -3   9    0.50    0.07
   7   3   9    0.54    0.12
  -7   3  -9    0.45    0.13
   9  -3   9    0.76    0.09
  -9  -3  -9    0.73    0.16
  -9  -3  -9    0.58    0.13
   9  -3   9    0.49    0.08
   9  -3   9    0.51    0.13
   9   3   9    0.72    0.14
  -9   3  -9    0.58    0.14
 -11  -3  -9    1.21    0.17
  11  -3   9    1.22    0.16
  11  -3   9    1.45    0.12
  11  -3   9    1.26    0.12
 -11  -3  -9    1.39    0.20
 -11   3  -9    1.08    0.18
  11   3   9    1.33    0.17
 -13  -3  -9    1.35    0.19
  13  -3   9    1.06    0.16
  13  -3   9    1.45    0.14
 -13   3  -9    1.31    0.21
  13   3   9    1.51    0.19
  15  -3   9    0.05    0.14
 -15  -3  -9   -0.13    0.14
  15  -3   9    0.07    0.11
  15   3   9    0.12    0.13
 -15   3  -9   -0.11    0.16
 -17  -3  -9   -0.07    0.14
  17  -3   9    0.10    0.12
  17  -3   9   -0.14    0.13
  17   3   9    0.14    0.15
 -17   3  -9   -0.13    0.17
  19  -3   9    1.74    0.21
 -19  -3  -9    1.97    0.25
  19  -3   9    1.67    0.20
 -19   3  -9    1.75    0.25
  19   3   9    1.85    0.24
  21  -3   9    0.55    0.18
 -21  -3  -9    0.58    0.22
  21  -3   9    0.70    0.18
  21   3   9    0.43    0.20
 -21   3  -9    0.67    0.21
  23  -3   9    0.13    0.18
 -23   3  -9   -0.09    0.20
  22  -4  -9   -0.02    0.14
 -22  -4   9    0.03    0.18
  20  -4  -9    0.39    0.15
 -20  -4   9    0.20    0.19
 -18  -4   9    0.45    0.18
  18  -4  -9    0.23    0.13
  16  -4  -9    0.11    0.11
 -16  -4   9   -0.16    0.14
  14  -4  -9    0.33    0.11
 -14  -4   9    0.23    0.14
 -12  -4   9    1.07    0.16
  12  -4  -9    0.95    0.12
 -10  -4   9    0.10    0.12
  10  -4  -9    0.06    0.15
  10  -4  -9    0.03    0.09
  10   4  -9    0.02    0.08
  -8  -4   9    0.08    0.11
   8  -4  -9   -0.12    0.13
   8  -4  -9   -0.04    0.07
   8  -4  -9    0.04    0.09
   8  -4  -9    0.07    0.06
   8   4  -9    0.08    0.09
   6  -4  -9    0.02    0.08
  -6  -4   9   -0.09    0.09
   6  -4  -9   -0.11    0.14
  -6  -4   9    0.01    0.10
   6  -4  -9    0.00    0.08
   6   4  -9   -0.01    0.05
   6   4  -9    0.20    0.10
  -4  -4   9    0.00    0.08
  -4  -4   9   -0.02    0.08
   4  -4  -9    0.07    0.08
   4  -4  -9    0.14    0.14
   4  -4  -9    0.08    0.09
  -4  -4   9    0.02    0.07
   4   4  -9   -0.13    0.09
   2  -4  -9    1.60    0.14
  -2  -4   9    1.56    0.13
   2  -4  -9    1.31    0.17
  -2  -4   9    1.55    0.12
  -2  -4   9    1.47    0.11
   2  -4  -9    1.64    0.13
   2   4  -9    1.46    0.15
   0  -4  -9    0.13    0.10
   0  -4   9    0.05    0.07
   0  -4   9    0.08    0.07
   0  -4  -9    0.06    0.09
   0  -4  -9    0.10    0.12
   0  -4   9    0.17    0.08
   0   4  -9    0.11    0.11
   2  -4   9   10.62    0.32
  -2  -4  -9   10.42    0.37
   2  -4   9   10.98    0.30
  -2  -4  -9   11.24    0.37
   2  -4   9   10.88    0.30
  -2  -4  -9   11.21    0.40
   2   4   9   11.21    0.31
  -2   4  -9   10.89    0.39
  -4  -4  -9    1.29    0.15
  -4  -4  -9    1.05    0.18
   4  -4   9    1.15    0.08
  -4  -4  -9    1.31    0.16
   4  -4   9    1.26    0.09
  -4   4  -9    1.29    0.18
   4   4   9    1.19    0.12
   6  -4   9    9.07    0.24
  -6  -4  -9    9.44    0.36
   6  -4   9    9.68    0.35
  -6  -4  -9    8.48    0.37
  -6  -4  -9    9.83    0.37
   6  -4   9    8.75    0.24
  -6   4  -9    8.86    0.37
   8  -4   9    0.02    0.06
  -8  -4  -9   -0.17    0.13
   8  -4   9    0.12    0.12
  -8  -4  -9    0.02    0.15
   8  -4   9    0.09    0.06
  -8   4  -9    0.10    0.15
 -10  -4  -9    1.29    0.19
  10  -4   9    1.17    0.10
 -10  -4  -9    1.49    0.21
  10  -4   9    1.45    0.17
 -10   4  -9    1.27    0.19
  12  -4   9    0.46    0.10
  12  -4   9    0.38    0.14
 -12  -4  -9    0.83    0.19
 -12  -4  -9    0.38    0.15
 -12   4  -9    0.53    0.19
 -14  -4  -9    0.97    0.19
  14  -4   9    1.09    0.17
  14  -4   9    0.82    0.12
 -14   4  -9    1.03    0.22
  16  -4   9   -0.14    0.13
  16  -4   9   -0.06    0.11
 -16  -4  -9   -0.20    0.15
 -16   4  -9   -0.19    0.18
 -18  -4  -9   -0.11    0.17
  18  -4   9   -0.05    0.16
  18  -4   9    0.10    0.13
 -18   4  -9   -0.14    0.19
  20  -4   9    0.08    0.14
 -20  -4  -9   -0.12    0.18
 -20   4  -9    0.12    0.20
 -19  -5   9    0.07    0.18
  19  -5  -9   -0.10    0.12
  17  -5  -9    0.31    0.13
 -17  -5   9    0.24    0.18
 -15  -5   9    0.55    0.18
  15  -5  -9    0.86    0.14
  13  -5  -9    0.11    0.18
 -13  -5   9    0.02    0.14
  13  -5  -9    0.19    0.10
 -11  -5   9   -0.06    0.13
  11  -5  -9   -0.05    0.09
  11  -5  -9   -0.04    0.16
   9  -5  -9    0.26    0.17
   9  -5  -9    0.03    0.09
  -9  -5   9    0.21    0.13
   7  -5  -9   -0.16    0.09
  -7  -5   9   -0.09    0.11
   7  -5  -9   -0.05    0.14
   7   5  -9    0.00    0.11
   5  -5  -9    0.71    0.18
  -5  -5   9    0.70    0.13
   5  -5  -9    0.63    0.12
   5   5  -9    0.83    0.14
   3  -5  -9    0.15    0.10
   3  -5  -9    0.20    0.15
  -3  -5   9    0.03    0.10
   3   5  -9   -0.07    0.11
   1  -5  -9    0.10    0.15
  -1  -5   9    0.05    0.10
   1  -5  -9    0.19    0.11
  -1  -5   9    0.15    0.10
   1   5  -9   -0.02    0.13
  -1  -5  -9    0.33    0.16
  -1  -5  -9    0.18    0.12
   1  -5   9    0.00    0.10
   1  -5   9    0.03    0.08
  -1   5  -9   -0.07    0.13
  -3  -5  -9    0.12    0.12
   3  -5   9    0.09    0.07
  -3  -5  -9    0.08    0.15
   3  -5   9    0.10    0.11
  -3   5  -9    0.05    0.15
   5  -5   9    0.21    0.12
   5  -5   9    0.06    0.06
  -5  -5  -9    0.16    0.16
  -5  -5  -9    0.02    0.12
   5  -5   9    0.02    0.13
  -5   5  -9   -0.16    0.14
   7  -5   9    0.12    0.05
  -7  -5  -9    0.14    0.14
   7  -5   9    0.04    0.13
  -7  -5  -9   -0.13    0.15
  -7   5  -9    0.26    0.16
  -9  -5  -9   -0.04    0.14
  -9  -5  -9    0.22    0.17
   9  -5   9    0.00    0.14
   9  -5   9    0.04    0.06
  -9   5  -9   -0.15    0.16
 -11  -5  -9   -0.15    0.15
 -11  -5  -9    0.13    0.16
  11  -5   9   -0.12    0.07
  11  -5   9   -0.13    0.12
 -11   5  -9    0.09    0.19
  13  -5   9    0.80    0.17
  13  -5   9    0.79    0.11
 -13  -5  -9    0.67    0.19
 -13   5  -9    1.19    0.24
 -15  -5  -9    0.02    0.17
  15  -5   9    0.06    0.10
 -15   5  -9   -0.07    0.20
 -17  -5  -9   -0.04    0.19
  17  -5   9    0.00    0.12
 -17   5  -9   -0.11    0.20
  14  -6  -9    0.08    0.12
 -14  -6   9    0.06    0.16
  14  -6  -9   -0.05    0.19
  12  -6  -9    0.20    0.20
  12  -6  -9    0.25    0.11
 -12  -6   9    0.32    0.17
  10  -6  -9    0.10    0.11
  10  -6  -9    0.14    0.19
 -10  -6   9    0.14    0.15
   8  -6  -9    0.24    0.12
   8  -6  -9    0.45    0.20
  -8  -6   9    0.40    0.15
   6  -6  -9    0.17    0.18
   6  -6  -9    0.14    0.11
  -6  -6   9    0.21    0.13
   4  -6  -9   -0.07    0.11
   4  -6  -9    0.11    0.17
  -4  -6   9   -0.11    0.11
   2  -6  -9    0.02    0.17
  -2  -6   9   -0.14    0.10
   2  -6  -9   -0.01    0.12
   2   6  -9    0.13    0.14
   0  -6  -9    0.17    0.18
   0  -6   9    0.00    0.10
   0  -6  -9    0.13    0.13
   0   6  -9    0.38    0.15
  -2  -6  -9    0.13    0.17
  -2  -6  -9   -0.01    0.13
   2  -6   9    0.16    0.09
  -2   6  -9    0.26    0.16
  -4  -6  -9    0.00    0.16
  -4  -6  -9    0.14    0.15
   4  -6   9   -0.03    0.07
  -4   6  -9    0.17    0.18
   6  -6   9    0.69    0.17
  -6  -6  -9    0.74    0.21
  -6  -6  -9    1.10    0.19
  -6   6  -9    0.56    0.19
  -8  -6  -9    0.23    0.19
  -8  -6  -9    0.21    0.16
   8  -6   9    0.03    0.15
  -8   6  -9    0.35    0.19
 -10  -6  -9    0.27    0.20
 -10  -6  -9    0.37    0.19
 -10   6  -9    0.33    0.20
  28   0 -10    0.05    0.19
  26   0 -10    0.85    0.23
  24   0 -10    0.77    0.20
  22   0 -10    0.07    0.15
 -20   0  10    3.05    0.23
  20   0 -10    2.38    0.22
  18   0 -10    3.03    0.22
 -18   0  10    2.68    0.20
 -16   0  10    3.26    0.21
  16   0 -10    3.49    0.22
 -14   0  10   -0.02    0.09
  14   0 -10    0.15    0.10
  12   0 -10    8.72    0.30
 -12   0  10    8.36    0.30
  12   0 -10    8.36    0.30
  10   0 -10   34.99    0.84
  10   0 -10   34.33    0.84
 -10   0  10   35.45    0.84
  -8   0  10   17.65    0.45
   8   0 -10   17.62    0.46
  -8   0  10   16.56    0.45
   8   0 -10   16.33    0.45
  -6   0  10    1.42    0.11
   6   0 -10    1.74    0.12
   6   0 -10    1.62    0.12
  -6   0  10    1.63    0.12
  -4   0  10  101.79    2.13
   4   0 -10  100.15    2.13
  -4   0  10   98.98    2.13
   4   0 -10   98.59    2.13
   4   0 -10   96.60    2.09
  -2   0  10   30.00    0.65
   2   0 -10   28.88    0.68
  -2   0  10   30.03    0.67
   2   0 -10   29.32    0.66
  -2   0  10   30.24    0.69
  -2   0  10   30.01    0.69
   0   0  10  144.38    3.15
   0   0  10  148.21    3.00
   0   0 -10  152.92    3.15
   0   0 -10  150.09    3.00
   0   0  10  146.81    3.15
   0   0 -10  150.99    3.15
   0   0 -10  148.59    3.11
  -2   0 -10    3.19    0.14
   2   0  10    3.00    0.16
  -2   0 -10    3.42    0.15
   2   0  10    3.52    0.15
  -2   0 -10    3.10    0.15
   2   0  10    3.27    0.15
  -2   0 -10    3.10    0.15
  -4   0 -10    0.24    0.08
   4   0  10    0.12    0.08
   4   0  10    0.05    0.07
  -4   0 -10    0.08    0.07
  -4   0 -10    0.05    0.06
   4   0  10    0.12    0.07
  -6   0 -10   22.84    0.56
   6   0  10   22.84    0.57
  -6   0 -10   23.29    0.56
   6   0  10   22.96    0.56
   6   0  10   21.72    0.57
  -6   0 -10   22.04    0.55
  -8   0 -10    0.49    0.10
   8   0  10    0.53    0.11
  -8   0 -10    0.47    0.10
   8   0  10    0.49    0.10
   8   0  10    0.53    0.10
  10   0  10   16.85    0.49
  10   0  10   16.97    0.48
 -10   0 -10   16.68    0.47
  10   0  10   17.40    0.48
 -10   0 -10   17.57    0.47
 -12   0 -10   -0.04    0.09
  12   0  10   -0.02    0.11
  12   0  10    0.02    0.09
 -12   0 -10    0.00    0.09
  12   0  10   -0.09    0.10
 -14   0 -10   12.79    0.40
  14   0  10   12.22    0.43
 -14   0 -10   11.95    0.39
  16   0  10   25.37    0.73
 -16   0 -10   25.68    0.68
 -16   0 -10   24.81    0.69
  18   0  10    5.57    0.31
 -18   0 -10    6.14    0.29
 -20   0 -10    1.94    0.20
  20   0  10    1.74    0.21
 -22   0 -10   -0.02    0.14
  22   0  10    0.02    0.16
  24   0  10    3.53    0.32
  27  -1 -10    0.46    0.21
  27   1 -10    0.36    0.20
  25  -1 -10    0.23    0.18
  25   1 -10   -0.05    0.16
  23  -1 -10    1.10    0.20
 -23  -1  10    1.17    0.21
  23   1 -10    1.08    0.21
  21  -1 -10    4.23    0.28
 -21  -1  10    4.27    0.27
  21   1 -10    4.38    0.29
  19  -1 -10    1.60    0.19
 -19  -1  10    1.96    0.19
  19   1 -10    1.98    0.21
 -17  -1  10    0.05    0.12
  17  -1 -10   -0.13    0.10
  17  -1 -10   -0.03    0.11
  17   1 -10    0.23    0.13
 -17   1  10    0.01    0.09
 -15  -1  10    0.19    0.11
  15  -1 -10    0.02    0.10
  15  -1 -10    0.07    0.10
 -15   1  10    0.15    0.08
  15   1 -10    0.12    0.10
 -15   1  10    0.05    0.09
  13  -1 -10    0.48    0.11
  13  -1 -10    0.52    0.11
 -13  -1  10    0.41    0.11
 -13   1  10    0.43    0.07
  13   1 -10    0.52    0.12
 -13   1  10    0.55    0.10
 -11  -1  10   13.94    0.42
  11  -1 -10   13.60    0.41
  11  -1 -10   13.95    0.40
  11   1 -10   13.71    0.41
 -11   1  10   13.62    0.32
 -11   1  10   13.97    0.39
  -9  -1  10    0.80    0.11
   9  -1 -10    0.69    0.10
  -9  -1  10    0.70    0.10
   9  -1 -10    0.68    0.09
  -9   1  10    0.71    0.09
   9   1 -10    0.71    0.10
   7  -1 -10    1.74    0.12
  -7  -1  10    2.00    0.14
  -7  -1  10    1.80    0.14
   7  -1 -10    1.90    0.14
  -7   1  10    1.81    0.13
   7   1 -10    1.71    0.12
  -7   1  10    1.92    0.12
   7   1 -10    1.87    0.14
  -5  -1  10    9.06    0.28
   5  -1 -10    9.19    0.26
   5  -1 -10    8.48    0.26
  -5  -1  10    8.94    0.28
  -5   1  10    8.65    0.20
   5   1 -10    8.79    0.27
  -5   1  10    9.19    0.27
  -5   1  10    8.97    0.26
   5   1 -10    8.56    0.27
   3  -1 -10  165.04    3.53
   3  -1 -10  168.29    3.35
   3  -1 -10  167.91    3.50
   3  -1 -10  166.20    3.53
  -3  -1  10  169.34    3.53
  -3  -1  10  169.79    3.54
  -3   1  10  165.58    3.53
  -3   1  10  166.48    3.53
   3   1 -10  167.37    3.54
   3   1 -10  167.82    3.53
  -3   1  10  164.24    3.41
   3   1 -10  169.88    3.53
   1  -1 -10   11.88    0.33
  -1  -1  10   11.88    0.32
   1  -1 -10   11.92    0.30
  -1  -1  10   12.09    0.28
  -1  -1  10   12.22    0.32
   1  -1 -10   11.93    0.34
   1  -1 -10   11.63    0.33
   1   1 -10   11.95    0.31
  -1   1  10   12.16    0.33
  -1   1  10   12.21    0.30
   1   1 -10   12.22    0.32
  -1   1  10   12.30    0.33
   1  -1  10    3.75    0.14
   1  -1  10    3.65    0.15
  -1  -1 -10    4.08    0.18
  -1  -1 -10    3.66    0.17
   1  -1  10    3.50    0.16
   1  -1  10    3.82    0.15
  -1  -1 -10    3.84    0.18
  -1  -1 -10    3.71    0.16
   1   1  10    3.91    0.17
  -1   1 -10    3.76    0.15
   1   1  10    3.86    0.15
   1   1  10    3.79    0.16
  -1   1 -10    4.06    0.14
  -3  -1 -10   -0.10    0.09
   3  -1  10    0.19    0.08
  -3  -1 -10    0.07    0.08
   3  -1  10    0.15    0.07
  -3  -1 -10    0.18    0.07
   3  -1  10    0.09    0.06
  -3  -1 -10    0.01    0.07
   3   1  10    0.09    0.07
   3   1  10    0.07    0.07
   3   1  10    0.01    0.08
  -3   1 -10    0.15    0.09
  -3   1 -10    0.16    0.05
  -3   1 -10    0.07    0.06
  -5  -1 -10   14.99    0.42
  -5  -1 -10   14.57    0.42
   5  -1  10   15.37    0.40
   5  -1  10   15.04    0.39
   5  -1  10   14.51    0.38
  -5  -1 -10   15.30    0.41
  -5   1 -10   15.18    0.37
  -5   1 -10   13.76    0.40
   5   1  10   14.70    0.41
   5   1  10   13.61    0.41
   5   1  10   15.35    0.40
  -5   1 -10   14.78    0.37
  -7  -1 -10    2.12    0.15
   7  -1  10    1.69    0.13
  -7  -1 -10    1.80    0.15
   7  -1  10    1.73    0.13
   7  -1  10    1.52    0.13
  -7  -1 -10    1.70    0.12
   7   1  10    2.05    0.15
  -7   1 -10    2.03    0.15
  -7   1 -10    1.83    0.11
   9  -1  10    0.87    0.12
   9  -1  10    0.62    0.10
  -9  -1 -10    0.83    0.12
  -9  -1 -10    0.96    0.10
   9  -1  10    0.73    0.10
  -9   1 -10    0.79    0.09
   9   1  10    0.55    0.12
  -9   1 -10    0.69    0.12
  11  -1  10   -0.06    0.08
 -11  -1 -10   -0.04    0.08
  11  -1  10    0.04    0.11
 -11  -1 -10   -0.05    0.08
  11  -1  10    0.04    0.10
  11   1  10   -0.08    0.10
 -11   1 -10   -0.02    0.07
 -11   1 -10    0.04    0.10
  13  -1  10   26.94    0.71
 -13  -1 -10   27.53    0.67
  13  -1  10   27.37    0.71
  13  -1  10   27.83    0.72
 -13  -1 -10   27.70    0.73
 -13   1 -10   26.22    0.72
 -13   1 -10   26.89    0.67
  13   1  10   27.59    0.75
  15  -1  10    0.04    0.12
 -15  -1 -10   -0.04    0.12
  15  -1  10    0.04    0.12
 -15  -1 -10   -0.09    0.10
  15  -1  10    0.00    0.11
 -15   1 -10    0.05    0.09
  15   1  10    0.17    0.13
 -15   1 -10   -0.04    0.13
 -17  -1 -10    4.84    0.23
 -17  -1 -10    4.56    0.27
  17  -1  10    4.65    0.28
  17  -1  10    4.85    0.27
  17   1  10    4.77    0.29
 -17   1 -10    4.49    0.27
 -19  -1 -10    0.40    0.14
 -19  -1 -10    0.22    0.13
  19  -1  10    0.34    0.14
 -19   1 -10    0.11    0.15
  19   1  10    0.26    0.17
  21  -1  10    0.93    0.20
  21   1  10    1.26    0.23
 -21   1 -10    1.10    0.21
  23  -1  10    0.01    0.16
  23   1  10    0.02    0.19
 -23   1 -10    0.44    0.18
  25  -1  10   -0.19    0.19
  25   1  10   -0.03    0.21
 -25   1 -10   -0.23    0.18
  26  -2 -10    0.16    0.18
  26   2 -10    0.11    0.21
  24  -2 -10    0.43    0.17
 -24  -2  10    0.07    0.16
  24   2 -10    0.22    0.18
 -22  -2  10    1.69    0.22
  22  -2 -10    1.91    0.21
  22   2 -10    1.87    0.24
  20  -2 -10    0.08    0.13
 -20  -2  10    0.10    0.15
  20   2 -10    0.17    0.15
 -18  -2  10    1.24    0.19
  18  -2 -10    1.26    0.17
  18   2 -10    1.56    0.20
  16  -2 -10    5.12    0.26
  16  -2 -10    5.11    0.25
 -16  -2  10    5.09    0.28
  16   2 -10    4.99    0.28
  14  -2 -10    0.63    0.12
  14  -2 -10    0.98    0.14
 -14  -2  10    1.01    0.15
 -14   2  10    0.55    0.08
  14   2 -10    0.69    0.14
 -12  -2  10   -0.04    0.10
  12  -2 -10    0.02    0.09
  12  -2 -10   -0.05    0.07
  12   2 -10   -0.06    0.09
 -12   2  10    0.10    0.05
 -10  -2  10    0.10    0.10
 -10  -2  10    0.14    0.10
  10  -2 -10    0.12    0.08
  10  -2 -10    0.18    0.08
  10   2 -10    0.00    0.08
 -10   2  10    0.10    0.05
   8  -2 -10    3.56    0.17
   8  -2 -10    3.67    0.16
  -8  -2  10    3.68    0.20
  -8  -2  10    3.60    0.19
   8   2 -10    3.53    0.14
   8   2 -10    3.75    0.18
  -6  -2  10    5.33    0.22
   6  -2 -10    5.76    0.20
   6  -2 -10    5.58    0.20
  -6  -2  10    5.41    0.22
   6   2 -10    5.41    0.20
   6   2 -10    5.53    0.15
  -6   2  10    5.48    0.18
   4  -2 -10   39.86    0.96
   4  -2 -10   40.28    0.93
   4  -2 -10   41.73    0.93
  -4  -2  10   40.86    0.94
   4  -2 -10   40.82    0.85
  -4  -2  10   41.41    0.94
   4   2 -10   41.52    0.92
  -4   2  10   40.44    0.92
   4   2 -10   41.50    0.92
  -4   2  10   42.25    0.92
  -2  -2  10    0.12    0.06
   2  -2 -10    0.17    0.08
   2  -2 -10    0.13    0.09
   2  -2 -10    0.12    0.08
  -2  -2  10    0.08    0.07
   2  -2 -10    0.10    0.06
  -2   2  10    0.19    0.07
  -2   2  10    0.17    0.07
   2   2 -10    0.06    0.05
   2   2 -10    0.13    0.08
   0  -2 -10    1.66    0.13
   0  -2 -10    1.80    0.12
   0  -2  10    1.75    0.11
   0  -2 -10    1.72    0.14
   0  -2 -10    1.75    0.13
   0  -2  10    1.78    0.11
   0   2 -10    1.72    0.08
   0   2 -10    1.74    0.07
   0   2  10    1.67    0.13
   0   2 -10    1.82    0.14
  -2  -2 -10    1.34    0.11
   2  -2  10    1.03    0.08
   2  -2  10    1.16    0.08
  -2  -2 -10    1.11    0.12
  -2  -2 -10    1.11    0.12
   2  -2  10    0.96    0.11
  -2  -2 -10    1.10    0.13
  -2   2 -10    0.92    0.11
   2   2  10    1.00    0.11
   4  -2  10    2.06    0.11
  -4  -2 -10    1.92    0.14
  -4  -2 -10    1.90    0.15
   4  -2  10    1.54    0.14
   4  -2  10    1.97    0.11
  -4  -2 -10    1.95    0.16
  -4   2 -10    2.39    0.17
   4   2  10    2.05    0.14
   6  -2  10    1.09    0.10
  -6  -2 -10    0.73    0.14
  -6  -2 -10    1.11    0.13
  -6  -2 -10    1.08    0.13
   6  -2  10    1.26    0.13
   6  -2  10    1.13    0.09
   6   2  10    1.28    0.13
  -6   2 -10    1.15    0.14
  -8  -2 -10    0.05    0.12
   8  -2  10    0.00    0.10
  -8  -2 -10    0.12    0.07
   8  -2  10    0.11    0.07
  -8  -2 -10    0.13    0.10
   8  -2  10   -0.01    0.08
  -8   2 -10    0.00    0.11
   8   2  10    0.08    0.10
  10  -2  10   14.73    0.42
  10  -2  10   14.29    0.44
  10  -2  10   14.23    0.41
 -10  -2 -10   14.64    0.47
 -10  -2 -10   14.93    0.37
 -10   2 -10   14.43    0.47
  10   2  10   15.39    0.47
  12  -2  10    0.47    0.11
 -12  -2 -10    0.32    0.13
 -12  -2 -10    0.33    0.08
  12  -2  10    0.44    0.14
  12  -2  10    0.18    0.09
  12   2  10    0.29    0.13
 -12   2 -10    0.47    0.15
  14  -2  10   17.58    0.52
  14  -2  10   18.04    0.53
 -14  -2 -10   18.43    0.45
 -14  -2 -10   18.00    0.58
 -14   2 -10   17.31    0.57
  14   2  10   17.84    0.58
  16  -2  10    5.95    0.29
 -16  -2 -10    6.41    0.33
  16  -2  10    6.84    0.31
 -16   2 -10    6.13    0.33
  16   2  10    6.48    0.33
  18  -2  10    0.58    0.15
  18  -2  10    1.15    0.18
 -18  -2 -10    0.72    0.17
 -18   2 -10    0.89    0.19
  18   2  10    0.90    0.20
  20  -2  10    1.15    0.19
  20  -2  10    1.23    0.19
 -20  -2 -10    1.27    0.20
 -20   2 -10    1.08    0.22
  20   2  10    1.21    0.21
  22  -2  10    0.11    0.18
  22   2  10    0.30    0.20
 -22   2 -10    0.24    0.19
  24  -2  10   -0.18    0.17
 -24   2 -10    0.26    0.20
  24   2  10    0.00    0.21
  25  -3 -10   -0.06    0.15
 -25  -3  10    0.49    0.22
  23  -3 -10    0.23    0.16
 -23  -3  10    0.02    0.18
 -21  -3  10   -0.12    0.15
  21  -3 -10   -0.23    0.12
  21   3 -10    0.05    0.15
 -19  -3  10    3.80    0.29
  19  -3 -10    3.48    0.25
  19   3 -10    3.03    0.27
 -17  -3  10    0.04    0.13
  17  -3 -10    0.16    0.11
  17   3 -10    0.03    0.13
 -15  -3  10   -0.25    0.12
  15  -3 -10   -0.07    0.10
  15   3 -10    0.06    0.13
  13  -3 -10    2.53    0.17
 -13  -3  10    2.63    0.21
  13  -3 -10    2.78    0.18
  13   3 -10    2.55    0.14
  13   3 -10    2.65    0.20
 -11  -3  10    0.44    0.13
  11  -3 -10    0.30    0.09
  11  -3 -10    0.26    0.09
  11   3 -10    0.38    0.11
  11   3 -10    0.25    0.08
   9  -3 -10   -0.03    0.08
   9  -3 -10    0.05    0.07
  -9  -3  10   -0.06    0.10
  -9  -3  10    0.16    0.11
   9   3 -10    0.00    0.07
   9   3 -10    0.00    0.08
   7  -3 -10    0.11    0.07
   7  -3 -10   -0.12    0.11
   7  -3 -10    0.02    0.07
   7  -3 -10    0.06    0.04
  -7  -3  10    0.00    0.09
  -7  -3  10   -0.01    0.09
   7   3 -10    0.13    0.08
   7   3 -10    0.06    0.07
   7   3 -10    0.09    0.06
   5  -3 -10    0.84    0.09
  -5  -3  10    1.01    0.11
  -5  -3  10    0.91    0.11
   5  -3 -10    0.79    0.15
   5  -3 -10    1.01    0.11
   5   3 -10    0.81    0.11
   5   3 -10    1.07    0.09
  -3  -3  10    0.15    0.08
   3  -3 -10   -0.03    0.08
  -3  -3  10   -0.05    0.07
   3  -3 -10   -0.05    0.12
   3  -3 -10    0.03    0.07
   3   3 -10    0.01    0.04
  -3   3  10    0.02    0.05
   3   3 -10    0.10    0.09
   1  -3 -10    1.20    0.16
   1  -3 -10    1.29    0.12
  -1  -3  10    1.29    0.10
   1  -3 -10    1.37    0.12
  -1  -3  10    1.24    0.10
  -1  -3  10    1.28    0.08
   1   3 -10    1.43    0.14
  -1  -3 -10    0.03    0.08
   1  -3  10    0.15    0.06
  -1  -3 -10    0.14    0.12
  -1  -3 -10   -0.11    0.08
   1  -3  10    0.06    0.06
   1   3  10    0.12    0.07
  -1   3 -10    0.07    0.10
  -3  -3 -10    0.31    0.12
   3  -3  10    0.29    0.06
  -3  -3 -10    0.42    0.11
   3  -3  10    0.34    0.07
  -3  -3 -10    0.12    0.10
   3   3  10    0.37    0.09
  -3   3 -10    0.41    0.11
   5  -3  10    2.71    0.13
   5  -3  10    3.06    0.13
  -5  -3 -10    3.19    0.20
  -5  -3 -10    2.86    0.21
  -5  -3 -10    2.93    0.20
   5  -3  10    2.77    0.18
  -5   3 -10    2.85    0.20
   5   3  10    2.74    0.18
  -7  -3 -10    0.07    0.11
   7  -3  10    0.19    0.12
  -7  -3 -10    0.55    0.15
   7  -3  10    0.09    0.07
   7  -3  10    0.07    0.07
   7   3  10    0.26    0.11
  -7   3 -10    0.16    0.13
  -9  -3 -10    2.40    0.20
   9  -3  10    2.42    0.19
   9  -3  10    2.24    0.14
  -9  -3 -10    2.59    0.22
   9  -3  10    2.42    0.15
  -9  -3 -10    2.32    0.11
  -9   3 -10    2.37    0.21
   9   3  10    2.19    0.19
 -11  -3 -10    8.72    0.39
  11  -3  10    9.38    0.35
  11  -3  10    9.73    0.31
 -11  -3 -10    9.50    0.38
  11  -3  10    9.53    0.30
  11   3  10   10.11    0.38
 -11   3 -10    9.46    0.40
  13  -3  10    0.63    0.15
 -13  -3 -10    1.06    0.18
  13  -3  10    0.87    0.13
  13   3  10    0.61    0.15
 -13   3 -10    0.35    0.17
 -15  -3 -10    0.48    0.16
  15  -3  10    0.44    0.13
  15  -3  10    0.55    0.16
  15   3  10    0.46    0.16
 -15   3 -10    0.24    0.16
  17  -3  10    0.49    0.16
 -17  -3 -10    0.43    0.16
  17  -3  10    0.49    0.14
 -17   3 -10    0.33    0.19
  17   3  10    0.52    0.18
 -19  -3 -10    0.21    0.18
  19  -3  10    0.29    0.16
  19  -3  10    0.40    0.15
 -19   3 -10    0.38    0.20
  19   3  10    0.51    0.18
  21  -3  10    0.20    0.18
  21  -3  10   -0.02    0.14
 -21  -3 -10   -0.09    0.18
 -21   3 -10    0.19    0.20
  22  -4 -10   -0.37    0.12
 -22  -4  10    0.04    0.18
  20  -4 -10    0.01    0.13
 -20  -4  10    0.00    0.16
  18  -4 -10    0.65    0.14
 -18  -4  10    0.59    0.17
 -16  -4  10    1.80    0.21
  16  -4 -10    1.77    0.17
 -14  -4  10    0.00    0.13
  14  -4 -10    0.10    0.10
 -12  -4  10    0.77    0.16
  12  -4 -10    0.67    0.12
  10  -4 -10    3.92    0.26
 -10  -4  10    3.39    0.23
  10  -4 -10    3.86    0.19
  10   4 -10    3.52    0.17
   8  -4 -10    5.17    0.22
   8  -4 -10    5.28    0.30
   8  -4 -10    5.38    0.22
   8  -4 -10    5.02    0.16
  -8  -4  10    4.72    0.25
   8   4 -10    5.15    0.21
   6  -4 -10    0.05    0.08
  -6  -4  10   -0.04    0.09
   6  -4 -10    0.07    0.08
  -6  -4  10    0.01    0.10
   6  -4 -10    0.01    0.14
   6   4 -10    0.03    0.10
   6   4 -10    0.13    0.06
  -4  -4  10    0.20    0.07
   4  -4 -10    0.05    0.13
   4  -4 -10    0.26    0.10
   4  -4 -10    0.21    0.09
  -4  -4  10    0.26    0.10
  -4  -4  10    0.32    0.10
   4   4 -10    0.14    0.10
  -2  -4  10    2.18    0.15
  -2  -4  10    2.12    0.15
  -2  -4  10    2.25    0.12
   2  -4 -10    2.14    0.16
   2  -4 -10    2.24    0.20
   2  -4 -10    2.42    0.17
   2   4 -10    2.35    0.17
   0  -4  10    1.29    0.11
   0  -4  10    1.24    0.11
   0  -4 -10    1.24    0.14
   0  -4 -10    1.38    0.14
   0  -4  10    1.13    0.10
   0  -4 -10    1.21    0.18
   0   4 -10    1.31    0.16
   0   4  10    1.19    0.09
  -2  -4 -10    2.55    0.18
   2  -4  10    2.17    0.13
   2  -4  10    2.54    0.15
  -2  -4 -10    2.52    0.19
   2  -4  10    2.12    0.13
  -2  -4 -10    2.69    0.22
  -2   4 -10    2.35    0.20
   2   4  10    2.36    0.15
  -4  -4 -10    1.29    0.19
  -4  -4 -10    1.60    0.17
   4  -4  10    1.41    0.10
  -4  -4 -10    1.44    0.16
   4  -4  10    1.32    0.17
   4  -4  10    1.38    0.10
   4   4  10    1.60    0.13
  -4   4 -10    1.68    0.19
  -6  -4 -10    2.46    0.21
   6  -4  10    2.22    0.12
   6  -4  10    2.60    0.20
   6  -4  10    2.19    0.11
  -6  -4 -10    2.53    0.23
  -6   4 -10    1.99    0.22
  -8  -4 -10    0.75    0.18
   8  -4  10    0.84    0.08
   8  -4  10    0.74    0.09
   8  -4  10    0.52    0.14
  -8  -4 -10    0.94    0.17
  -8   4 -10    0.76    0.18
  10  -4  10    0.34    0.13
  10  -4  10    0.35    0.09
 -10  -4 -10    0.35    0.14
 -10  -4 -10    0.21    0.16
 -10   4 -10    0.01    0.14
  12  -4  10    0.87    0.16
  12  -4  10    0.75    0.11
 -12  -4 -10    0.50    0.17
 -12  -4 -10    0.41    0.16
 -12   4 -10    0.55    0.18
  14  -4  10    0.30    0.11
  14  -4  10    0.39    0.16
 -14  -4 -10    0.39    0.17
 -14   4 -10    0.60    0.19
  16  -4  10    0.09    0.15
 -16  -4 -10   -0.02    0.15
  16  -4  10    0.03    0.11
 -16   4 -10   -0.11    0.18
  18  -4  10    0.15    0.16
  18  -4  10    0.22    0.13
 -18  -4 -10    0.19    0.19
 -18   4 -10    0.38    0.22
 -20  -4 -10    0.06    0.21
  20  -4  10   -0.11    0.13
 -20   4 -10    0.30    0.21
 -19  -5  10    0.18    0.19
  19  -5 -10    0.16    0.14
 -17  -5  10    0.11    0.16
  17  -5 -10    0.13    0.13
 -15  -5  10    0.05    0.16
  15  -5 -10    0.13    0.12
  13  -5 -10    0.22    0.11
  13  -5 -10   -0.12    0.17
 -13  -5  10    0.23    0.14
  11  -5 -10    0.13    0.16
 -11  -5  10    0.16    0.13
  11  -5 -10    0.37    0.11
   9  -5 -10    0.67    0.20
   9  -5 -10    0.43    0.11
  -9  -5  10    0.59    0.15
  -7  -5  10    0.02    0.12
   7  -5 -10    0.02    0.10
   7  -5 -10    0.08    0.15
   7   5 -10    0.15    0.11
  -5  -5  10    0.34    0.12
   5  -5 -10    0.27    0.17
   5  -5 -10    0.24    0.11
   5   5 -10    0.47    0.13
  -3  -5  10   -0.04    0.10
   3  -5 -10    0.13    0.11
   3  -5 -10   -0.06    0.15
   3   5 -10    0.11    0.12
   1  -5 -10    2.07    0.18
  -1  -5  10    2.04    0.15
   1  -5 -10    2.42    0.23
   1   5 -10    2.45    0.21
   1  -5  10    1.90    0.13
  -1  -5 -10    2.64    0.20
  -1  -5 -10    2.66    0.24
   1  -5  10    2.13    0.16
  -1   5 -10    2.40    0.22
   3  -5  10    1.37    0.11
  -3  -5 -10    1.71    0.18
  -3  -5 -10    1.82    0.22
   3  -5  10    1.69    0.15
  -3   5 -10    1.60    0.20
  -5  -5 -10   -0.23    0.12
   5  -5  10    0.04    0.11
   5  -5  10    0.03    0.06
  -5  -5 -10    0.10    0.16
   5  -5  10   -0.11    0.13
  -5   5 -10   -0.14    0.14
  -7  -5 -10    0.29    0.14
   7  -5  10    0.13    0.13
   7  -5  10    0.20    0.06
  -7  -5 -10   -0.01    0.15
  -7   5 -10    0.02    0.16
  -9  -5 -10   -0.33    0.13
   9  -5  10   -0.06    0.06
  -9  -5 -10   -0.05    0.16
   9  -5  10    0.04    0.14
  -9   5 -10   -0.22    0.16
  11  -5  10    0.07    0.07
  11  -5  10    0.03    0.14
 -11  -5 -10    0.02    0.16
 -11  -5 -10    0.05    0.17
 -11   5 -10   -0.33    0.17
  13  -5  10    0.10    0.16
  13  -5  10    0.05    0.09
 -13  -5 -10    0.11    0.17
 -13   5 -10    0.23    0.20
  15  -5  10   -0.11    0.10
 -15  -5 -10   -0.09    0.17
 -15   5 -10    0.17    0.21
  14  -6 -10    0.07    0.12
 -14  -6  10    0.22    0.17
  14  -6 -10    0.03    0.21
  12  -6 -10   -0.14    0.19
  12  -6 -10    0.19    0.12
 -12  -6  10    0.15    0.16
  10  -6 -10    0.64    0.21
 -10  -6  10    0.76    0.18
  10  -6 -10    0.51    0.13
   8  -6 -10   -0.19    0.17
   8  -6 -10   -0.03    0.11
  -8  -6  10    0.02    0.14
  -6  -6  10   -0.08    0.12
   6  -6 -10   -0.04    0.17
   6  -6 -10   -0.05    0.11
   4  -6 -10   -0.05    0.12
  -4  -6  10   -0.14    0.11
   4  -6 -10   -0.14    0.16
   2  -6 -10    0.16    0.13
   2  -6 -10    0.02    0.17
  -2  -6  10    0.43    0.12
   2   6 -10    0.21    0.16
   0  -6  10    0.42    0.12
   0  -6 -10    0.43    0.15
   0  -6 -10    0.29    0.18
   0   6 -10    0.34    0.16
  -2  -6 -10    0.06    0.16
  -2  -6 -10    0.05    0.13
   2  -6  10    0.01    0.09
  -2   6 -10    0.20    0.17
  -4  -6 -10    0.74    0.17
   4  -6  10    0.73    0.18
   4  -6  10    0.58    0.10
  -4  -6 -10    0.48    0.19
  -4   6 -10    0.79    0.20
  -6  -6 -10   -0.12    0.14
   6  -6  10    0.00    0.14
  -6  -6 -10    0.16    0.19
  -6   6 -10   -0.23    0.16
   8  -6  10    0.15    0.16
  -8  -6 -10    0.03    0.18
  -8  -6 -10    0.17    0.17
  -8   6 -10   -0.09    0.17
 -10  -6 -10   -0.14    0.17
 -10  -6 -10    0.19    0.20
  10  -6  10    0.28    0.17
 -10   6 -10    0.01    0.19
  28   0 -11    0.08    0.20
  26   0 -11   -0.16    0.17
  24   0 -11   -0.14    0.16
  22   0 -11    0.13    0.15
  20   0 -11    0.03    0.14
 -20   0  11    0.18    0.13
 -18   0  11    0.00    0.11
  18   0 -11   -0.06    0.11
  16   0 -11   -0.08    0.10
 -16   0  11    0.02    0.10
 -14   0  11    0.03    0.10
  14   0 -11   -0.08    0.09
 -12   0  11   -0.01    0.08
  12   0 -11   -0.02    0.09
  12   0 -11    0.05    0.09
 -10   0  11   -0.01    0.08
  10   0 -11    0.02    0.08
  10   0 -11   -0.09    0.07
   8   0 -11   -0.08    0.08
  -8   0  11   -0.02    0.07
   8   0 -11   -0.06    0.07
  -8   0  11    0.01    0.08
   6   0 -11    0.00    0.08
  -6   0  11    0.02    0.06
  -6   0  11    0.15    0.08
   6   0 -11   -0.01    0.07
   4   0 -11   -0.06    0.07
   4   0 -11   -0.02    0.06
   4   0 -11    0.02    0.07
  -4   0  11   -0.11    0.06
  -4   0  11    0.02    0.08
   2   0 -11   -0.04    0.06
   2   0 -11   -0.09    0.06
   2   0 -11   -0.02    0.07
  -2   0  11   -0.06    0.06
  -2   0  11    0.01    0.07
  -2   0  11   -0.03    0.06
   0   0  11    0.23    0.07
   0   0 -11    0.24    0.07
  -2   0 -11    0.01    0.07
  -2   0 -11   -0.11    0.06
   2   0  11    0.05    0.07
  -2   0 -11    0.01    0.06
   2   0  11   -0.04    0.07
  -2   0 -11   -0.06    0.07
   2   0  11    0.04    0.07
  -4   0 -11   -0.12    0.06
  -4   0 -11    0.08    0.07
  -4   0 -11   -0.10    0.08
   4   0  11    0.04    0.07
   4   0  11   -0.08    0.07
   4   0  11   -0.03    0.07
  -6   0 -11    0.07    0.08
  -6   0 -11   -0.05    0.07
   6   0  11    0.03    0.07
   6   0  11   -0.01    0.08
   6   0  11   -0.03    0.08
   8   0  11   -0.04    0.09
  -8   0 -11    0.21    0.09
   8   0  11    0.03    0.09
  -8   0 -11   -0.01    0.08
   8   0  11    0.00    0.09
 -10   0 -11   -0.07    0.08
  10   0  11    0.01    0.11
 -10   0 -11   -0.10    0.09
  10   0  11   -0.10    0.09
  10   0  11   -0.10    0.09
  12   0  11    0.04    0.12
 -12   0 -11    0.06    0.09
  12   0  11   -0.03    0.10
 -12   0 -11   -0.09    0.10
  14   0  11   -0.19    0.11
 -14   0 -11   -0.12    0.09
 -14   0 -11    0.00    0.11
  16   0  11   -0.02    0.14
 -16   0 -11   -0.18    0.12
 -16   0 -11   -0.01    0.11
  18   0  11   -0.04    0.14
 -18   0 -11    0.04    0.12
  20   0  11    0.04    0.15
 -20   0 -11   -0.23    0.13
  22   0  11    0.05    0.16
 -22   0 -11    0.11    0.16
  24   0  11    0.05    0.20
  27  -1 -11    0.08    0.19
  27   1 -11    0.35    0.22
  25  -1 -11    0.02    0.17
  25   1 -11    0.02    0.18
  23  -1 -11   -0.02    0.14
 -23  -1  11    0.09    0.15
  23   1 -11    0.00    0.16
 -21  -1  11    1.11    0.18
  21  -1 -11    1.34    0.18
  21   1 -11    1.34    0.21
  19  -1 -11    0.43    0.14
 -19  -1  11    0.28    0.14
  19   1 -11    0.31    0.14
 -17  -1  11    0.49    0.14
  17  -1 -11    0.29    0.12
 -17   1  11    0.38    0.12
  17   1 -11    0.49    0.14
  15  -1 -11    1.81    0.17
  15  -1 -11    2.12    0.18
 -15  -1  11    1.88    0.18
  15   1 -11    2.09    0.18
 -15   1  11    1.94    0.15
 -15   1  11    1.93    0.13
  13  -1 -11    0.49    0.11
  13  -1 -11    0.23    0.11
 -13  -1  11    0.16    0.11
  13   1 -11    0.39    0.11
 -13   1  11    0.28    0.09
 -13   1  11    0.30    0.07
 -11  -1  11   19.13    0.53
  11  -1 -11   19.05    0.51
  11  -1 -11   18.62    0.51
  11   1 -11   18.67    0.52
 -11   1  11   18.24    0.49
   9  -1 -11    0.40    0.09
  -9  -1  11    0.33    0.10
   9  -1 -11    0.47    0.09
  -9  -1  11    0.53    0.10
   9   1 -11    0.25    0.09
  -9   1  11    0.55    0.09
   7  -1 -11    0.84    0.10
   7  -1 -11    0.94    0.10
  -7  -1  11    0.84    0.10
  -7  -1  11    0.89    0.11
  -7   1  11    0.82    0.06
   7   1 -11    1.19    0.11
  -7   1  11    1.06    0.09
  -7   1  11    0.97    0.10
   7   1 -11    0.90    0.10
   5  -1 -11   28.36    0.69
   5  -1 -11   30.29    0.69
   5  -1 -11   29.42    0.70
  -5  -1  11   30.39    0.70
  -5  -1  11   28.26    0.70
  -5   1  11   29.31    0.69
  -5   1  11   30.38    0.69
   5   1 -11   28.34    0.69
  -5   1  11   29.04    0.62
   5   1 -11   29.04    0.69
  -3  -1  11    3.19    0.16
  -3  -1  11    2.97    0.16
   3  -1 -11    3.11    0.16
   3  -1 -11    3.25    0.12
   3  -1 -11    3.20    0.17
   3  -1 -11    3.25    0.15
  -3   1  11    2.97    0.15
   3   1 -11    3.17    0.10
   3   1 -11    3.13    0.16
  -3   1  11    3.27    0.16
  -3   1  11    2.94    0.12
   3   1 -11    3.34    0.15
  -1  -1  11    0.34    0.08
   1  -1 -11    0.32    0.09
   1  -1 -11    0.33    0.07
   1  -1 -11    0.36    0.08
   1  -1 -11    0.28    0.08
  -1  -1  11    0.34    0.07
  -1  -1  11    0.30    0.06
  -1   1  11    0.27    0.08
   1   1 -11    0.48    0.07
   1   1 -11    0.49    0.07
  -1   1  11    0.40    0.07
  -1   1  11    0.44    0.08
  -1  -1 -11    7.00    0.23
  -1  -1 -11    6.97    0.22
   1  -1  11    7.11    0.23
   1  -1  11    6.56    0.22
   1  -1  11    7.11    0.22
  -1  -1 -11    6.85    0.24
   1  -1  11    6.97    0.20
  -1  -1 -11    6.78    0.24
  -1   1 -11    6.67    0.21
   1   1  11    7.06    0.23
   1   1  11    7.10    0.22
   1   1  11    6.93    0.24
  -1   1 -11    6.92    0.21
   3  -1  11   11.27    0.31
  -3  -1 -11   11.21    0.33
  -3  -1 -11   11.79    0.34
   3  -1  11   11.28    0.32
  -3  -1 -11   11.37    0.32
  -3  -1 -11   11.56    0.34
   3  -1  11   11.21    0.31
  -3   1 -11   11.18    0.30
   3   1  11   11.64    0.34
   3   1  11   11.04    0.33
  -3   1 -11   10.93    0.30
   3   1  11   11.04    0.32
  -5  -1 -11   14.81    0.42
   5  -1  11   14.63    0.41
  -5  -1 -11   15.48    0.43
  -5  -1 -11   15.77    0.43
   5  -1  11   14.60    0.40
   5  -1  11   15.35    0.41
  -5   1 -11   14.83    0.38
  -5   1 -11   15.15    0.39
   5   1  11   15.25    0.41
   5   1  11   15.98    0.43
  -5   1 -11   14.61    0.42
   5   1  11   14.82    0.43
   7  -1  11   19.27    0.51
  -7  -1 -11   19.99    0.53
   7  -1  11   19.50    0.51
  -7  -1 -11   19.59    0.48
   7  -1  11   19.34    0.50
   7   1  11   20.09    0.54
  -7   1 -11   18.55    0.52
  -7   1 -11   19.16    0.48
  -9  -1 -11    0.68    0.10
  -9  -1 -11    0.61    0.11
   9  -1  11    0.56    0.11
   9  -1  11    0.49    0.10
   9  -1  11    0.62    0.12
  -9   1 -11    0.80    0.09
   9   1  11    0.53    0.12
  -9   1 -11    0.55    0.12
  11  -1  11    0.08    0.09
 -11  -1 -11    0.09    0.09
  11  -1  11    0.12    0.11
 -11  -1 -11    0.04    0.10
  11  -1  11    0.03    0.09
  11   1  11    0.10    0.12
 -11   1 -11    0.15    0.08
 -11   1 -11    0.15    0.11
 -13  -1 -11    0.86    0.13
  13  -1  11    0.95    0.16
  13  -1  11    0.79    0.14
  13  -1  11    1.00    0.14
 -13  -1 -11    0.91    0.14
 -13   1 -11    0.63    0.10
  13   1  11    0.92    0.15
 -13   1 -11    0.75    0.15
 -15  -1 -11    5.32    0.28
 -15  -1 -11    5.15    0.24
  15  -1  11    5.48    0.28
  15  -1  11    5.46    0.29
 -15   1 -11    5.48    0.29
  15   1  11    5.93    0.31
 -17  -1 -11    0.45    0.13
 -17  -1 -11    0.15    0.13
  17  -1  11    0.53    0.16
  17  -1  11    0.45    0.15
  17   1  11    0.07    0.14
 -17   1 -11    0.38    0.15
 -19  -1 -11    0.01    0.13
  19  -1  11    0.12    0.15
 -19  -1 -11    0.01    0.12
 -19   1 -11   -0.06    0.14
  19   1  11   -0.16    0.15
  21  -1  11    1.48    0.21
 -21   1 -11    1.10    0.20
  21   1  11    1.24    0.21
  23  -1  11    1.14    0.21
 -23   1 -11    0.67    0.21
  23   1  11    0.80    0.21
  26  -2 -11    0.04    0.18
  26   2 -11    0.16    0.20
 -24  -2  11   -0.02    0.18
  24  -2 -11    0.10    0.16
  24   2 -11   -0.11    0.16
 -22  -2  11    2.24    0.25
  22  -2 -11    1.78    0.20
  22   2 -11    2.46    0.26
 -20  -2  11    0.13    0.15
  20  -2 -11    0.31    0.14
  20   2 -11    0.37    0.16
  18  -2 -11    0.63    0.14
 -18  -2  11    0.38    0.15
  18   2 -11    0.31    0.16
  16  -2 -11    4.34    0.24
  16  -2 -11    3.94    0.24
 -16  -2  11    3.83    0.25
  16   2 -11    4.10    0.25
  14  -2 -11    4.22    0.22
 -14  -2  11    4.24    0.25
  14  -2 -11    4.34    0.22
  14   2 -11    4.33    0.25
  12  -2 -11    0.44    0.11
  12  -2 -11    0.45    0.10
 -12  -2  11    0.45    0.12
  12   2 -11    0.64    0.12
 -10  -2  11    0.05    0.10
 -10  -2  11   -0.05    0.10
  10  -2 -11   -0.04    0.07
  10  -2 -11    0.05    0.08
  10   2 -11    0.00    0.08
 -10   2  11    0.01    0.03
   8  -2 -11    4.63    0.19
   8  -2 -11    4.50    0.19
  -8  -2  11    4.75    0.22
  -8  -2  11    4.97    0.23
   8   2 -11    4.53    0.15
   8   2 -11    4.30    0.19
   6  -2 -11    8.06    0.26
   6  -2 -11    8.08    0.26
  -6  -2  11    7.75    0.28
  -6  -2  11    7.72    0.28
   6  -2 -11    8.01    0.29
  -6   2  11    8.13    0.24
   6   2 -11    8.06    0.26
   4  -2 -11    2.99    0.18
   4  -2 -11    2.87    0.16
  -4  -2  11    2.90    0.17
  -4  -2  11    2.82    0.16
   4  -2 -11    2.73    0.11
   4  -2 -11    3.25    0.16
   4   2 -11    2.81    0.14
  -4   2  11    2.92    0.14
  -2  -2  11    0.31    0.08
  -2  -2  11    0.24    0.07
   2  -2 -11    0.34    0.12
   2  -2 -11    0.17    0.08
   2  -2 -11    0.28    0.08
   2  -2 -11    0.26    0.07
  -2   2  11    0.29    0.08
   2   2 -11    0.30    0.06
   2   2 -11    0.22    0.09
   0  -2  11    5.66    0.19
   0  -2 -11    5.38    0.22
   0  -2 -11    5.46    0.23
   0  -2  11    5.19    0.19
   0  -2 -11    5.68    0.20
   0  -2 -11    5.81    0.24
   0   2 -11    5.70    0.16
   0   2  11    5.52    0.21
   0   2 -11    5.46    0.16
   0   2 -11    5.54    0.23
  -2  -2 -11    0.16    0.11
   2  -2  11    0.14    0.06
   2  -2  11    0.12    0.06
   2  -2  11    0.21    0.09
  -2  -2 -11    0.08    0.09
  -2  -2 -11   -0.16    0.07
   2   2  11    0.01    0.08
  -2   2 -11   -0.07    0.09
  -4  -2 -11   14.92    0.45
   4  -2  11   16.27    0.44
  -4  -2 -11   15.74    0.45
   4  -2  11   16.06    0.40
   4  -2  11   15.59    0.40
  -4  -2 -11   16.07    0.45
  -4   2 -11   15.30    0.45
   4   2  11   15.45    0.44
   6  -2  11    0.60    0.08
  -6  -2 -11    0.64    0.14
   6  -2  11    0.55    0.11
  -6  -2 -11    0.49    0.11
   6  -2  11    0.65    0.09
   6   2  11    0.56    0.11
  -6   2 -11    0.60    0.12
  -8  -2 -11    6.94    0.29
  -8  -2 -11    6.85    0.29
   8  -2  11    6.94    0.27
   8  -2  11    7.15    0.25
   8  -2  11    7.20    0.24
  -8   2 -11    7.24    0.30
   8   2  11    6.87    0.29
  10  -2  11    0.30    0.13
 -10  -2 -11    0.14    0.08
  10  -2  11    0.26    0.08
  10  -2  11    0.24    0.10
 -10  -2 -11    0.24    0.11
 -10   2 -11    0.20    0.12
  10   2  11    0.37    0.13
 -12  -2 -11    0.30    0.09
 -12  -2 -11    0.24    0.12
  12  -2  11    0.37    0.10
  12  -2  11    0.26    0.12
  12  -2  11    0.37    0.11
  12   2  11    0.14    0.13
 -12   2 -11    0.39    0.15
 -14  -2 -11    0.88    0.10
  14  -2  11    0.77    0.15
  14  -2  11    0.65    0.14
 -14  -2 -11    0.79    0.16
 -14   2 -11    0.85    0.18
  14   2  11    0.70    0.17
 -16  -2 -11   -0.14    0.14
  16  -2  11   -0.14    0.13
  16  -2  11   -0.10    0.12
 -16   2 -11    0.02    0.15
  16   2  11   -0.07    0.14
  18  -2  11    0.22    0.16
 -18  -2 -11    0.48    0.17
  18  -2  11    0.18    0.14
  18   2  11    0.32    0.16
 -18   2 -11    0.23    0.17
 -20  -2 -11    0.37    0.18
  20  -2  11    0.15    0.15
  20  -2  11    0.25    0.17
 -20   2 -11   -0.06    0.17
  20   2  11    0.27    0.18
  22  -2  11    0.10    0.17
  22   2  11    0.28    0.21
 -22   2 -11    0.50    0.20
 -25  -3  11    0.17    0.20
  25  -3 -11    0.11    0.17
  23  -3 -11   -0.14    0.14
 -23  -3  11    0.12    0.17
 -21  -3  11    0.17    0.17
  21  -3 -11    0.30    0.15
 -19  -3  11    0.64    0.18
  19  -3 -11    0.60    0.15
  19   3 -11    0.54    0.18
 -17  -3  11   -0.06    0.14
  17  -3 -11   -0.03    0.10
  17   3 -11    0.12    0.13
 -15  -3  11    0.58    0.16
  15  -3 -11    0.51    0.12
  15   3 -11    0.64    0.14
  13  -3 -11   21.27    0.57
  13  -3 -11   20.68    0.57
 -13  -3  11   21.23    0.63
  13   3 -11   21.28    0.60
 -11  -3  11    0.80    0.14
  11  -3 -11    0.91    0.11
  11  -3 -11    0.88    0.12
  11   3 -11    1.04    0.11
  11   3 -11    0.78    0.13
  -9  -3  11   -0.03    0.10
  -9  -3  11    0.12    0.11
   9  -3 -11    0.01    0.07
   9  -3 -11   -0.05    0.07
   9   3 -11    0.03    0.08
   9   3 -11    0.04    0.08
  -7  -3  11    4.38    0.22
   7  -3 -11    4.35    0.19
   7  -3 -11    4.02    0.18
  -7  -3  11    4.35    0.22
   7  -3 -11    4.02    0.25
   7   3 -11    4.37    0.19
   7   3 -11    4.09    0.13
   7   3 -11    4.01    0.18
  -5  -3  11    0.57    0.10
  -5  -3  11    0.57    0.10
   5  -3 -11    0.75    0.07
   5  -3 -11    0.62    0.10
   5  -3 -11    0.46    0.14
   5   3 -11    0.63    0.07
   5   3 -11    0.45    0.10
  -5   3  11    0.66    0.06
   3  -3 -11    0.60    0.13
   3  -3 -11    0.70    0.10
  -3  -3  11    0.90    0.10
   3  -3 -11    0.84    0.09
  -3  -3  11    0.81    0.10
   3  -3 -11    0.76    0.11
   3   3 -11    0.59    0.11
   3   3 -11    0.79    0.06
  -3   3  11    0.79    0.08
   1  -3 -11    2.32    0.18
   1  -3 -11    2.67    0.16
   1  -3 -11    2.21    0.16
   1  -3 -11    2.29    0.16
  -1  -3  11    2.23    0.13
  -1  -3  11    2.78    0.14
  -1  -3  11    2.59    0.10
  -1   3  11    1.91    0.12
   1   3 -11    2.47    0.17
  -1  -3 -11    0.47    0.11
   1  -3  11    0.48    0.08
  -1  -3 -11    0.52    0.13
   1  -3  11    0.48    0.08
  -1  -3 -11    0.67    0.11
  -1   3 -11    0.67    0.12
   1   3  11    0.46    0.09
  -3  -3 -11    1.78    0.15
   3  -3  11    1.60    0.11
  -3  -3 -11    1.58    0.16
   3  -3  11    1.66    0.11
   3  -3  11    1.95    0.16
  -3  -3 -11    1.92    0.16
   3   3  11    1.85    0.14
  -3   3 -11    2.25    0.18
   5  -3  11    5.28    0.24
  -5  -3 -11    6.07    0.28
   5  -3  11    5.48    0.18
   5  -3  11    5.62    0.19
  -5  -3 -11    5.36    0.27
  -5  -3 -11    5.58    0.26
  -5   3 -11    5.28    0.27
   5   3  11    5.70    0.24
   7  -3  11    9.10    0.27
  -7  -3 -11    9.22    0.36
  -7  -3 -11    9.03    0.35
   7  -3  11    9.17    0.27
   7  -3  11    9.18    0.33
  -7   3 -11    9.30    0.37
   7   3  11    9.08    0.34
   9  -3  11    1.28    0.16
   9  -3  11    1.18    0.12
  -9  -3 -11    1.18    0.17
   9  -3  11    1.20    0.11
  -9  -3 -11    1.25    0.09
  -9  -3 -11    0.99    0.16
  -9   3 -11    1.36    0.18
   9   3  11    1.11    0.15
  11  -3  11    6.22    0.29
 -11  -3 -11    6.62    0.33
 -11  -3 -11    6.55    0.32
  11  -3  11    6.48    0.25
 -11   3 -11    6.69    0.34
  11   3  11    6.36    0.31
 -13  -3 -11    0.32    0.14
  13  -3  11    0.31    0.11
  13  -3  11    0.43    0.15
 -13   3 -11    0.28    0.16
  13   3  11    0.38    0.16
 -15  -3 -11    0.17    0.16
  15  -3  11    0.02    0.14
  15  -3  11    0.19    0.12
  15   3  11    0.03    0.14
 -15   3 -11    0.24    0.18
  17  -3  11    0.18    0.12
  17  -3  11   -0.13    0.14
 -17  -3 -11   -0.30    0.15
  17   3  11    0.21    0.17
 -17   3 -11    0.04    0.16
  19  -3  11    0.05    0.14
  19  -3  11    0.09    0.16
 -19  -3 -11    0.02    0.16
  19   3  11    0.11    0.17
 -19   3 -11    0.15    0.18
 -21  -3 -11    1.17    0.25
  21  -3  11    0.96    0.21
  21  -3  11    1.01    0.19
 -21   3 -11    1.16    0.24
  22  -4 -11   -0.02    0.14
 -22  -4  11    0.12    0.19
  20  -4 -11    0.39    0.15
 -20  -4  11    0.22    0.17
  18  -4 -11    0.03    0.12
 -18  -4  11    0.13    0.16
  16  -4 -11    0.09    0.11
 -16  -4  11   -0.05    0.14
 -14  -4  11    3.72    0.26
  14  -4 -11    4.41    0.22
 -12  -4  11    2.52    0.22
  12  -4 -11    2.37    0.17
  10  -4 -11    2.21    0.23
  10  -4 -11    2.01    0.15
 -10  -4  11    1.93    0.19
  10   4 -11    1.87    0.14
  -8  -4  11   -0.03    0.11
   8  -4 -11   -0.06    0.15
   8  -4 -11    0.15    0.06
   8  -4 -11    0.21    0.10
   8   4 -11    0.08    0.10
  -6  -4  11    0.07    0.10
   6  -4 -11   -0.09    0.08
  -6  -4  11   -0.07    0.09
   6  -4 -11    0.04    0.15
   6  -4 -11    0.07    0.09
   6   4 -11   -0.05    0.10
  -4  -4  11   -0.06    0.09
   4  -4 -11    0.23    0.15
   4  -4 -11    0.04    0.09
   4  -4 -11    0.19    0.10
  -4  -4  11    0.16    0.06
  -4  -4  11    0.07    0.09
   4   4 -11    0.03    0.10
  -2  -4  11    0.43    0.10
  -2  -4  11    0.27    0.09
   2  -4 -11    0.20    0.15
  -2  -4  11    0.38    0.07
   2  -4 -11    0.48    0.11
   2  -4 -11    0.25    0.10
   2   4 -11    0.56    0.12
   0  -4  11    6.85    0.23
   0  -4 -11    6.80    0.28
   0  -4 -11    7.05    0.28
   0  -4 -11    6.65    0.31
   0  -4  11    6.86    0.24
   0  -4  11    6.70    0.22
   0   4  11    6.48    0.21
   0   4 -11    6.43    0.29
  -2  -4 -11    2.00    0.20
  -2  -4 -11    2.11    0.18
   2  -4  11    1.77    0.13
   2  -4  11    1.83    0.13
   2  -4  11    2.02    0.12
  -2  -4 -11    1.84    0.17
  -2   4 -11    1.90    0.20
   4  -4  11    1.94    0.12
   4  -4  11    2.31    0.20
  -4  -4 -11    2.28    0.19
  -4  -4 -11    2.33    0.21
  -4  -4 -11    2.11    0.19
   4  -4  11    2.13    0.12
  -4   4 -11    2.27    0.20
   6  -4  11    0.05    0.06
   6  -4  11   -0.03    0.12
  -6  -4 -11    0.11    0.13
   6  -4  11    0.10    0.07
  -6  -4 -11    0.31    0.14
  -6   4 -11   -0.15    0.15
   8  -4  11    0.14    0.13
  -8  -4 -11    0.11    0.13
   8  -4  11   -0.01    0.07
  -8  -4 -11    0.03    0.15
  -8   4 -11   -0.15    0.15
  10  -4  11    1.08    0.11
  10  -4  11    0.83    0.16
 -10  -4 -11    1.36    0.19
 -10  -4 -11    1.03    0.20
 -10   4 -11    0.76    0.19
  12  -4  11    0.44    0.11
 -12  -4 -11    0.55    0.19
 -12  -4 -11    0.62    0.18
  12  -4  11    0.50    0.15
 -12   4 -11    0.44    0.19
  14  -4  11   -0.07    0.14
  14  -4  11   -0.07    0.10
 -14  -4 -11   -0.01    0.15
 -14   4 -11    0.13    0.18
  16  -4  11    0.09    0.15
 -16  -4 -11    0.03    0.18
  16  -4  11   -0.08    0.12
 -16   4 -11   -0.01    0.18
  18  -4  11    0.01    0.16
 -18  -4 -11    0.27    0.21
  18  -4  11    0.08    0.14
 -18   4 -11    0.13    0.21
 -20  -4 -11    0.25    0.20
 -20   4 -11    0.60    0.23
 -19  -5  11   -0.13    0.18
  19  -5 -11   -0.07    0.13
  17  -5 -11    0.13    0.12
 -17  -5  11    0.28    0.17
  15  -5 -11    0.29    0.19
  15  -5 -11    0.01    0.11
 -15  -5  11    0.05    0.16
 -13  -5  11   -0.02    0.14
  13  -5 -11    0.14    0.17
  13  -5 -11    0.03    0.11
  11  -5 -11    0.23    0.18
  11  -5 -11    0.18    0.11
 -11  -5  11    0.19    0.14
   9  -5 -11    0.63    0.20
   9  -5 -11    0.20    0.11
  -9  -5  11    0.29    0.13
   7  -5 -11    0.11    0.15
   7  -5 -11    0.23    0.10
  -7  -5  11   -0.06    0.12
   7   5 -11   -0.09    0.11
   5  -5 -11    0.25    0.17
  -5  -5  11    0.50    0.13
   5  -5 -11    0.53    0.12
   5   5 -11    0.59    0.14
  -3  -5  11    0.62    0.12
   3  -5 -11    0.63    0.18
   3  -5 -11    0.69    0.13
   3   5 -11    0.99    0.16
   1  -5 -11    0.35    0.12
  -1  -5  11    0.05    0.10
   1  -5 -11   -0.02    0.15
   1   5 -11    0.24    0.14
  -1  -5 -11    0.99    0.15
   1  -5  11    0.79    0.11
  -1  -5 -11    1.04    0.20
  -1   5 -11    1.02    0.18
  -3  -5 -11    2.36    0.23
  -3  -5 -11    2.68    0.21
   3  -5  11    2.09    0.13
  -3   5 -11    2.44    0.23
   5  -5  11    0.48    0.12
   5  -5  11    0.26    0.15
  -5  -5 -11    0.36    0.18
   5  -5  11    0.52    0.08
  -5  -5 -11    0.81    0.16
  -5   5 -11    0.49    0.17
  -7  -5 -11    0.46    0.16
   7  -5  11    0.72    0.08
   7  -5  11    0.53    0.15
  -7  -5 -11    0.35    0.18
  -7   5 -11    0.64    0.19
   9  -5  11    0.66    0.08
  -9  -5 -11    0.02    0.17
  -9  -5 -11    0.73    0.18
   9  -5  11    0.56    0.16
  -9   5 -11    0.88    0.19
 -11  -5 -11    0.36    0.19
  11  -5  11    0.51    0.17
 -11  -5 -11    0.40    0.18
  11  -5  11    0.38    0.09
 -11   5 -11    0.14    0.19
 -13  -5 -11    0.79    0.21
  13  -5  11    0.60    0.11
  13  -5  11    0.43    0.17
 -13   5 -11    0.52    0.20
  15  -5  11    0.12    0.11
 -15  -5 -11    0.10    0.20
  15  -5  11   -0.31    0.15
 -15   5 -11    0.12    0.20
  14  -6 -11    0.10    0.12
 -14  -6  11   -0.08    0.16
  14  -6 -11    0.11    0.19
 -12  -6  11    0.04    0.16
  12  -6 -11    0.03    0.20
  12  -6 -11    0.03    0.12
 -10  -6  11    0.34    0.16
  10  -6 -11    0.11    0.20
  10  -6 -11    0.08    0.12
   8  -6 -11    0.05    0.19
   8  -6 -11    0.03    0.12
  -8  -6  11    0.14    0.14
   6  -6 -11   -0.09    0.17
  -6  -6  11    0.20    0.13
   6  -6 -11    0.20    0.12
   4  -6 -11   -0.17    0.17
  -4  -6  11    0.11    0.12
   4  -6 -11   -0.01    0.12
  -2  -6  11    0.02    0.11
   2  -6 -11   -0.01    0.17
   2  -6 -11    0.10    0.13
   2   6 -11   -0.07    0.14
   0  -6 -11   -0.20    0.16
   0  -6 -11    0.00    0.13
   0  -6  11   -0.09    0.10
   0   6 -11   -0.06    0.15
  -2  -6 -11    0.40    0.19
  -2  -6 -11    0.08    0.13
   2  -6  11    0.06    0.09
  -2   6 -11    0.06    0.16
  -4  -6 -11    0.84    0.21
  -4  -6 -11    0.45    0.16
   4  -6  11    0.63    0.17
   4  -6  11    0.44    0.09
  -4   6 -11    0.63    0.20
  -6  -6 -11    0.17    0.16
   6  -6  11   -0.05    0.14
  -6  -6 -11    0.08    0.18
  -6   6 -11   -0.16    0.16
  -8  -6 -11    0.23    0.18
  -8  -6 -11    0.22    0.19
   8  -6  11    0.15    0.16
  -8   6 -11    0.15    0.19
  10  -6  11    0.57    0.18
 -10  -6 -11    0.26    0.18
 -10  -6 -11   -0.11    0.20
 -10   6 -11    0.27    0.20
  28   0 -12    3.42    0.32
  26   0 -12    1.77    0.25
  24   0 -12    1.90    0.23
  22   0 -12    5.45    0.32
 -20   0  12    5.05    0.27
  20   0 -12    4.43    0.28
 -18   0  12    2.71    0.21
  18   0 -12    2.69    0.22
 -16   0  12    0.54    0.12
  16   0 -12    0.48    0.13
  14   0 -12    9.29    0.34
 -14   0  12    9.52    0.33
  12   0 -12    2.14    0.16
 -12   0  12    1.91    0.15
  12   0 -12    2.03    0.16
  10   0 -12    2.21    0.16
  10   0 -12    2.22    0.16
 -10   0  12    2.20    0.15
   8   0 -12    1.03    0.11
   8   0 -12    1.16    0.12
  -8   0  12    1.02    0.11
  -8   0  12    0.81    0.11
   6   0 -12   10.43    0.31
   6   0 -12   10.72    0.32
  -6   0  12   10.60    0.32
  -6   0  12   10.70    0.32
   4   0 -12   20.60    0.51
  -4   0  12   19.62    0.51
   4   0 -12   19.89    0.51
   4   0 -12   20.63    0.49
  -4   0  12   21.60    0.52
  -2   0  12    1.97    0.13
   2   0 -12    2.13    0.13
   2   0 -12    1.86    0.14
  -2   0  12    1.83    0.13
   2   0 -12    1.91    0.12
  -2   0  12    1.97    0.12
   0   0 -12   18.22    0.43
   0   0  12   17.74    0.45
   0   0 -12   17.14    0.44
   0   0  12   17.88    0.45
   0   0 -12   17.15    0.43
   0   0 -12   17.15    0.45
   0   0  12   17.25    0.43
  -2   0 -12    5.51    0.20
  -2   0 -12    5.51    0.20
  -2   0 -12    5.39    0.21
   2   0  12    5.69    0.20
  -2   0 -12    5.33    0.20
   2   0  12    5.94    0.21
   2   0  12    5.13    0.21
  -4   0 -12    5.21    0.21
   4   0  12    4.90    0.20
   4   0  12    4.89    0.20
  -4   0 -12    4.95    0.20
  -4   0 -12    4.91    0.19
   4   0  12    5.18    0.20
   6   0  12   62.70    1.46
   6   0  12   67.77    1.41
  -6   0 -12   66.00    1.45
   6   0  12   64.20    1.46
  -6   0 -12   65.97    1.44
  -8   0 -12   26.89    0.66
  -8   0 -12   25.94    0.66
   8   0  12   26.87    0.68
   8   0  12   26.30    0.68
   8   0  12   26.74    0.66
  10   0  12    5.96    0.27
  10   0  12    6.24    0.27
 -10   0 -12    6.51    0.26
 -10   0 -12    6.05    0.25
  10   0  12    5.93    0.26
 -12   0 -12    7.87    0.30
  12   0  12    7.48    0.31
  12   0  12    7.90    0.32
 -12   0 -12    8.25    0.30
 -14   0 -12    1.14    0.15
 -14   0 -12    0.85    0.14
  14   0  12    1.17    0.17
  14   0  12    0.89    0.16
 -16   0 -12   12.55    0.42
  16   0  12   11.14    0.44
 -16   0 -12   12.25    0.42
  18   0  12    0.87    0.19
 -18   0 -12    0.76    0.16
  20   0  12    0.45    0.17
 -20   0 -12    0.16    0.15
  22   0  12   -0.12    0.17
 -22   0 -12   -0.20    0.15
  24   0  12   -0.02    0.19
  27  -1 -12   -0.17    0.18
  27   1 -12    0.11    0.19
  25  -1 -12    0.16    0.17
  25   1 -12    0.34    0.18
 -23  -1  12    0.09    0.16
  23  -1 -12    0.27    0.15
  23   1 -12    0.10    0.15
  21  -1 -12    0.24    0.15
 -21  -1  12    0.14    0.15
  21   1 -12    0.32    0.16
  19  -1 -12    0.31    0.14
 -19  -1  12    0.18    0.13
  19   1 -12    0.16    0.13
  17  -1 -12    3.69    0.24
 -17  -1  12    3.86    0.25
 -17   1  12    3.55    0.20
  17   1 -12    3.40    0.23
 -17   1  12    3.44    0.18
  15  -1 -12    0.44    0.12
  15  -1 -12    0.11    0.10
 -15  -1  12    0.34    0.12
  15   1 -12    0.00    0.10
 -15   1  12    0.32    0.08
 -15   1  12    0.23    0.10
  13  -1 -12    0.12    0.09
 -13  -1  12    0.26    0.12
  13  -1 -12    0.25    0.10
 -13   1  12    0.13    0.09
  13   1 -12    0.03    0.10
  11  -1 -12    6.98    0.27
  11  -1 -12    7.21    0.27
 -11  -1  12    7.20    0.28
  11   1 -12    7.27    0.28
 -11   1  12    6.86    0.25
  -9  -1  12   11.63    0.36
   9  -1 -12   11.36    0.35
   9  -1 -12   11.81    0.35
  -9  -1  12   11.50    0.36
   9   1 -12   11.47    0.36
  -9   1  12   11.38    0.34
  -7  -1  12    2.38    0.16
  -7  -1  12    2.23    0.15
   7  -1 -12    2.29    0.15
   7  -1 -12    2.69    0.15
  -7   1  12    2.26    0.14
   7   1 -12    2.34    0.15
  -7   1  12    2.15    0.09
   5  -1 -12   14.77    0.41
  -5  -1  12   14.99    0.41
   5  -1 -12   14.95    0.40
   5  -1 -12   15.16    0.40
  -5  -1  12   14.90    0.41
  -5   1  12   15.17    0.40
   5   1 -12   15.40    0.41
  -5   1  12   14.99    0.40
  -5   1  12   14.72    0.34
   5   1 -12   14.88    0.41
   5   1 -12   14.64    0.35
   3  -1 -12   36.99    0.86
   3  -1 -12   37.39    0.79
   3  -1 -12   36.70    0.86
  -3  -1  12   37.54    0.86
  -3  -1  12   37.54    0.86
  -3   1  12   37.70    0.86
   3   1 -12   37.51    0.80
   3   1 -12   37.49    0.85
   3   1 -12   37.84    0.85
  -3   1  12   37.56    0.86
  -3   1  12   36.32    0.79
   1  -1 -12    0.56    0.09
  -1  -1  12    0.64    0.07
   1  -1 -12    0.66    0.09
   1  -1 -12    0.84    0.11
  -1  -1  12    0.63    0.09
  -1  -1  12    0.61    0.09
   1  -1 -12    0.55    0.08
   1   1 -12    0.66    0.08
   1   1 -12    0.76    0.06
  -1   1  12    0.73    0.10
  -1   1  12    0.64    0.08
   1   1 -12    0.85    0.08
  -1   1  12    0.60    0.09
  -1  -1 -12    9.70    0.30
   1  -1  12    9.19    0.28
  -1  -1 -12    9.32    0.29
   1  -1  12    9.55    0.29
  -1  -1 -12    9.24    0.27
   1  -1  12    9.46    0.26
  -1  -1 -12    9.05    0.29
   1  -1  12    9.19    0.28
   1   1  12    9.14    0.26
  -1   1 -12    9.44    0.26
   1   1  12    9.53    0.30
  -1   1 -12    9.54    0.27
   1   1  12    9.11    0.29
   3  -1  12    0.06    0.08
   3  -1  12   -0.02    0.07
  -3  -1 -12   -0.14    0.07
   3  -1  12   -0.02    0.07
  -3  -1 -12    0.07    0.07
  -3  -1 -12    0.11    0.09
  -3   1 -12   -0.20    0.09
  -3   1 -12   -0.02    0.06
  -3   1 -12   -0.05    0.06
   3   1  12   -0.11    0.07
   3   1  12   -0.14    0.07
   3   1  12    0.01    0.08
  -5  -1 -12    6.49    0.25
  -5  -1 -12    6.48    0.26
   5  -1  12    6.40    0.23
   5  -1  12    6.54    0.25
   5  -1  12    6.89    0.24
  -5   1 -12    6.28    0.20
   5   1  12    6.63    0.25
   5   1  12    6.90    0.25
  -5   1 -12    6.14    0.24
  -7  -1 -12    1.56    0.14
  -7  -1 -12    1.64    0.15
   7  -1  12    1.61    0.12
  -7  -1 -12    1.66    0.12
   7  -1  12    1.46    0.13
   7  -1  12    1.56    0.15
   7   1  12    1.47    0.14
  -7   1 -12    1.51    0.11
   7   1  12    1.50    0.14
  -7   1 -12    1.76    0.15
   9  -1  12   18.10    0.51
  -9  -1 -12   18.47    0.48
   9  -1  12   18.74    0.51
  -9  -1 -12   18.87    0.53
   9  -1  12   18.60    0.51
  -9   1 -12   18.07    0.52
  -9   1 -12   18.65    0.47
   9   1  12   19.32    0.54
 -11  -1 -12    1.34    0.15
  11  -1  12    1.26    0.13
 -11  -1 -12    0.99    0.12
  11  -1  12    1.14    0.14
  11  -1  12    0.96    0.15
 -11   1 -12    1.24    0.11
 -11   1 -12    0.70    0.14
  11   1  12    1.19    0.15
 -13  -1 -12    0.98    0.14
 -13  -1 -12    1.17    0.13
  13  -1  12    0.84    0.16
  13  -1  12    0.97    0.14
  13  -1  12    1.14    0.15
 -13   1 -12    0.95    0.16
 -13   1 -12    1.05    0.12
  13   1  12    1.27    0.18
 -15  -1 -12    4.23    0.22
 -15  -1 -12    3.95    0.26
  15  -1  12    3.73    0.25
  15  -1  12    3.70    0.24
 -15   1 -12    4.24    0.26
  15   1  12    4.46    0.28
  17  -1  12    1.48    0.20
 -17  -1 -12    1.69    0.16
 -17  -1 -12    1.63    0.20
  17  -1  12    1.56    0.19
  17   1  12    1.95    0.22
 -17   1 -12    1.62    0.20
  19  -1  12    0.10    0.15
 -19  -1 -12   -0.04    0.12
 -19   1 -12    0.17    0.16
  19   1  12    0.00    0.15
  21  -1  12    1.32    0.22
  21   1  12    1.56    0.25
 -21   1 -12    1.50    0.23
  23  -1  12    0.82    0.21
  23   1  12    0.84    0.23
 -23   1 -12    1.09    0.22
  26  -2 -12   -0.18    0.17
  26   2 -12    0.10    0.20
 -24  -2  12   -0.04    0.17
  24  -2 -12    0.05    0.16
  24   2 -12   -0.10    0.18
 -22  -2  12    2.16    0.24
  22  -2 -12    2.43    0.23
  22   2 -12    2.28    0.24
 -20  -2  12    0.02    0.16
  20  -2 -12    0.28    0.14
  20   2 -12    0.19    0.15
  18  -2 -12    0.45    0.14
 -18  -2  12    0.42    0.17
  18   2 -12    0.60    0.15
 -16  -2  12    8.20    0.36
  16  -2 -12    7.63    0.32
  16  -2 -12    7.87    0.32
  16   2 -12    8.56    0.35
 -14  -2  12    0.06    0.11
  14  -2 -12    0.03    0.09
  14  -2 -12    0.13    0.10
 -14   2  12    0.00    0.05
  14   2 -12    0.02    0.10
  12  -2 -12    1.14    0.13
  12  -2 -12    0.90    0.12
 -12  -2  12    1.12    0.15
 -12   2  12    0.52    0.08
  12   2 -12    0.99    0.13
  10  -2 -12    0.16    0.09
 -10  -2  12    0.21    0.11
  10  -2 -12    0.37    0.09
 -10  -2  12    0.06    0.10
  10   2 -12    0.09    0.09
 -10   2  12    0.16    0.07
   8  -2 -12    2.45    0.15
   8  -2 -12    2.03    0.15
  -8  -2  12    2.21    0.16
  -8  -2  12    2.46    0.17
  -8   2  12    2.46    0.13
   8   2 -12    2.07    0.10
   8   2 -12    2.25    0.15
  -6  -2  12   25.22    0.64
   6  -2 -12   25.12    0.63
   6  -2 -12   25.10    0.66
  -6  -2  12   25.03    0.64
   6  -2 -12   26.08    0.63
  -6   2  12   26.17    0.61
   6   2 -12   25.63    0.62
   4  -2 -12   37.99    0.90
   4  -2 -12   37.98    0.88
  -4  -2  12   37.80    0.88
  -4  -2  12   37.01    0.88
   4  -2 -12   38.22    0.88
   4  -2 -12   37.29    0.78
  -4   2  12   37.33    0.86
   4   2 -12   36.49    0.85
   2  -2 -12   39.00    0.88
   2  -2 -12   38.58    0.90
   2  -2 -12   37.99    0.88
   2  -2 -12   37.12    0.81
  -2  -2  12   37.48    0.87
  -2  -2  12   37.18    0.87
   2   2 -12   36.05    0.84
  -2   2  12   38.14    0.87
   2   2 -12   37.39    0.88
   0  -2  12   -0.04    0.06
   0  -2 -12   -0.04    0.07
   0  -2 -12   -0.05    0.09
   0  -2  12   -0.06    0.05
   0  -2  12   -0.05    0.07
   0  -2 -12   -0.07    0.08
   0  -2 -12   -0.13    0.07
   0   2 -12    0.03    0.05
   0   2 -12    0.05    0.05
   0   2  12   -0.10    0.08
   0   2 -12    0.08    0.10
   2  -2  12    0.88    0.09
   2  -2  12    1.01    0.09
   2  -2  12    0.95    0.12
  -2  -2 -12    1.00    0.13
  -2  -2 -12    0.74    0.11
  -2  -2 -12    1.03    0.12
  -2   2 -12    0.84    0.12
  -2   2 -12    0.88    0.06
   2   2  12    0.94    0.11
  -2   2 -12    0.83    0.06
  -4  -2 -12    4.68    0.22
   4  -2  12    5.43    0.19
  -4  -2 -12    4.99    0.23
   4  -2  12    4.66    0.22
  -4  -2 -12    4.86    0.24
   4  -2  12    5.45    0.19
   4   2  12    5.27    0.23
  -4   2 -12    4.60    0.23
   6  -2  12    0.22    0.08
  -6  -2 -12    0.19    0.10
   6  -2  12    0.33    0.11
  -6  -2 -12    0.23    0.12
   6  -2  12    0.19    0.07
  -6   2 -12    0.18    0.11
   6   2  12    0.28    0.10
  -8  -2 -12    0.00    0.13
  -8  -2 -12    0.12    0.11
   8  -2  12    0.14    0.11
   8  -2  12   -0.05    0.07
   8  -2  12    0.13    0.09
   8   2  12    0.20    0.11
  -8   2 -12   -0.07    0.10
  10  -2  12    0.02    0.08
 -10  -2 -12    0.19    0.11
 -10  -2 -12    0.08    0.08
  10  -2  12    0.25    0.13
  10  -2  12    0.19    0.09
 -10   2 -12   -0.05    0.11
  10   2  12   -0.06    0.10
  12  -2  12    0.54    0.11
  12  -2  12    0.56    0.15
  12  -2  12    0.25    0.11
 -12  -2 -12    0.37    0.14
 -12  -2 -12    0.35    0.09
 -12   2 -12    0.17    0.14
  12   2  12    0.24    0.13
 -14  -2 -12    0.99    0.11
 -14  -2 -12    0.63    0.16
  14  -2  12    0.82    0.14
  14  -2  12    1.16    0.18
 -14   2 -12    0.81    0.17
  14   2  12    1.18    0.18
  16  -2  12    1.20    0.17
  16  -2  12    1.56    0.20
 -16  -2 -12    1.23    0.19
 -16   2 -12    1.56    0.20
  16   2  12    1.50    0.20
  18  -2  12    0.10    0.14
  18  -2  12    0.09    0.15
 -18  -2 -12    0.04    0.14
 -18   2 -12    0.26    0.17
  18   2  12   -0.01    0.16
 -20  -2 -12    0.44    0.18
  20  -2  12    0.59    0.18
  20  -2  12    0.40    0.18
 -20   2 -12    0.29    0.19
  20   2  12    0.51    0.19
  22  -2  12    0.42    0.19
 -22   2 -12    0.33    0.19
  22   2  12   -0.05    0.18
 -25  -3  12   -0.21    0.19
  25  -3 -12   -0.03    0.15
  23  -3 -12   -0.17    0.14
 -23  -3  12   -0.12    0.16
 -21  -3  12    1.82    0.25
  21  -3 -12    1.88    0.21
 -19  -3  12    0.22    0.17
  19  -3 -12    0.45    0.14
  19   3 -12    0.34    0.17
 -17  -3  12    0.14    0.14
  17  -3 -12    0.22    0.13
  17   3 -12    0.07    0.12
 -15  -3  12    0.33    0.15
  15  -3 -12    0.08    0.11
  15   3 -12    0.32    0.14
  13  -3 -12    0.52    0.12
 -13  -3  12    0.59    0.16
  13   3 -12    0.82    0.13
 -11  -3  12    1.20    0.15
  11  -3 -12    1.45    0.14
  11  -3 -12    1.22    0.13
  11   3 -12    1.27    0.12
  11   3 -12    1.24    0.14
   9  -3 -12    0.00    0.08
   9  -3 -12    0.16    0.08
   9  -3 -12    0.04    0.12
  -9  -3  12    0.03    0.10
  -9  -3  12    0.09    0.11
   9   3 -12    0.06    0.08
   9   3 -12    0.17    0.07
   9   3 -12    0.02    0.09
   7  -3 -12    0.52    0.10
   7  -3 -12    0.39    0.13
  -7  -3  12    0.37    0.11
  -7  -3  12    0.37    0.11
   7  -3 -12    0.39    0.09
   7   3 -12    0.39    0.09
   7   3 -12    0.49    0.10
  -7   3  12    0.59    0.06
   5  -3 -12    0.05    0.13
   5  -3 -12    0.00    0.08
  -5  -3  12    0.17    0.09
   5  -3 -12    0.18    0.06
  -5  -3  12    0.19    0.09
   5   3 -12    0.22    0.10
  -5   3  12    0.22    0.06
   5   3 -12    0.14    0.06
  -3  -3  12    0.14    0.08
   3  -3 -12    0.12    0.08
  -3  -3  12    0.13    0.07
   3  -3 -12    0.23    0.08
   3  -3 -12    0.17    0.12
   3  -3 -12    0.17    0.09
  -3   3  12    0.01    0.05
   3   3 -12    0.22    0.10
   3   3 -12    0.17    0.05
   1  -3 -12    0.79    0.14
  -1  -3  12    1.01    0.10
   1  -3 -12    1.11    0.12
   1  -3 -12    1.08    0.11
   1  -3 -12    0.87    0.11
  -1  -3  12    0.88    0.10
  -1   3  12    0.90    0.10
   1   3 -12    1.08    0.13
  -1  -3 -12    0.03    0.12
   1  -3  12    0.00    0.07
  -1  -3 -12   -0.05    0.09
  -1  -3 -12    0.11    0.08
   1  -3  12   -0.01    0.06
  -1   3 -12   -0.02    0.10
   1   3  12    0.06    0.08
   3  -3  12    1.78    0.12
  -3  -3 -12    1.95    0.17
  -3  -3 -12    1.99    0.18
   3  -3  12    1.58    0.16
  -3  -3 -12    2.17    0.16
   3  -3  12    1.67    0.12
   3   3  12    2.00    0.15
  -3   3 -12    1.82    0.16
  -5  -3 -12    3.73    0.23
   5  -3  12    3.97    0.23
  -5  -3 -12    4.18    0.23
   5  -3  12    4.02    0.16
  -5  -3 -12    3.70    0.23
   5  -3  12    4.01    0.17
   5   3  12    3.74    0.21
  -5   3 -12    4.05    0.24
  -7  -3 -12    5.14    0.28
   7  -3  12    5.47    0.21
  -7  -3 -12    5.12    0.26
   7  -3  12    5.15    0.26
   7  -3  12    5.15    0.19
   7   3  12    5.34    0.26
  -7   3 -12    5.31    0.28
   9  -3  12   -0.04    0.09
  -9  -3 -12   -0.15    0.11
   9  -3  12    0.03    0.08
  -9  -3 -12    0.08    0.13
   9  -3  12    0.03    0.12
  -9   3 -12   -0.02    0.12
   9   3  12   -0.09    0.10
  11  -3  12    0.03    0.10
 -11  -3 -12   -0.03    0.13
  11  -3  12   -0.04    0.12
 -11  -3 -12   -0.30    0.14
  11   3  12   -0.16    0.12
 -11   3 -12    0.01    0.13
  13  -3  12    2.52    0.18
 -13  -3 -12    2.80    0.24
  13  -3  12    2.57    0.22
  13   3  12    2.37    0.23
 -13   3 -12    2.66    0.25
  15  -3  12    1.50    0.20
  15  -3  12    1.24    0.16
 -15  -3 -12    1.43    0.20
  15   3  12    1.10    0.20
 -15   3 -12    1.34    0.22
  17  -3  12   -0.09    0.15
 -17  -3 -12    0.09    0.18
  17  -3  12    0.21    0.13
  17   3  12   -0.01    0.16
 -17   3 -12   -0.11    0.17
  19  -3  12    1.26    0.21
  19  -3  12    1.48    0.19
 -19  -3 -12    1.74    0.25
 -19   3 -12    1.50    0.25
  19   3  12    1.52    0.23
  21  -3  12    0.58    0.18
 -21  -3 -12    1.02    0.22
  21  -3  12    0.86    0.21
 -21   3 -12    1.15    0.25
  22  -4 -12   -0.17    0.14
 -22  -4  12    0.07    0.19
 -20  -4  12    0.13    0.17
  20  -4 -12    0.08    0.14
  18  -4 -12    0.02    0.13
 -18  -4  12   -0.03    0.16
  16  -4 -12    2.15    0.18
 -16  -4  12    1.98    0.23
 -14  -4  12   -0.16    0.13
  14  -4 -12    0.02    0.10
  12  -4 -12    0.50    0.17
 -12  -4  12    0.52    0.16
  12  -4 -12    0.39    0.11
  10  -4 -12    2.77    0.25
 -10  -4  12    2.46    0.21
  10  -4 -12    2.65    0.18
  10   4 -12    2.72    0.17
   8  -4 -12    0.12    0.10
  -8  -4  12   -0.14    0.10
   8  -4 -12    0.05    0.14
   8   4 -12    0.05    0.10
   6  -4 -12    2.33    0.17
   6  -4 -12    2.47    0.18
   6  -4 -12    2.33    0.22
  -6  -4  12    2.17    0.18
   6   4 -12    2.60    0.17
   4  -4 -12    0.86    0.13
   4  -4 -12    0.90    0.18
  -4  -4  12    1.14    0.13
   4  -4 -12    0.99    0.12
  -4  -4  12    0.92    0.13
   4   4 -12    1.06    0.14
  -2  -4  12    1.05    0.12
   2  -4 -12    1.05    0.13
  -2  -4  12    0.88    0.08
  -2  -4  12    0.96    0.12
   2  -4 -12    1.01    0.13
   2  -4 -12    0.67    0.17
   2   4 -12    0.96    0.14
  -2   4  12    1.02    0.07
   0  -4  12    0.21    0.09
   0  -4 -12    0.39    0.12
   0  -4  12    0.45    0.09
   0  -4  12    0.56    0.09
   0  -4 -12    0.41    0.12
   0  -4 -12    0.41    0.16
   0   4 -12    0.33    0.13
  -2  -4 -12    2.22    0.22
   2  -4  12    2.07    0.14
  -2  -4 -12    2.25    0.17
   2  -4  12    2.26    0.14
  -2  -4 -12    2.30    0.19
   2  -4  12    2.10    0.14
  -2   4 -12    2.08    0.20
  -4  -4 -12    2.18    0.19
   4  -4  12    2.04    0.13
   4  -4  12    2.11    0.13
  -4  -4 -12    2.19    0.22
   4  -4  12    2.09    0.19
  -4   4 -12    2.23    0.21
   6  -4  12    0.11    0.13
   6  -4  12    0.08    0.07
  -6  -4 -12   -0.12    0.13
  -6  -4 -12   -0.02    0.15
   6  -4  12    0.12    0.07
  -6   4 -12   -0.12    0.14
   8  -4  12    0.05    0.08
  -8  -4 -12   -0.04    0.12
  -8  -4 -12    0.00    0.15
   8  -4  12    0.48    0.15
  -8   4 -12   -0.05    0.15
  10  -4  12    0.07    0.13
 -10  -4 -12    0.00    0.14
 -10  -4 -12    0.00    0.16
  10  -4  12    0.08    0.09
 -10   4 -12   -0.15    0.14
 -12  -4 -12    0.16    0.17
  12  -4  12    0.18    0.14
 -12  -4 -12    0.20    0.16
  12  -4  12    0.00    0.10
 -12   4 -12    0.15    0.18
 -14  -4 -12    0.30    0.17
  14  -4  12    0.50    0.17
  14  -4  12    0.20    0.11
 -14   4 -12    0.11    0.19
  16  -4  12    0.13    0.16
  16  -4  12    0.31    0.14
 -16  -4 -12   -0.10    0.16
 -16   4 -12    0.09    0.18
  18  -4  12    0.05    0.18
  18  -4  12    0.00    0.14
 -18  -4 -12    0.18    0.19
 -18   4 -12    0.10    0.21
  19  -5 -12    0.22    0.14
 -19  -5  12    0.12    0.20
 -17  -5  12    0.74    0.21
  17  -5 -12    0.85    0.16
  15  -5 -12    0.32    0.13
  15  -5 -12    0.06    0.18
 -15  -5  12    0.30    0.17
  13  -5 -12    0.40    0.20
  13  -5 -12    0.18    0.12
 -13  -5  12    0.16    0.15
  11  -5 -12   -0.05    0.11
 -11  -5  12   -0.05    0.13
  11  -5 -12    0.10    0.18
   9  -5 -12   -0.06    0.17
  -9  -5  12   -0.22    0.11
   9  -5 -12    0.03    0.11
   7  -5 -12    0.10    0.16
   7  -5 -12    0.34    0.12
  -7  -5  12    0.15    0.12
   7   5 -12    0.37    0.12
   5  -5 -12   -0.02    0.16
  -5  -5  12    0.23    0.12
   5  -5 -12    0.09    0.11
   5   5 -12    0.25    0.14
   3  -5 -12    0.03    0.11
   3  -5 -12    0.00    0.16
  -3  -5  12   -0.05    0.10
   3   5 -12   -0.11    0.12
   1  -5 -12    0.33    0.13
   1  -5 -12    0.30    0.17
  -1  -5  12    0.03    0.10
   1   5 -12    0.26    0.14
  -1  -5 -12    0.20    0.16
   1  -5  12   -0.02    0.09
  -1  -5 -12   -0.12    0.11
  -1   5 -12    0.02    0.12
   3  -5  12    0.03    0.08
  -3  -5 -12   -0.03    0.15
  -3  -5 -12   -0.06    0.12
  -3   5 -12   -0.16    0.14
   5  -5  12   -0.03    0.14
  -5  -5 -12    0.05    0.14
  -5  -5 -12    0.01    0.13
   5  -5  12    0.03    0.07
  -5   5 -12   -0.24    0.14
  -7  -5 -12    0.84    0.18
   7  -5  12    0.74    0.09
  -7  -5 -12    0.91    0.19
   7  -5  12    0.62    0.17
  -7   5 -12    0.69    0.19
  -9  -5 -12    0.13    0.15
  -9  -5 -12    0.50    0.19
   9  -5  12    0.53    0.16
   9  -5  12    0.29    0.08
  -9   5 -12    0.38    0.19
 -11  -5 -12    0.42    0.20
 -11  -5 -12    0.54    0.18
  11  -5  12    0.08    0.15
  11  -5  12    0.63    0.10
 -11   5 -12    0.24    0.19
 -13  -5 -12    0.20    0.17
  13  -5  12    0.12    0.10
  13  -5  12    0.09    0.16
 -13   5 -12    0.04    0.20
  15  -5  12    0.23    0.12
  15  -5  12   -0.15    0.16
 -15  -5 -12   -0.19    0.17
 -15   5 -12    0.09    0.21
  14  -6 -12    0.11    0.14
  14  -6 -12    0.20    0.22
  12  -6 -12    1.24    0.25
 -12  -6  12    0.77    0.20
  12  -6 -12    0.75    0.15
  10  -6 -12    0.12    0.12
  10  -6 -12   -0.16    0.18
 -10  -6  12   -0.09    0.14
   8  -6 -12   -0.07    0.12
   8  -6 -12    0.39    0.21
  -8  -6  12    0.07    0.13
   6  -6 -12    0.03    0.12
  -6  -6  12   -0.04    0.13
   6  -6 -12    0.24    0.19
  -4  -6  12    0.01    0.12
   4  -6 -12    0.10    0.13
   4  -6 -12    0.16    0.18
  -2  -6  12    0.19    0.12
   2  -6 -12    0.08    0.17
   2  -6 -12   -0.05    0.12
   2   6 -12    0.05    0.14
   0  -6 -12    0.00    0.18
   0  -6 -12    0.16    0.14
   0  -6  12   -0.07    0.10
   0   6 -12   -0.31    0.13
  -2  -6 -12    0.47    0.19
   2  -6  12    0.16    0.10
  -2  -6 -12    0.17    0.14
  -2   6 -12    0.14    0.16
  -4  -6 -12    0.04    0.14
  -4  -6 -12    0.17    0.19
   4  -6  12    0.09    0.09
   4  -6  12    0.00    0.15
  -4   6 -12    0.28    0.17
   6  -6  12    0.18    0.16
  -6  -6 -12   -0.04    0.19
   6  -6  12   -0.04    0.08
  -6  -6 -12   -0.11    0.15
  -6   6 -12    0.04    0.17
   8  -6  12    0.62    0.18
  -8  -6 -12    1.04    0.23
  -8  -6 -12    0.56    0.19
  -8   6 -12    0.80    0.22
  10  -6  12    0.17    0.18
 -10  -6 -12   -0.20    0.19
 -10  -6 -12   -0.03    0.17
 -10   6 -12   -0.02    0.20
  28   0 -13    0.19    0.20
  26   0 -13    0.18    0.18
  24   0 -13    0.11    0.16
  22   0 -13    0.02    0.14
 -20   0  13    0.01    0.13
  20   0 -13    0.03    0.13
  18   0 -13   -0.08    0.11
 -18   0  13   -0.11    0.11
 -16   0  13    0.03    0.11
  16   0 -13   -0.05    0.10
 -14   0  13   -0.11    0.09
  14   0 -13   -0.07    0.09
  12   0 -13   -0.11    0.09
 -12   0  13   -0.02    0.09
 -10   0  13   -0.09    0.08
  10   0 -13   -0.05    0.08
  10   0 -13   -0.03    0.09
   8   0 -13    0.04    0.08
  -8   0  13   -0.13    0.08
  -8   0  13   -0.01    0.07
   8   0 -13   -0.19    0.07
  -6   0  13    0.04    0.07
   6   0 -13   -0.03    0.07
  -6   0  13    0.02    0.07
   6   0 -13    0.06    0.07
   4   0 -13   -0.06    0.07
  -4   0  13    0.02    0.06
   4   0 -13   -0.03    0.07
  -4   0  13    0.02    0.08
   4   0 -13   -0.11    0.07
  -4   0  13   -0.10    0.06
  -2   0  13   -0.08    0.06
  -2   0  13    0.05    0.08
  -2   0  13   -0.04    0.06
   2   0 -13   -0.01    0.07
   2   0 -13    0.00    0.07
   2   0 -13   -0.05    0.07
   0   0 -13   -0.01    0.07
   0   0  13    0.14    0.07
   0   0  13    0.07    0.07
   0   0 -13    0.10    0.07
   0   0 -13    0.07    0.07
   0   0 -13    0.12    0.07
   0   0  13    0.05    0.07
  -2   0 -13   -0.06    0.07
   2   0  13   -0.04    0.07
  -2   0 -13    0.00    0.07
  -2   0 -13    0.17    0.08
   2   0  13    0.07    0.08
   2   0  13   -0.02    0.07
   4   0  13   -0.10    0.08
  -4   0 -13    0.03    0.07
  -4   0 -13   -0.03    0.09
   4   0  13   -0.01    0.09
   4   0  13    0.05    0.07
   6   0  13    0.04    0.09
  -6   0 -13   -0.06    0.08
   6   0  13   -0.01    0.08
   6   0  13    0.08    0.10
  -6   0 -13    0.05    0.09
  -8   0 -13   -0.05    0.07
   8   0  13   -0.08    0.08
  -8   0 -13    0.03    0.09
   8   0  13    0.01    0.09
   8   0  13    0.12    0.10
 -10   0 -13    0.10    0.10
 -10   0 -13   -0.12    0.08
  10   0  13    0.11    0.11
  10   0  13   -0.07    0.09
  10   0  13    0.04    0.10
 -12   0 -13    0.02    0.10
 -12   0 -13   -0.12    0.09
  12   0  13   -0.18    0.11
  12   0  13    0.03    0.11
  14   0  13    0.25    0.14
 -14   0 -13    0.09    0.11
 -14   0 -13    0.35    0.13
  14   0  13    0.28    0.15
  16   0  13    0.18    0.15
 -16   0 -13   -0.18    0.10
 -16   0 -13    0.03    0.12
 -18   0 -13   -0.18    0.12
  18   0  13   -0.10    0.14
  20   0  13    0.00    0.16
 -20   0 -13   -0.16    0.14
 -22   0 -13   -0.13    0.16
  22   0  13    0.07    0.18
  24   0  13   -0.22    0.15
  27  -1 -13   -0.06    0.17
  27   1 -13   -0.13    0.19
  25  -1 -13    0.03    0.17
  25   1 -13   -0.02    0.16
 -23  -1  13    0.97    0.19
  23  -1 -13    0.67    0.17
  23   1 -13    0.94    0.19
  21  -1 -13    1.85    0.22
 -21  -1  13    2.24    0.23
  21   1 -13    2.20    0.23
  19  -1 -13    1.39    0.18
 -19  -1  13    1.37    0.18
  19   1 -13    1.78    0.20
 -17  -1  13    0.52    0.15
  17  -1 -13    0.60    0.13
  17   1 -13    0.32    0.13
 -17   1  13    0.41    0.09
 -17   1  13    0.58    0.12
 -15  -1  13   -0.06    0.10
  15  -1 -13   -0.06    0.10
  15  -1 -13   -0.10    0.10
 -15   1  13   -0.05    0.09
 -15   1  13    0.00    0.07
  15   1 -13    0.10    0.11
  13  -1 -13    0.37    0.11
 -13  -1  13    0.49    0.12
  13  -1 -13    0.43    0.11
 -13   1  13    0.34    0.10
  13   1 -13    0.54    0.12
  11  -1 -13    0.05    0.09
 -11  -1  13   -0.05    0.09
  11  -1 -13   -0.03    0.09
 -11   1  13   -0.12    0.08
  11   1 -13   -0.13    0.08
  -9  -1  13    0.69    0.12
   9  -1 -13    0.81    0.11
  -9  -1  13    0.57    0.11
   9  -1 -13    0.65    0.11
   9   1 -13    0.59    0.10
  -9   1  13    0.60    0.10
  -7  -1  13   25.05    0.63
   7  -1 -13   23.83    0.61
  -7  -1  13   24.22    0.63
   7  -1 -13   24.81    0.62
   7   1 -13   25.46    0.62
  -7   1  13   25.43    0.62
  -7   1  13   24.69    0.53
   5  -1 -13   37.41    0.88
  -5  -1  13   38.33    0.88
  -5  -1  13   36.86    0.88
   5  -1 -13   37.03    0.87
   5  -1 -13   37.31    0.87
  -5   1  13   36.61    0.87
   5   1 -13   37.76    0.87
  -5   1  13   38.22    0.87
   5   1 -13   37.05    0.81
  -5   1  13   37.43    0.79
   5   1 -13   37.75    0.87
   3  -1 -13   14.16    0.39
   3  -1 -13   14.00    0.39
  -3  -1  13   13.57    0.38
   3  -1 -13   14.30    0.34
  -3  -1  13   14.78    0.39
   3  -1 -13   14.58    0.40
  -3   1  13   13.82    0.38
   3   1 -13   13.82    0.33
  -3   1  13   13.68    0.34
  -3   1  13   13.94    0.39
   3   1 -13   14.20    0.38
  -1  -1  13   43.73    0.98
   1  -1 -13   43.73    0.92
   1  -1 -13   42.63    0.99
  -1  -1  13   42.85    0.95
   1  -1 -13   41.48    0.98
   1  -1 -13   42.31    0.99
  -1  -1  13   44.14    0.93
  -1  -1  13   42.22    0.98
  -1   1  13   42.97    0.92
  -1   1  13   45.32    1.00
   1   1 -13   43.24    0.97
   1   1 -13   43.21    0.97
   1   1 -13   43.07    0.93
  -1   1  13   43.86    0.99
  -1  -1 -13   19.78    0.51
   1  -1  13   19.80    0.49
   1  -1  13   19.07    0.49
  -1  -1 -13   19.30    0.47
  -1  -1 -13   19.04    0.50
  -1  -1 -13   18.48    0.50
  -1   1 -13   19.32    0.48
   1   1  13   18.98    0.50
  -1   1 -13   18.95    0.47
   1   1  13   19.88    0.51
   1   1  13   18.92    0.47
  -3  -1 -13    6.81    0.26
  -3  -1 -13    7.71    0.27
  -3  -1 -13    7.07    0.26
   3  -1  13    7.42    0.25
   3  -1  13    7.34    0.25
  -3   1 -13    7.50    0.27
   3   1  13    7.28    0.26
   3   1  13    8.04    0.26
   3   1  13    7.80    0.27
  -3   1 -13    7.53    0.23
  -5  -1 -13    1.88    0.14
  -5  -1 -13    1.51    0.15
   5  -1  13    1.85    0.13
   5  -1  13    1.58    0.14
   5  -1  13    1.88    0.13
   5   1  13    1.72    0.14
  -5   1 -13    1.82    0.15
  -5   1 -13    1.64    0.12
   5   1  13    1.63    0.13
  -7  -1 -13    3.03    0.20
   7  -1  13    2.73    0.17
   7  -1  13    2.97    0.17
  -7  -1 -13    3.20    0.18
   7  -1  13    3.07    0.20
   7   1  13    3.15    0.20
  -7   1 -13    2.95    0.18
  -7   1 -13    2.99    0.15
   7   1  13    2.89    0.18
   9  -1  13    1.04    0.12
   9  -1  13    0.96    0.12
  -9  -1 -13    1.00    0.12
  -9  -1 -13    0.94    0.14
   9  -1  13    0.80    0.14
  -9   1 -13    0.65    0.13
  -9   1 -13    0.98    0.10
   9   1  13    0.88    0.14
 -11  -1 -13   -0.04    0.09
  11  -1  13   -0.15    0.10
 -11  -1 -13    0.13    0.10
  11  -1  13   -0.04    0.09
  11  -1  13    0.15    0.10
 -11   1 -13   -0.07    0.11
  11   1  13   -0.08    0.11
 -11   1 -13    0.11    0.08
  13  -1  13   -0.17    0.12
 -13  -1 -13   -0.05    0.10
  13  -1  13    0.07    0.11
  13  -1  13   -0.06    0.11
 -13  -1 -13   -0.03    0.12
  13   1  13    0.12    0.12
 -13   1 -13    0.00    0.08
 -13   1 -13    0.03    0.13
 -15  -1 -13    0.08    0.11
 -15  -1 -13    0.09    0.12
  15  -1  13   -0.09    0.12
  15  -1  13   -0.06    0.12
  15   1  13   -0.15    0.12
 -15   1 -13   -0.09    0.13
 -17  -1 -13   11.06    0.44
  17  -1  13   10.36    0.43
  17  -1  13   11.13    0.43
 -17  -1 -13   11.44    0.38
  17   1  13   11.58    0.46
 -17   1 -13   11.11    0.43
 -19  -1 -13    3.04    0.22
  19  -1  13    3.34    0.27
 -19   1 -13    3.49    0.27
  19   1  13    3.38    0.28
  21  -1  13    0.18    0.18
 -21   1 -13    0.05    0.17
  21   1  13   -0.06    0.16
  23  -1  13    0.14    0.18
 -23   1 -13   -0.08    0.17
  23   1  13   -0.04    0.20
  26  -2 -13    0.24    0.19
  26   2 -13    0.45    0.21
  24  -2 -13   -0.03    0.15
 -24  -2  13   -0.05    0.16
  24   2 -13    0.11    0.17
  22  -2 -13    0.19    0.15
 -22  -2  13   -0.04    0.15
  22   2 -13    0.39    0.17
  20  -2 -13    1.61    0.19
 -20  -2  13    2.29    0.23
  20   2 -13    2.24    0.23
  18  -2 -13    0.80    0.16
 -18  -2  13    1.02    0.17
  18   2 -13    0.69    0.16
 -16  -2  13   -0.19    0.13
  16  -2 -13    0.03    0.11
  16   2 -13   -0.10    0.11
  14  -2 -13    0.03    0.10
  14  -2 -13    0.11    0.11
 -14  -2  13   -0.14    0.11
  14   2 -13   -0.15    0.10
 -14   2  13   -0.02    0.07
  12  -2 -13    2.00    0.16
 -12  -2  13    2.45    0.18
  12  -2 -13    2.04    0.16
  12   2 -13    2.15    0.17
 -12   2  13    2.24    0.14
 -10  -2  13    0.84    0.13
 -10  -2  13    1.03    0.13
  10  -2 -13    0.80    0.11
  10  -2 -13    0.95    0.11
 -10   2  13    0.87    0.10
  10   2 -13    0.93    0.12
  -8  -2  13    6.88    0.27
   8  -2 -13    6.65    0.25
   8  -2 -13    6.89    0.25
  -8  -2  13    6.46    0.26
  -8   2  13    6.82    0.23
   8   2 -13    7.00    0.25
   8   2 -13    6.92    0.19
   6  -2 -13    4.79    0.20
   6  -2 -13    4.79    0.24
  -6  -2  13    4.56    0.21
   6  -2 -13    4.70    0.21
  -6  -2  13    4.89    0.22
  -6   2  13    4.47    0.19
   6   2 -13    4.80    0.20
  -4  -2  13   15.15    0.42
   4  -2 -13   15.49    0.42
  -4  -2  13   15.30    0.42
   4  -2 -13   14.98    0.44
   4  -2 -13   15.18    0.35
   4   2 -13   15.00    0.40
  -4   2  13   15.07    0.41
  -2  -2  13   35.90    0.83
   2  -2 -13   35.28    0.86
   2  -2 -13   35.94    0.77
   2  -2 -13   36.85    0.85
  -2  -2  13   34.89    0.83
   2  -2 -13   36.29    0.85
   2   2 -13   34.28    0.80
  -2   2  13   36.38    0.84
   2   2 -13   34.85    0.84
   0  -2 -13    2.21    0.15
   0  -2  13    1.95    0.13
   0  -2  13    2.15    0.10
   0  -2 -13    2.22    0.13
   0  -2 -13    2.55    0.18
   0  -2  13    1.97    0.13
   0  -2 -13    2.13    0.17
   0   2 -13    2.08    0.15
   0   2  13    1.99    0.14
   0   2 -13    2.27    0.11
   0   2 -13    2.05    0.10
  -2  -2 -13    0.45    0.12
  -2  -2 -13    0.37    0.11
   2  -2  13    0.20    0.10
   2  -2  13    0.26    0.07
   2  -2  13    0.42    0.08
  -2  -2 -13    0.20    0.09
  -2   2 -13    0.50    0.11
  -2   2 -13    0.36    0.05
  -2   2 -13    0.25    0.05
   2   2  13    0.50    0.10
   4  -2  13   13.11    0.36
  -4  -2 -13   13.49    0.41
  -4  -2 -13   12.89    0.40
   4  -2  13   12.40    0.38
   4  -2  13   12.95    0.35
  -4  -2 -13   12.92    0.40
  -4   2 -13   12.41    0.40
   4   2  13   12.44    0.39
  -4   2 -13   12.90    0.30
  -4   2 -13   12.95    0.30
  -6  -2 -13   23.30    0.64
   6  -2  13   23.38    0.61
   6  -2  13   24.10    0.58
   6  -2  13   23.57    0.59
  -6  -2 -13   23.72    0.64
  -6   2 -13   23.53    0.64
   6   2  13   23.91    0.64
   8  -2  13    0.39    0.13
   8  -2  13    0.70    0.10
  -8  -2 -13    0.82    0.14
  -8  -2 -13    0.80    0.16
   8  -2  13    0.60    0.10
   8   2  13    0.73    0.13
  -8   2 -13    0.99    0.16
  10  -2  13    0.71    0.14
 -10  -2 -13    0.71    0.14
  10  -2  13    0.62    0.11
 -10  -2 -13    0.62    0.10
  10  -2  13    0.64    0.12
  10   2  13    0.60    0.14
 -10   2 -13    0.45    0.14
  12  -2  13    2.88    0.22
 -12  -2 -13    3.22    0.17
  12  -2  13    2.97    0.21
 -12  -2 -13    2.96    0.22
 -12   2 -13    2.90    0.23
  12   2  13    3.23    0.24
  14  -2  13    2.85    0.21
 -14  -2 -13    3.00    0.17
  14  -2  13    3.04    0.23
 -14  -2 -13    2.87    0.23
  14   2  13    2.70    0.24
 -14   2 -13    3.06    0.25
  16  -2  13   12.35    0.45
 -16  -2 -13   11.43    0.46
  16  -2  13   11.49    0.43
  16   2  13   11.38    0.46
 -16   2 -13   11.41    0.46
  18  -2  13    0.65    0.17
  18  -2  13    0.44    0.16
 -18  -2 -13    0.50    0.17
  18   2  13    0.48    0.18
 -18   2 -13    0.62    0.19
  20  -2  13    0.01    0.16
 -20  -2 -13    0.04    0.16
  20  -2  13   -0.08    0.15
  20   2  13    0.17    0.18
 -20   2 -13    0.07    0.18
  22  -2  13    0.34    0.19
  22   2  13    0.44    0.21
 -22   2 -13    0.25    0.20
 -25  -3  13   -0.04    0.18
  25  -3 -13    0.11    0.17
 -23  -3  13    1.67    0.25
  23  -3 -13    1.75    0.22
 -21  -3  13    2.39    0.26
  21  -3 -13    2.16    0.22
  19  -3 -13    1.28    0.18
 -19  -3  13    1.13    0.20
  19   3 -13    1.46    0.20
  17  -3 -13    0.18    0.12
 -17  -3  13    0.13    0.14
  17   3 -13   -0.12    0.12
 -15  -3  13    0.13    0.13
  15  -3 -13   -0.12    0.10
  15   3 -13    0.17    0.13
  13  -3 -13   -0.01    0.11
 -13  -3  13   -0.14    0.12
  13   3 -13   -0.10    0.11
 -11  -3  13    1.19    0.15
  11  -3 -13    0.98    0.13
  11  -3 -13    1.21    0.14
  11   3 -13    1.32    0.15
   9  -3 -13    0.04    0.09
   9  -3 -13    0.27    0.09
  -9  -3  13    0.21    0.12
   9  -3 -13   -0.03    0.14
  -9  -3  13    0.15    0.11
   9   3 -13    0.18    0.06
  -9   3  13    0.15    0.05
   9   3 -13    0.12    0.09
   9   3 -13    0.23    0.09
  -7  -3  13    1.26    0.14
   7  -3 -13    0.93    0.17
   7  -3 -13    1.09    0.12
  -7  -3  13    1.04    0.14
   7  -3 -13    1.29    0.12
   7   3 -13    1.02    0.11
  -7   3  13    1.23    0.08
   7   3 -13    1.05    0.12
   5  -3 -13    1.10    0.12
   5  -3 -13    0.87    0.16
  -5  -3  13    1.12    0.13
   5  -3 -13    1.19    0.09
   5  -3 -13    1.31    0.12
  -5  -3  13    1.15    0.12
   5   3 -13    1.00    0.12
  -5   3  13    1.17    0.09
   5   3 -13    0.86    0.08
   3  -3 -13    0.10    0.09
   3  -3 -13   -0.03    0.08
  -3  -3  13   -0.09    0.08
   3  -3 -13   -0.08    0.13
   3  -3 -13    0.06    0.08
  -3  -3  13   -0.06    0.07
  -3   3  13    0.02    0.04
   3   3 -13    0.02    0.09
   3   3 -13    0.03    0.05
  -1  -3  13    4.70    0.20
   1  -3 -13    4.62    0.25
  -1  -3  13    4.40    0.19
   1  -3 -13    4.87    0.23
   1  -3 -13    5.05    0.23
   1   3 -13    4.43    0.23
  -1   3  13    4.69    0.19
  -1  -3 -13   -0.03    0.13
  -1  -3 -13   -0.11    0.09
  -1  -3 -13    0.06    0.10
   1  -3  13   -0.02    0.07
   1  -3  13   -0.05    0.07
   1   3  13    0.10    0.09
  -1   3 -13    0.02    0.11
   3  -3  13    0.30    0.13
   3  -3  13    0.10    0.07
  -3  -3 -13    0.30    0.12
   3  -3  13    0.29    0.08
  -3  -3 -13    0.30    0.12
  -3  -3 -13    0.37    0.14
  -3   3 -13    0.42    0.12
   3   3  13    0.24    0.10
   5  -3  13    0.64    0.09
   5  -3  13    0.42    0.13
  -5  -3 -13    0.44    0.15
  -5  -3 -13    0.51    0.12
   5  -3  13    0.70    0.09
   5   3  13    0.57    0.12
  -5   3 -13    0.77    0.15
   7  -3  13    0.05    0.08
   7  -3  13   -0.06    0.07
  -7  -3 -13   -0.14    0.12
  -7  -3 -13    0.04    0.11
   7  -3  13    0.08    0.11
   7   3  13   -0.01    0.10
  -7   3 -13    0.03    0.13
  -9  -3 -13    0.91    0.17
   9  -3  13    0.77    0.11
   9  -3  13    0.55    0.15
  -9  -3 -13    1.00    0.17
   9  -3  13    0.97    0.12
   9   3  13    0.75    0.14
  -9   3 -13    0.76    0.18
  11  -3  13    0.11    0.10
 -11  -3 -13    0.32    0.15
 -11  -3 -13    0.13    0.17
  11  -3  13    0.19    0.14
  11   3  13    0.10    0.14
 -11   3 -13   -0.08    0.15
  13  -3  13    0.64    0.17
  13  -3  13    0.56    0.13
 -13  -3 -13    0.57    0.16
  13   3  13    0.74    0.16
 -13   3 -13    0.25    0.17
  15  -3  13    0.11    0.13
 -15  -3 -13    0.41    0.16
  15  -3  13    0.50    0.16
 -15   3 -13    0.24    0.16
  15   3  13    0.20    0.17
  17  -3  13   -0.10    0.15
  17  -3  13   -0.01    0.13
 -17  -3 -13   -0.21    0.14
 -17   3 -13    0.11    0.18
  17   3  13    0.07    0.16
 -19  -3 -13    0.22    0.17
  19  -3  13    0.08    0.15
  19  -3  13   -0.15    0.16
 -19   3 -13    0.07    0.20
  19   3  13    0.50    0.21
  21  -3  13    0.71    0.18
 -21  -3 -13    0.35    0.22
  21  -3  13    0.65    0.21
 -21   3 -13    0.34    0.21
  22  -4 -13    0.53    0.18
 -22  -4  13    0.72    0.21
 -20  -4  13    0.20    0.18
  20  -4 -13    0.31    0.15
 -18  -4  13    1.10    0.21
  18  -4 -13    1.39    0.18
 -16  -4  13   -0.18    0.14
  16  -4 -13    0.01    0.12
 -14  -4  13   -0.08    0.13
  14  -4 -13    0.03    0.11
  12  -4 -13    0.66    0.20
  12  -4 -13    0.98    0.14
 -12  -4  13    0.94    0.17
 -10  -4  13    1.69    0.18
  10  -4 -13    1.73    0.21
  10  -4 -13    1.55    0.15
  10   4 -13    1.83    0.15
   8  -4 -13    0.38    0.12
   8  -4 -13    0.09    0.16
  -8  -4  13    0.24    0.12
   8   4 -13    0.39    0.12
   6  -4 -13    0.94    0.20
  -6  -4  13    1.29    0.14
   6  -4 -13    1.07    0.13
   6   4 -13    1.39    0.15
   4  -4 -13    3.92    0.28
  -4  -4  13    3.94    0.22
  -4  -4  13    4.18    0.21
   4  -4 -13    4.05    0.22
   4   4 -13    3.45    0.21
  -2  -4  13    0.25    0.10
   2  -4 -13    0.20    0.12
   2  -4 -13    0.15    0.10
  -2  -4  13    0.23    0.10
   2  -4 -13    0.16    0.15
   2   4 -13    0.31    0.12
   0  -4  13    7.07    0.21
   0  -4  13    7.27    0.25
   0  -4 -13    6.96    0.33
   0  -4  13    6.97    0.25
   0  -4 -13    6.98    0.30
   0  -4 -13    6.87    0.29
   0   4 -13    6.59    0.30
   2  -4  13    0.00    0.07
   2  -4  13    0.12    0.08
  -2  -4 -13    0.03    0.14
   2  -4  13    0.04    0.08
  -2  -4 -13    0.01    0.10
  -2   4 -13    0.10    0.11
   4  -4  13    0.82    0.10
   4  -4  13    0.99    0.10
  -4  -4 -13    0.70    0.18
   4  -4  13    1.03    0.17
  -4  -4 -13    1.01    0.15
  -4   4 -13    1.10    0.17
  -6  -4 -13    6.73    0.34
   6  -4  13    6.92    0.23
   6  -4  13    6.70    0.30
  -6  -4 -13    7.00    0.32
  -6   4 -13    7.19    0.34
  -8  -4 -13    0.68    0.18
   8  -4  13    0.59    0.10
   8  -4  13    0.29    0.15
  -8  -4 -13    0.67    0.16
  -8   4 -13    0.87    0.19
  10  -4  13    0.99    0.12
 -10  -4 -13    1.11    0.18
  10  -4  13    1.25    0.18
 -10  -4 -13    0.79    0.20
 -10   4 -13    1.18    0.22
 -12  -4 -13    1.97    0.24
  12  -4  13    1.88    0.21
 -12  -4 -13    1.79    0.24
  12  -4  13    1.91    0.16
 -12   4 -13    1.33    0.22
  14  -4  13    0.28    0.12
 -14  -4 -13    0.43    0.18
  14  -4  13    0.19    0.16
 -14   4 -13    0.19    0.19
 -16  -4 -13    0.25    0.18
  16  -4  13    0.35    0.13
  16  -4  13    0.24    0.18
 -16   4 -13    0.40    0.20
  18  -4  13   -0.08    0.13
 -18  -4 -13   -0.08    0.20
  18  -4  13    0.30    0.18
 -18   4 -13    0.04    0.21
 -19  -5  13    0.10    0.20
  19  -5 -13   -0.01    0.14
  17  -5 -13   -0.03    0.19
  17  -5 -13    0.06    0.13
 -17  -5  13   -0.10    0.17
 -15  -5  13   -0.01    0.16
  15  -5 -13    0.07    0.12
  15  -5 -13    0.09    0.20
  13  -5 -13    0.15    0.12
  13  -5 -13    0.35    0.20
 -13  -5  13    0.24    0.15
  11  -5 -13    0.01    0.11
  11  -5 -13   -0.15    0.17
 -11  -5  13   -0.02    0.13
  -9  -5  13    0.12    0.13
   9  -5 -13    0.26    0.12
   9  -5 -13    0.04    0.17
  -7  -5  13    0.26    0.12
   7  -5 -13    0.05    0.11
   7  -5 -13    0.46    0.17
   7   5 -13    0.42    0.12
  -5  -5  13    0.33    0.13
   5  -5 -13    0.49    0.17
   5  -5 -13    0.46    0.13
   5   5 -13    0.39    0.14
  -3  -5  13    0.15    0.10
   3  -5 -13   -0.26    0.10
   3  -5 -13    0.01    0.15
   3   5 -13   -0.08    0.12
   1  -5 -13   -0.02    0.12
  -1  -5  13    0.05    0.09
   1  -5 -13    0.17    0.17
   1   5 -13   -0.26    0.13
  -1  -5 -13    0.76    0.19
   1  -5  13    0.57    0.11
  -1  -5 -13    0.60    0.15
  -1   5 -13    0.66    0.17
   3  -5  13    0.46    0.10
  -3  -5 -13    0.37    0.18
  -3  -5 -13    0.59    0.15
  -3   5 -13    0.57    0.17
   5  -5  13   -0.01    0.08
   5  -5  13    0.01    0.14
  -5  -5 -13    0.15    0.13
  -5  -5 -13    0.02    0.17
  -5   5 -13    0.04    0.16
   7  -5  13    0.05    0.07
  -7  -5 -13   -0.08    0.16
  -7  -5 -13    0.09    0.14
   7  -5  13    0.07    0.14
  -7   5 -13   -0.22    0.16
  -9  -5 -13    0.37    0.19
   9  -5  13    0.27    0.17
   9  -5  13    0.43    0.09
  -9  -5 -13    0.47    0.16
  -9   5 -13    0.44    0.19
 -11  -5 -13    2.64    0.26
  11  -5  13    2.78    0.24
  11  -5  13    2.58    0.16
 -11  -5 -13    2.38    0.28
 -11   5 -13    2.65    0.29
 -13  -5 -13    0.16    0.17
  13  -5  13   -0.09    0.15
  13  -5  13    0.02    0.10
 -13   5 -13    0.05    0.20
  15  -5  13    0.22    0.13
  15  -5  13   -0.03    0.18
 -15  -5 -13    0.32    0.22
 -15   5 -13    0.11    0.21
  12  -6 -13    0.55    0.15
 -12  -6  13    0.35    0.17
  12  -6 -13    0.59    0.23
 -10  -6  13    0.13    0.16
  10  -6 -13    0.28    0.20
  10  -6 -13    0.09    0.13
  -8  -6  13    0.08    0.14
   8  -6 -13    0.05    0.19
   8  -6 -13    0.01    0.12
  -6  -6  13    0.02    0.13
   6  -6 -13   -0.05    0.18
   6  -6 -13    0.05    0.13
   4  -6 -13    0.03    0.18
   4  -6 -13    0.09    0.13
  -4  -6  13    0.18    0.13
   2  -6 -13    0.08    0.18
   2  -6 -13    0.18    0.14
  -2  -6  13   -0.01    0.11
   2   6 -13    0.21    0.15
   0  -6 -13    0.15    0.14
   0  -6  13    0.03    0.11
   0  -6 -13    0.02    0.18
   0   6 -13    0.13    0.16
   2  -6  13    0.05    0.10
  -2  -6 -13    0.08    0.18
  -2  -6 -13    0.27    0.15
  -2   6 -13    0.27    0.18
  -4  -6 -13    0.09    0.15
  -4  -6 -13    0.06    0.19
   4  -6  13   -0.22    0.15
   4  -6  13    0.07    0.09
  -4   6 -13    0.26    0.18
  -6  -6 -13    0.00    0.15
   6  -6  13    0.10    0.16
  -6  -6 -13    0.08    0.19
   6  -6  13    0.13    0.08
  -6   6 -13   -0.04    0.16
  -8  -6 -13    0.38    0.18
   8  -6  13    0.01    0.17
  -8  -6 -13    0.44    0.21
  -8   6 -13    0.71    0.22
  28   0 -14    0.16    0.21
  26   0 -14   -0.15    0.18
  24   0 -14    2.14    0.24
  22   0 -14    1.11    0.20
  20   0 -14    0.80    0.17
 -20   0  14    0.85    0.16
  18   0 -14    0.72    0.15
 -18   0  14    0.56    0.15
 -16   0  14    7.51    0.32
  16   0 -14    7.20    0.32
  14   0 -14    3.96    0.22
 -14   0  14    3.77    0.21
  12   0 -14    0.14    0.10
 -12   0  14    0.16    0.10
 -10   0  14   81.87    1.82
  10   0 -14   82.59    1.82
  10   0 -14   80.40    1.82
  -8   0  14    0.00    0.08
   8   0 -14    0.06    0.09
   8   0 -14   -0.03    0.08
  -6   0  14    2.25    0.17
   6   0 -14    2.25    0.15
  -6   0  14    2.23    0.16
   6   0 -14    2.31    0.13
   6   0 -14    2.13    0.15
   4   0 -14    5.45    0.22
  -4   0  14    4.62    0.20
   4   0 -14    4.89    0.18
  -4   0  14    5.31    0.21
  -4   0  14    4.73    0.18
   4   0 -14    4.98    0.20
   2   0 -14    9.58    0.29
   2   0 -14    9.72    0.28
   2   0 -14    9.62    0.30
  -2   0  14    9.88    0.27
  -2   0  14    9.60    0.30
  -2   0  14    8.93    0.29
   0   0  14   13.74    0.36
   0   0 -14   13.47    0.36
   0   0 -14   14.07    0.39
   0   0  14   13.44    0.38
   0   0  14   12.52    0.38
   0   0 -14   13.77    0.36
   0   0 -14   13.65    0.38
  -2   0 -14    3.06    0.16
   2   0  14    3.11    0.17
   2   0  14    3.25    0.17
  -2   0 -14    3.31    0.18
  -2   0 -14    2.91    0.16
   2   0  14    3.28    0.17
   4   0  14   13.22    0.38
   4   0  14   13.07    0.39
   4   0  14   13.01    0.37
  -4   0 -14   13.53    0.38
  -4   0 -14   12.86    0.38
  -6   0 -14   17.76    0.48
   6   0  14   18.01    0.49
   6   0  14   17.84    0.48
  -6   0 -14   16.99    0.47
   6   0  14   17.33    0.49
   8   0  14    7.28    0.29
   8   0  14    7.71    0.29
  -8   0 -14    7.78    0.28
   8   0  14    8.01    0.31
  -8   0 -14    7.70    0.28
  10   0  14    6.77    0.30
 -10   0 -14    6.91    0.28
  10   0  14    7.22    0.30
 -10   0 -14    7.22    0.28
  12   0  14   -0.08    0.11
  12   0  14    0.19    0.12
 -12   0 -14   -0.06    0.09
 -12   0 -14    0.18    0.11
  14   0  14   60.49    1.49
  14   0  14   61.55    1.44
 -14   0 -14   63.15    1.44
 -14   0 -14   63.61    1.46
 -16   0 -14    0.00    0.13
  16   0  14   -0.19    0.12
  18   0  14    0.15    0.15
 -18   0 -14    0.29    0.15
 -20   0 -14    0.06    0.15
  20   0  14   -0.03    0.17
 -22   0 -14    0.27    0.17
  22   0  14    0.51    0.19
  24   0  14    0.06    0.20
  27  -1 -14   -0.01    0.19
  27   1 -14    0.00    0.19
  25  -1 -14    0.00    0.15
  25   1 -14    0.26    0.19
  23  -1 -14    1.45    0.20
 -23  -1  14    1.54    0.22
  23   1 -14    1.13    0.22
  21  -1 -14   -0.07    0.14
 -21  -1  14    0.04    0.14
  21   1 -14    0.29    0.15
 -19  -1  14    2.75    0.23
  19  -1 -14    2.93    0.22
  19   1 -14    2.79    0.23
 -17  -1  14   -0.02    0.12
  17  -1 -14    0.08    0.11
  17   1 -14    0.17    0.12
 -17   1  14   -0.03    0.10
  15  -1 -14    2.26    0.18
 -15  -1  14    2.16    0.20
 -15   1  14    1.73    0.16
 -15   1  14    1.78    0.12
  15   1 -14    2.06    0.18
 -13  -1  14    3.95    0.22
  13  -1 -14    3.56    0.21
  13  -1 -14    3.92    0.22
 -13   1  14    3.54    0.20
  13   1 -14    3.92    0.22
  11  -1 -14    9.58    0.32
  11  -1 -14    9.88    0.33
 -11  -1  14    9.24    0.33
  11   1 -14    9.44    0.33
 -11   1  14    8.85    0.31
   9  -1 -14    2.03    0.15
  -9  -1  14    1.54    0.14
  -9  -1  14    1.94    0.15
   9  -1 -14    2.06    0.15
  -9   1  14    1.85    0.09
   9   1 -14    1.89    0.14
  -9   1  14    2.03    0.15
  -7  -1  14   30.90    0.77
   7  -1 -14   30.93    0.76
   7  -1 -14   31.51    0.76
   7  -1 -14   31.98    0.77
  -7  -1  14   30.89    0.77
  -7   1  14   32.65    0.76
   7   1 -14   31.01    0.76
  -7   1  14   31.73    0.67
  -5  -1  14    1.25    0.12
   5  -1 -14    1.17    0.12
  -5  -1  14    1.14    0.12
   5  -1 -14    1.22    0.13
   5  -1 -14    1.32    0.13
  -5   1  14    1.28    0.08
   5   1 -14    1.10    0.11
  -5   1  14    1.40    0.13
   5   1 -14    1.20    0.09
   3  -1 -14    0.07    0.07
   3  -1 -14    0.12    0.09
   3  -1 -14    0.09    0.08
  -3  -1  14    0.15    0.07
  -3  -1  14    0.18    0.08
   3  -1 -14   -0.03    0.07
   3   1 -14    0.15    0.08
  -3   1  14   -0.05    0.06
   3   1 -14    0.09    0.06
  -3   1  14   -0.04    0.07
  -3   1  14    0.00    0.07
  -1  -1  14    1.78    0.13
   1  -1 -14    1.70    0.13
  -1  -1  14    1.99    0.11
   1  -1 -14    1.83    0.13
   1  -1 -14    1.95    0.13
  -1  -1  14    1.49    0.11
  -1  -1  14    1.75    0.13
   1  -1 -14    1.88    0.13
   1   1 -14    1.70    0.12
   1   1 -14    1.48    0.11
   1   1 -14    1.74    0.10
  -1   1  14    1.77    0.13
  -1   1  14    1.70    0.13
  -1   1  14    1.83    0.12
  -1  -1 -14    1.11    0.12
  -1  -1 -14    1.09    0.11
   1  -1  14    1.29    0.11
  -1  -1 -14    1.28    0.13
   1  -1  14    1.26    0.11
  -1  -1 -14    1.28    0.12
   1  -1  14    1.16    0.12
   1   1  14    1.43    0.13
   1   1  14    1.09    0.10
  -1   1 -14    1.11    0.10
   1   1  14    1.24    0.12
   3  -1  14   17.97    0.48
   3  -1  14   18.89    0.48
  -3  -1 -14   18.16    0.50
   3  -1  14   18.48    0.48
  -3  -1 -14   18.84    0.50
  -3  -1 -14   17.65    0.49
  -3   1 -14   18.45    0.46
   3   1  14   18.45    0.50
  -3   1 -14   17.92    0.49
   3   1  14   18.40    0.47
  -5  -1 -14    0.06    0.09
   5  -1  14    0.15    0.09
   5  -1  14    0.09    0.08
   5  -1  14    0.19    0.09
  -5  -1 -14    0.18    0.11
   5   1  14    0.03    0.09
   5   1  14    0.06    0.08
  -5   1 -14    0.14    0.06
  -5   1 -14    0.13    0.09
   7  -1  14    1.71    0.14
   7  -1  14    1.68    0.14
  -7  -1 -14    1.82    0.17
  -7  -1 -14    1.53    0.14
   7  -1  14    1.58    0.15
  -7   1 -14    1.97    0.16
  -7   1 -14    1.93    0.12
   7   1  14    1.92    0.16
   7   1  14    2.00    0.16
   9  -1  14    0.50    0.11
  -9  -1 -14    0.39    0.12
  -9  -1 -14    0.51    0.11
   9  -1  14    0.39    0.11
   9  -1  14    0.21    0.11
  -9   1 -14    0.48    0.13
  -9   1 -14    0.45    0.09
   9   1  14    0.28    0.12
   9   1  14    0.22    0.12
  11  -1  14    6.99    0.31
  11  -1  14    6.91    0.30
 -11  -1 -14    7.40    0.31
  11  -1  14    7.23    0.30
 -11  -1 -14    7.45    0.27
 -11   1 -14    7.58    0.26
 -11   1 -14    6.94    0.30
  11   1  14    7.17    0.32
  13  -1  14    4.26    0.24
  13  -1  14    4.32    0.25
 -13  -1 -14    4.04    0.21
  13  -1  14    3.52    0.25
 -13  -1 -14    4.24    0.24
 -13   1 -14    4.10    0.20
 -13   1 -14    4.13    0.25
  13   1  14    3.72    0.25
 -15  -1 -14    0.27    0.14
 -15  -1 -14   -0.06    0.12
  15  -1  14    0.09    0.12
  15  -1  14   -0.14    0.14
  15   1  14    0.04    0.14
 -15   1 -14    0.11    0.14
  17  -1  14    0.38    0.16
  17  -1  14    0.07    0.15
 -17  -1 -14    0.22    0.13
 -17  -1 -14    0.26    0.13
 -17   1 -14    0.36    0.16
  17   1  14    0.11    0.16
 -19  -1 -14   -0.10    0.13
  19  -1  14   -0.16    0.13
  19   1  14    0.15    0.17
 -19   1 -14    0.18    0.16
  21  -1  14    0.22    0.18
 -21   1 -14   -0.30    0.15
  21   1  14    0.00    0.18
  23  -1  14    0.17    0.20
  23   1  14    0.31    0.21
 -23   1 -14    0.23    0.20
  26  -2 -14   -0.11    0.17
  26   2 -14    0.32    0.21
 -24  -2  14   -0.06    0.17
  24  -2 -14    0.33    0.18
  24   2 -14    0.20    0.19
 -22  -2  14    3.23    0.28
  22  -2 -14    2.73    0.24
  22   2 -14    2.31    0.26
 -20  -2  14    0.50    0.18
  20  -2 -14    0.55    0.15
  20   2 -14    0.49    0.17
 -18  -2  14    4.15    0.27
  18  -2 -14    4.23    0.26
  18   2 -14    3.69    0.26
 -16  -2  14    1.49    0.19
  16  -2 -14    1.79    0.18
  16   2 -14    1.30    0.17
 -14  -2  14    0.78    0.16
  14  -2 -14    0.99    0.14
  14  -2 -14    0.60    0.13
 -14   2  14    0.70    0.11
  14   2 -14    0.74    0.13
 -12  -2  14    0.05    0.10
  12  -2 -14   -0.18    0.09
  12  -2 -14   -0.02    0.09
 -12   2  14    0.08    0.08
  12   2 -14   -0.01    0.10
  10  -2 -14    1.88    0.15
  10  -2 -14    1.61    0.14
 -10  -2  14    1.73    0.16
  10   2 -14    1.83    0.15
 -10   2  14    1.85    0.13
  -8  -2  14    0.13    0.09
   8  -2 -14    0.12    0.11
  -8  -2  14    0.24    0.10
   8  -2 -14    0.07    0.08
   8  -2 -14    0.20    0.09
  -8   2  14    0.20    0.08
   8   2 -14    0.05    0.05
   8   2 -14    0.09    0.08
  -6  -2  14    4.03    0.20
   6  -2 -14    3.86    0.19
   6  -2 -14    3.83    0.20
   6  -2 -14    3.99    0.23
  -6  -2  14    3.78    0.20
   6   2 -14    3.94    0.18
  -6   2  14    3.95    0.18
  -4  -2  14    0.00    0.07
   4  -2 -14   -0.05    0.08
   4  -2 -14   -0.03    0.12
   4  -2 -14    0.09    0.06
   4  -2 -14   -0.01    0.08
  -4  -2  14    0.02    0.08
  -4   2  14    0.04    0.08
   4   2 -14    0.09    0.07
   2  -2 -14   84.15    1.73
  -2  -2  14   87.45    1.84
   2  -2 -14   82.59    1.85
   2  -2 -14   83.17    1.85
  -2  -2  14   84.39    1.84
   2  -2 -14   84.91    1.86
  -2   2  14   82.73    1.84
   2   2 -14   80.94    1.84
   2   2 -14   86.80    1.82
   0  -2  14    9.36    0.23
   0  -2 -14    9.63    0.32
   0  -2  14    8.67    0.28
   0  -2  14    8.57    0.27
   0  -2 -14    9.28    0.31
   0  -2 -14    9.27    0.32
   0  -2 -14    9.41    0.27
   0   2 -14    8.81    0.31
   0   2  14    8.98    0.30
   0   2 -14    7.34    0.24
   2  -2  14    2.73    0.15
  -2  -2 -14    2.74    0.18
   2  -2  14    2.49    0.17
  -2  -2 -14    2.96    0.19
   2  -2  14    2.69    0.15
  -2  -2 -14    2.89    0.18
  -2   2 -14    2.82    0.11
  -2   2 -14    2.59    0.19
   2   2  14    3.15    0.18
   4  -2  14   -0.03    0.09
   4  -2  14    0.05    0.07
  -4  -2 -14    0.16    0.12
  -4  -2 -14    0.10    0.10
   4  -2  14    0.02    0.08
   4   2  14   -0.09    0.08
  -4   2 -14    0.03    0.04
  -4   2 -14   -0.11    0.10
   6  -2  14    0.46    0.12
   6  -2  14    0.38    0.09
  -6  -2 -14    0.31    0.12
  -6  -2 -14    0.56    0.13
   6  -2  14    0.37    0.09
  -6   2 -14    0.46    0.05
  -6   2 -14    0.56    0.14
   6   2  14    0.45    0.12
   8  -2  14    0.05    0.11
   8  -2  14    0.17    0.08
   8  -2  14    0.12    0.10
  -8  -2 -14   -0.04    0.13
  -8  -2 -14    0.07    0.10
  -8   2 -14    0.05    0.04
   8   2  14    0.08    0.11
  -8   2 -14    0.02    0.11
  10  -2  14    1.42    0.13
  10  -2  14    1.50    0.17
 -10  -2 -14    1.42    0.13
 -10  -2 -14    1.53    0.17
 -10  -2 -14    1.29    0.18
  10  -2  14    1.13    0.14
  10   2  14    1.29    0.17
 -10   2 -14    1.43    0.17
 -10   2 -14    1.27    0.08
 -12  -2 -14    2.24    0.16
 -12  -2 -14    2.40    0.22
  12  -2  14    2.12    0.21
  12  -2  14    2.30    0.18
 -12   2 -14    2.16    0.21
  12   2  14    2.22    0.22
 -14  -2 -14    4.55    0.28
  14  -2  14    4.94    0.29
 -14  -2 -14    4.85    0.21
  14  -2  14    4.60    0.27
 -14   2 -14    5.19    0.31
  14   2  14    4.05    0.28
  16  -2  14    0.65    0.16
  16  -2  14    0.23    0.14
 -16  -2 -14    0.33    0.17
  16   2  14    0.17    0.15
 -16   2 -14    0.38    0.18
 -18  -2 -14    0.57    0.17
  18  -2  14    0.64    0.16
  18  -2  14    0.45    0.16
  18   2  14    0.01    0.16
 -18   2 -14    0.15    0.17
  20  -2  14    1.70    0.24
  20  -2  14    2.13    0.23
  20   2  14    1.66    0.24
 -20   2 -14    1.85    0.25
  22  -2  14    0.62    0.20
  22   2  14    0.13    0.20
 -22   2 -14    0.49    0.21
 -25  -3  14   -0.11    0.18
  25  -3 -14    0.03    0.17
  23  -3 -14    0.67    0.18
 -23  -3  14    0.88    0.21
  21  -3 -14   -0.04    0.14
 -21  -3  14    0.19    0.17
 -19  -3  14    0.24    0.15
  19  -3 -14    0.24    0.14
  19   3 -14    0.41    0.16
 -17  -3  14    2.14    0.22
  17  -3 -14    1.93    0.19
  17   3 -14    1.98    0.20
  15  -3 -14   -0.04    0.11
 -15  -3  14   -0.07    0.12
  15   3 -14   -0.13    0.12
 -13  -3  14   -0.18    0.12
  13  -3 -14   -0.01    0.10
  13   3 -14   -0.11    0.10
 -11  -3  14   15.14    0.49
  11  -3 -14   15.08    0.44
  11  -3 -14   14.93    0.45
 -11   3  14   14.66    0.36
  11   3 -14   14.63    0.45
   9  -3 -14   13.10    0.40
   9  -3 -14   13.09    0.45
  -9  -3  14   13.13    0.44
   9  -3 -14   12.36    0.39
  -9  -3  14   12.16    0.42
   9   3 -14   13.29    0.39
  -9   3  14   13.25    0.33
   9   3 -14   13.23    0.40
   7  -3 -14    0.25    0.09
  -7  -3  14    0.09    0.09
   7  -3 -14    0.14    0.09
  -7  -3  14    0.16    0.10
   7  -3 -14   -0.03    0.13
   7   3 -14    0.19    0.08
   7   3 -14    0.14    0.10
  -7   3  14    0.19    0.07
   5  -3 -14    5.03    0.23
  -5  -3  14    5.47    0.24
   5  -3 -14    5.61    0.29
   5  -3 -14    5.55    0.23
  -5  -3  14    5.25    0.23
   5  -3 -14    5.22    0.17
   5   3 -14    5.05    0.23
  -3  -3  14    0.17    0.09
   3  -3 -14    0.37    0.10
   3  -3 -14    0.42    0.09
  -3  -3  14    0.27    0.09
   3  -3 -14    0.25    0.12
   3  -3 -14    0.41    0.10
   3   3 -14    0.20    0.06
  -3   3  14    0.49    0.09
   3   3 -14    0.28    0.11
   1  -3 -14    1.53    0.14
  -1  -3  14    1.53    0.12
   1  -3 -14    1.48    0.18
   1  -3 -14    1.42    0.14
  -1  -3  14    1.40    0.12
  -1   3  14    1.12    0.12
   1   3 -14    1.28    0.15
  -1  -3 -14    6.80    0.28
  -1  -3 -14    6.98    0.30
  -1  -3 -14    7.00    0.29
   1  -3  14    6.67    0.23
   1  -3  14    6.65    0.24
   1   3  14    6.88    0.26
  -1   3 -14    6.51    0.29
   3  -3  14   -0.05    0.10
   3  -3  14    0.15    0.08
  -3  -3 -14    0.14    0.11
   3  -3  14    0.05    0.07
  -3  -3 -14    0.03    0.13
  -3  -3 -14    0.37    0.12
   3   3  14    0.25    0.10
  -3   3 -14    0.15    0.13
  -5  -3 -14    5.77    0.30
   5  -3  14    5.82    0.22
   5  -3  14    5.63    0.21
  -5  -3 -14    5.62    0.28
   5  -3  14    5.70    0.27
  -5   3 -14    5.73    0.29
   5   3  14    5.90    0.26
   7  -3  14    0.46    0.14
  -7  -3 -14    0.69    0.15
  -7  -3 -14    0.32    0.14
   7  -3  14    0.35    0.09
   7  -3  14    0.46    0.10
   7   3  14    0.50    0.13
  -7   3 -14    0.47    0.14
   9  -3  14   13.43    0.40
  -9  -3 -14   12.73    0.46
   9  -3  14   13.26    0.44
  -9  -3 -14   13.49    0.47
  -9   3 -14   13.40    0.48
   9   3  14   13.18    0.45
 -11  -3 -14   -0.14    0.14
  11  -3  14   -0.15    0.13
  11  -3  14   -0.07    0.09
 -11  -3 -14    0.19    0.13
  11   3  14    0.07    0.14
 -11   3 -14   -0.08    0.13
 -13  -3 -14    2.69    0.25
  13  -3  14    2.25    0.22
  13  -3  14    2.81    0.20
 -13   3 -14    3.07    0.26
  13   3  14    2.88    0.24
  15  -3  14    0.79    0.18
 -15  -3 -14    1.03    0.19
  15  -3  14    1.05    0.16
  15   3  14    0.77    0.19
 -15   3 -14    1.11    0.20
 -17  -3 -14    0.17    0.16
  17  -3  14   -0.26    0.12
  17  -3  14    0.19    0.17
 -17   3 -14   -0.12    0.17
  17   3  14   -0.04    0.16
 -19  -3 -14    0.71    0.19
  19  -3  14    0.58    0.19
  19  -3  14    0.69    0.18
 -19   3 -14    0.86    0.23
  19   3  14    0.54    0.22
  21  -3  14    0.06    0.16
  21  -3  14    0.21    0.19
 -21   3 -14   -0.30    0.19
  22  -4 -14    0.12    0.16
 -22  -4  14    0.28    0.21
  20  -4 -14    0.26    0.15
 -20  -4  14    0.22    0.18
  18  -4 -14    0.55    0.15
 -18  -4  14    0.24    0.17
 -16  -4  14    0.13    0.15
  16  -4 -14   -0.04    0.11
 -14  -4  14    0.41    0.15
  14  -4 -14   -0.04    0.11
  12  -4 -14    0.46    0.11
 -12  -4  14    0.39    0.15
  12  -4 -14    0.50    0.19
  10  -4 -14    0.26    0.11
 -10  -4  14    0.27    0.13
  10  -4 -14    0.78    0.19
  10   4 -14    0.49    0.11
   8  -4 -14    0.32    0.18
   8  -4 -14    0.01    0.10
  -8  -4  14    0.28    0.12
   8   4 -14    0.23    0.11
   6  -4 -14    1.49    0.20
   6  -4 -14    1.61    0.16
  -6  -4  14    1.56    0.16
   6   4 -14    1.63    0.16
  -4  -4  14    1.30    0.15
   4  -4 -14    1.53    0.15
   4  -4 -14    1.20    0.18
   4   4 -14    1.79    0.18
   2  -4 -14    0.51    0.18
   2  -4 -14    0.62    0.13
  -2  -4  14    0.55    0.11
   2   4 -14    0.71    0.14
   0  -4  14    0.14    0.09
   0  -4  14    0.24    0.09
   0  -4 -14    0.20    0.12
   0  -4 -14    0.15    0.16
   0  -4  14    0.25    0.07
   0   4 -14    0.06    0.13
   2  -4  14    1.87    0.13
   2  -4  14    1.68    0.13
  -2  -4 -14    1.94    0.18
  -2  -4 -14    1.36    0.20
   2  -4  14    1.76    0.13
  -2   4 -14    1.86    0.19
   4  -4  14    3.96    0.17
  -4  -4 -14    4.16    0.25
   4  -4  14    3.69    0.25
  -4  -4 -14    3.73    0.27
  -4   4 -14    3.63    0.26
   6  -4  14    1.96    0.14
  -6  -4 -14    2.20    0.23
  -6  -4 -14    1.92    0.20
   6  -4  14    2.28    0.20
  -6   4 -14    2.59    0.24
   8  -4  14    1.36    0.13
   8  -4  14    1.24    0.18
  -8  -4 -14    1.46    0.19
  -8  -4 -14    1.28    0.21
  -8   4 -14    0.99    0.19
  10  -4  14    0.07    0.14
 -10  -4 -14   -0.14    0.17
 -10  -4 -14    0.18    0.14
  10  -4  14    0.07    0.10
 -10   4 -14    0.18    0.18
 -12  -4 -14    1.09    0.22
 -12  -4 -14    1.51    0.22
  12  -4  14    1.27    0.20
  12  -4  14    1.38    0.15
 -12   4 -14    1.39    0.22
  14  -4  14    0.81    0.19
  14  -4  14    0.55    0.13
 -14  -4 -14    0.38    0.18
 -14   4 -14    0.72    0.22
  16  -4  14    1.11    0.17
  16  -4  14    1.09    0.21
 -16  -4 -14    0.70    0.21
 -16   4 -14    0.81    0.23
  18  -4  14    0.58    0.21
  18  -4  14    0.59    0.17
 -18  -4 -14    0.81    0.22
 -18   4 -14    0.81    0.23
 -19  -5  14    0.77    0.24
  19  -5 -14    0.87    0.17
 -17  -5  14   -0.29    0.16
  17  -5 -14   -0.27    0.18
  17  -5 -14    0.07    0.13
  15  -5 -14    0.45    0.14
 -15  -5  14    0.44    0.18
  15  -5 -14    0.49    0.22
  13  -5 -14    0.72    0.22
  13  -5 -14    0.70    0.15
 -13  -5  14    1.23    0.20
 -11  -5  14    0.02    0.14
  11  -5 -14    0.00    0.11
  11  -5 -14   -0.13    0.17
   9  -5 -14    0.09    0.11
  -9  -5  14    0.18    0.13
   9  -5 -14    0.25    0.19
   7  -5 -14    0.25    0.17
   7  -5 -14   -0.14    0.11
  -7  -5  14    0.04    0.12
   7   5 -14    0.02    0.12
  -5  -5  14    0.34    0.13
   5  -5 -14    0.45    0.13
   5  -5 -14    0.22    0.16
   5   5 -14    0.45    0.14
  -3  -5  14    0.02    0.11
   3  -5 -14    0.25    0.17
   3  -5 -14    0.23    0.12
   3   5 -14   -0.35    0.11
   1  -5 -14    0.03    0.12
  -1  -5  14   -0.08    0.09
   1  -5 -14   -0.16    0.14
   1   5 -14    0.04    0.14
  -1  -5 -14    0.47    0.14
   1  -5  14    0.36    0.10
  -1  -5 -14    0.45    0.19
  -1   5 -14    0.44    0.16
  -3  -5 -14   -0.18    0.12
   3  -5  14   -0.10    0.08
  -3  -5 -14    0.06    0.17
   3  -5  14    0.15    0.15
  -3   5 -14    0.00    0.15
   5  -5  14    1.21    0.20
  -5  -5 -14    1.16    0.18
  -5  -5 -14    1.23    0.22
   5  -5  14    1.15    0.12
  -5   5 -14    1.70    0.22
  -7  -5 -14    0.26    0.19
  -7  -5 -14    0.79    0.18
   7  -5  14    0.48    0.17
   7  -5  14    0.55    0.10
  -7   5 -14    0.31    0.18
  -9  -5 -14   -0.08    0.18
   9  -5  14    0.04    0.09
   9  -5  14    0.14    0.15
  -9  -5 -14    0.20    0.16
  -9   5 -14    0.27    0.19
 -11  -5 -14    0.26    0.18
  11  -5  14    0.02    0.15
  11  -5  14    0.23    0.10
 -11  -5 -14    0.33    0.20
 -11   5 -14    0.24    0.19
  13  -5  14    0.83    0.13
  13  -5  14    0.56    0.20
 -13  -5 -14    0.74    0.22
 -13   5 -14    0.70    0.22
  15  -5  14   -0.14    0.11
 -15  -5 -14    0.26    0.19
  15  -5  14   -0.48    0.16
 -15   5 -14    0.20    0.22
  12  -6 -14    0.15    0.22
 -12  -6  14    0.30    0.17
  12  -6 -14    0.24    0.14
 -10  -6  14    0.03    0.14
  10  -6 -14   -0.08    0.13
  10  -6 -14    0.08    0.20
  -8  -6  14    0.07    0.14
   8  -6 -14    0.11    0.13
   8  -6 -14   -0.20    0.18
   6  -6 -14    0.01    0.19
  -6  -6  14    0.09    0.13
   6  -6 -14    0.21    0.13
  -4  -6  14    0.03    0.13
   4  -6 -14    0.15    0.19
   4  -6 -14   -0.02    0.13
   4   6 -14   -0.06    0.14
   2  -6 -14    0.14    0.18
   2  -6 -14    0.08    0.14
  -2  -6  14    0.00    0.11
   2   6 -14   -0.02    0.14
   0  -6  14    0.07    0.11
   0  -6 -14    0.06    0.19
   0  -6 -14    0.15    0.15
   0   6 -14   -0.15    0.15
  -2  -6 -14    0.03    0.14
  -2  -6 -14   -0.16    0.18
   2  -6  14    0.08    0.11
  -2   6 -14   -0.09    0.15
   4  -6  14    0.19    0.17
  -4  -6 -14    0.25    0.16
  -4  -6 -14   -0.32    0.18
   4  -6  14    0.00    0.10
  -4   6 -14    0.50    0.19
  -6  -6 -14    0.12    0.17
   6  -6  14    0.05    0.09
   6  -6  14    0.03    0.16
  -6  -6 -14    0.10    0.19
  -6   6 -14    0.34    0.19
  -8  -6 -14   -0.22    0.19
  -8  -6 -14    0.25    0.19
   8  -6  14   -0.04    0.17
  -8   6 -14   -0.08    0.18
  28   0 -15    0.23    0.21
  26   0 -15   -0.14    0.17
  24   0 -15    0.06    0.17
  22   0 -15   -0.18    0.14
 -20   0  15   -0.16    0.12
  20   0 -15    0.09    0.13
  18   0 -15    0.08    0.12
 -18   0  15    0.22    0.13
  16   0 -15    0.03    0.12
 -16   0  15   -0.07    0.10
  14   0 -15   -0.25    0.08
 -14   0  15   -0.08    0.10
 -12   0  15    0.04    0.09
  12   0 -15    0.13    0.10
  10   0 -15    0.12    0.09
 -10   0  15    0.09    0.09
   8   0 -15    0.00    0.09
   8   0 -15   -0.14    0.09
  -8   0  15    0.03    0.09
   6   0 -15   -0.04    0.07
  -6   0  15    0.12    0.09
   6   0 -15   -0.01    0.08
   6   0 -15    0.03    0.07
  -6   0  15    0.06    0.07
  -4   0  15    0.00    0.08
   4   0 -15    0.05    0.07
  -4   0  15    0.00    0.08
   4   0 -15    0.05    0.07
  -4   0  15    0.06    0.07
   4   0 -15    0.00    0.08
  -2   0  15    0.05    0.07
  -2   0  15    0.08    0.08
   2   0 -15    0.03    0.08
  -2   0  15   -0.01    0.07
   2   0 -15   -0.06    0.07
   2   0 -15    0.04    0.08
   0   0 -15    0.09    0.07
   0   0  15    0.02    0.07
   0   0  15    0.18    0.08
   0   0  15    0.02    0.08
   0   0 -15    0.06    0.08
   0   0 -15    0.12    0.08
   2   0  15   -0.05    0.07
  -2   0 -15    0.02    0.07
   2   0  15    0.04    0.08
  -2   0 -15    0.09    0.09
   2   0  15   -0.03    0.08
   4   0  15    0.01    0.08
   4   0  15    0.07    0.08
  -4   0 -15   -0.04    0.09
   4   0  15    0.16    0.09
  -4   0 -15   -0.02    0.07
   6   0  15    0.01    0.09
  -6   0 -15   -0.04    0.07
   6   0  15   -0.10    0.09
   6   0  15   -0.22    0.09
  -6   0 -15    0.10    0.10
   8   0  15   -0.01    0.10
  -8   0 -15    0.05    0.10
   8   0  15    0.11    0.10
  -8   0 -15    0.04    0.08
   8   0  15   -0.09    0.11
  10   0  15   -0.13    0.11
 -10   0 -15    0.01    0.08
  10   0  15   -0.13    0.11
 -10   0 -15   -0.04    0.10
  12   0  15    0.17    0.13
 -12   0 -15    0.05    0.11
 -12   0 -15    0.08    0.10
  12   0  15   -0.01    0.12
 -14   0 -15    0.10    0.12
  14   0  15    0.25    0.14
  14   0  15    0.21    0.15
 -14   0 -15    0.37    0.13
  16   0  15    0.01    0.13
 -16   0 -15    0.15    0.14
  18   0  15   -0.16    0.13
 -18   0 -15   -0.22    0.12
 -20   0 -15   -0.03    0.15
  20   0  15   -0.01    0.17
  22   0  15   -0.26    0.15
 -22   0 -15   -0.02    0.16
  27  -1 -15   -0.07    0.19
  27   1 -15   -0.05    0.20
  25  -1 -15    0.00    0.16
  25   1 -15    0.10    0.17
  23  -1 -15    1.34    0.20
 -23  -1  15    1.03    0.19
  23   1 -15    1.18    0.20
 -21  -1  15   -0.13    0.14
  21  -1 -15   -0.21    0.13
  21   1 -15    0.09    0.14
 -19  -1  15    5.54    0.31
  19  -1 -15    5.13    0.29
  19   1 -15    4.96    0.29
 -17  -1  15   -0.17    0.13
  17  -1 -15    0.05    0.11
 -17   1  15    0.10    0.11
  17   1 -15   -0.03    0.11
  15  -1 -15    8.71    0.34
 -15  -1  15    8.23    0.35
 -15   1  15    8.17    0.31
  15   1 -15    8.54    0.34
  13  -1 -15   11.60    0.39
 -13  -1  15   11.85    0.41
  13  -1 -15   11.44    0.39
  13   1 -15   12.34    0.41
 -13   1  15   11.02    0.37
  11  -1 -15    2.37    0.17
 -11  -1  15    2.07    0.17
  11  -1 -15    2.35    0.17
 -11   1  15    2.18    0.16
  11   1 -15    1.96    0.16
  -9  -1  15    2.64    0.17
   9  -1 -15    2.41    0.17
   9  -1 -15    2.57    0.16
   9   1 -15    2.11    0.16
  -9   1  15    2.40    0.16
  -9   1  15    2.38    0.10
   7  -1 -15   17.89    0.48
  -7  -1  15   16.75    0.48
   7  -1 -15   17.68    0.47
   7  -1 -15   17.69    0.48
  -7  -1  15   17.48    0.49
  -7   1  15   16.50    0.47
  -7   1  15   17.69    0.39
   7   1 -15   17.51    0.48
  -5  -1  15   18.13    0.49
  -5  -1  15   17.89    0.49
   5  -1 -15   17.95    0.49
   5  -1 -15   17.61    0.48
   5  -1 -15   18.36    0.49
  -5   1  15   18.09    0.49
   5   1 -15   18.77    0.49
   5   1 -15   18.13    0.42
  -5   1  15   18.33    0.42
   3  -1 -15   30.17    0.73
   3  -1 -15   28.91    0.72
  -3  -1  15   30.06    0.72
  -3  -1  15   29.88    0.72
   3  -1 -15   29.93    0.66
   3  -1 -15   29.41    0.72
  -3   1  15   29.38    0.66
  -3   1  15   30.31    0.73
   3   1 -15   29.37    0.66
   3   1 -15   29.31    0.71
   1  -1 -15    7.31    0.26
   1  -1 -15    7.10    0.22
   1  -1 -15    6.76    0.25
   1  -1 -15    6.38    0.25
  -1  -1  15    7.12    0.25
  -1  -1  15    7.07    0.25
  -1  -1  15    7.02    0.25
  -1   1  15    6.96    0.25
   1   1 -15    6.75    0.23
  -1   1  15    6.71    0.22
   1   1 -15    6.52    0.20
   1  -1  15    0.71    0.11
   1  -1  15    0.65    0.10
  -1  -1 -15    0.63    0.12
  -1  -1 -15    0.75    0.11
   1  -1  15    0.61    0.10
  -1  -1 -15    0.62    0.10
   1   1  15    0.76    0.12
  -1   1 -15    0.88    0.09
   1   1  15    0.64    0.10
  -3  -1 -15    1.54    0.15
   3  -1  15    1.39    0.12
  -3  -1 -15    0.98    0.12
   3  -1  15    0.93    0.13
   3  -1  15    1.33    0.12
  -3   1 -15    1.42    0.14
  -3   1 -15    1.40    0.10
   3   1  15    1.19    0.12
   3   1  15    0.93    0.12
  -5  -1 -15    1.07    0.13
   5  -1  15    1.23    0.13
  -5  -1 -15    0.82    0.14
   5  -1  15    1.31    0.14
   5  -1  15    1.11    0.12
   5   1  15    1.20    0.13
  -5   1 -15    0.98    0.09
  -5   1 -15    1.08    0.14
   5   1  15    1.22    0.14
   7  -1  15   15.71    0.46
  -7  -1 -15   16.68    0.49
  -7  -1 -15   15.58    0.47
   7  -1  15   15.34    0.46
   7  -1  15   15.77    0.45
  -7   1 -15   16.31    0.47
  -7   1 -15   16.39    0.43
   7   1  15   15.57    0.46
   7   1  15   15.06    0.47
  -9  -1 -15    0.11    0.10
   9  -1  15   -0.08    0.08
   9  -1  15    0.08    0.11
   9  -1  15    0.08    0.10
  -9  -1 -15   -0.02    0.10
   9   1  15    0.09    0.11
   9   1  15   -0.16    0.11
  -9   1 -15    0.04    0.11
  -9   1 -15    0.01    0.08
 -11  -1 -15    1.42    0.15
  11  -1  15    1.53    0.16
  11  -1  15    1.45    0.17
  11  -1  15    1.70    0.17
 -11  -1 -15    1.42    0.16
 -11   1 -15    1.18    0.17
 -11   1 -15    1.28    0.13
  11   1  15    1.55    0.18
 -13  -1 -15    1.22    0.16
  13  -1  15    1.30    0.18
 -13  -1 -15    1.77    0.16
  13  -1  15    1.34    0.16
 -13   1 -15    1.73    0.19
  13   1  15    1.60    0.19
  15  -1  15    1.75    0.20
 -15  -1 -15    2.02    0.17
 -15  -1 -15    1.81    0.20
  15  -1  15    2.24    0.22
 -15   1 -15    2.03    0.21
  15   1  15    1.75    0.21
  17  -1  15   -0.02    0.13
 -17  -1 -15    0.11    0.12
  17  -1  15   -0.09    0.15
 -17  -1 -15   -0.17    0.11
 -17   1 -15   -0.13    0.14
  17   1  15   -0.03    0.16
  19  -1  15    0.43    0.18
  19  -1  15    0.37    0.17
 -19   1 -15    0.23    0.17
  19   1  15    0.40    0.17
  21  -1  15    0.42    0.19
  21   1  15    0.44    0.19
 -21   1 -15    0.19    0.17
  23  -1  15    0.10    0.20
 -23   1 -15    0.08    0.18
  23   1  15    0.06    0.19
  26  -2 -15    1.14    0.23
  26   2 -15    0.72    0.24
 -24  -2  15    0.10    0.17
  24  -2 -15    0.23    0.17
  24   2 -15    0.39    0.19
 -22  -2  15    0.01    0.17
  22  -2 -15    0.07    0.15
  22   2 -15    0.21    0.16
 -20  -2  15    0.97    0.18
  20  -2 -15    0.62    0.16
  20   2 -15    0.53    0.18
 -18  -2  15    0.89    0.19
  18  -2 -15    0.59    0.15
  18   2 -15    0.83    0.17
 -16  -2  15    4.33    0.27
  16  -2 -15    4.05    0.25
  16   2 -15    4.40    0.26
  14  -2 -15   12.91    0.42
  14  -2 -15   13.82    0.44
 -14  -2  15   13.43    0.46
  14   2 -15   12.22    0.44
 -14   2  15   12.60    0.38
  12  -2 -15    0.23    0.11
  12  -2 -15    0.33    0.11
 -12  -2  15    0.28    0.12
  12   2 -15    0.31    0.10
 -12   2  15    0.21    0.08
 -10  -2  15    0.35    0.11
  10  -2 -15    0.25    0.10
  10  -2 -15    0.40    0.11
 -10   2  15    0.37    0.09
  10   2 -15    0.10    0.09
  -8  -2  15    6.14    0.27
   8  -2 -15    6.09    0.25
   8  -2 -15    6.24    0.25
   8  -2 -15    6.02    0.27
  -8  -2  15    5.90    0.27
   8   2 -15    5.84    0.24
  -8   2  15    5.97    0.23
   8   2 -15    5.93    0.16
  -6  -2  15    4.63    0.22
  -6  -2  15    4.24    0.23
   6  -2 -15    4.57    0.21
   6  -2 -15    4.49    0.21
   6  -2 -15    4.66    0.25
   6   2 -15    4.32    0.19
  -6   2  15    4.65    0.20
   4  -2 -15   12.85    0.41
   4  -2 -15   12.63    0.31
  -4  -2  15   13.23    0.38
   4  -2 -15   12.82    0.39
   4  -2 -15   12.97    0.39
  -4  -2  15   12.82    0.38
  -4   2  15   12.94    0.38
   4   2 -15   12.41    0.36
   2  -2 -15   29.24    0.74
   2  -2 -15   28.15    0.74
   2  -2 -15   29.26    0.66
  -2  -2  15   30.15    0.72
  -2  -2  15   29.45    0.72
   2  -2 -15   29.64    0.74
   2   2 -15   30.46    0.69
  -2   2  15   28.67    0.72
   0  -2 -15    0.74    0.12
   0  -2 -15    0.52    0.10
   0  -2  15    0.72    0.07
   0  -2  15    0.58    0.09
   0  -2  15    0.59    0.10
   0  -2  15    0.56    0.12
   0  -2 -15    0.50    0.12
   0   2  15    0.53    0.10
   0   2 -15    0.62    0.12
   2  -2  15    0.57    0.10
   2  -2  15    0.53    0.11
   2  -2  15    0.64    0.09
  -2  -2 -15    0.50    0.11
  -2  -2 -15    0.70    0.14
  -2  -2 -15    0.54    0.12
   2   2  15    0.57    0.11
  -2   2 -15    0.73    0.07
  -2   2 -15    0.73    0.13
   4  -2  15    0.01    0.08
   4  -2  15   -0.01    0.10
  -4  -2 -15    0.18    0.11
  -4  -2 -15   -0.08    0.09
   4  -2  15   -0.08    0.07
  -4   2 -15   -0.02    0.05
   4   2  15   -0.09    0.08
  -4   2 -15    0.03    0.10
  -6  -2 -15    0.24    0.11
   6  -2  15    0.24    0.09
   6  -2  15    0.33    0.09
  -6  -2 -15    0.24    0.13
   6  -2  15    0.19    0.12
  -6   2 -15    0.37    0.06
  -6   2 -15    0.35    0.12
   6   2  15    0.08    0.11
  -8  -2 -15    2.03    0.21
   8  -2  15    2.10    0.16
   8  -2  15    2.04    0.18
   8  -2  15    2.40    0.17
  -8  -2 -15    2.50    0.19
  -8   2 -15    2.84    0.22
  -8   2 -15    2.36    0.11
   8   2  15    2.39    0.19
 -10  -2 -15    0.64    0.11
 -10  -2 -15    0.47    0.13
  10  -2  15    0.62    0.13
  10  -2  15    0.55    0.11
 -10  -2 -15    0.48    0.15
  10  -2  15    0.37    0.15
 -10   2 -15    0.54    0.07
 -10   2 -15    0.47    0.15
  10   2  15    0.56    0.14
  12  -2  15    3.31    0.24
 -12  -2 -15    2.45    0.21
 -12  -2 -15    2.92    0.18
  12  -2  15    2.89    0.21
  12   2  15    2.61    0.23
 -12   2 -15    2.80    0.24
  14  -2  15   -0.04    0.12
 -14  -2 -15    0.01    0.13
 -14  -2 -15    0.26    0.11
  14  -2  15    0.24    0.16
  14   2  15    0.24    0.15
 -14   2 -15    0.08    0.14
  16  -2  15    0.33    0.14
 -16  -2 -15    0.39    0.17
  16  -2  15    0.28    0.17
  16   2  15    0.33    0.18
 -16   2 -15    0.61    0.18
  18  -2  15    0.12    0.15
  18  -2  15   -0.09    0.16
 -18  -2 -15    0.15    0.15
 -18   2 -15    0.07    0.17
  18   2  15    0.13    0.17
  20  -2  15    0.71    0.20
  20  -2  15    0.37    0.17
  20   2  15    0.38    0.21
 -20   2 -15    0.47    0.20
  22  -2  15    1.62    0.23
  22   2  15    0.62    0.22
 -22   2 -15    0.78    0.23
  25  -3 -15    0.06    0.17
 -25  -3  15    0.11    0.19
  23  -3 -15   -0.03    0.15
 -23  -3  15    0.12    0.19
 -21  -3  15   -0.06    0.16
  21  -3 -15    0.19    0.15
  19  -3 -15    0.51    0.15
 -19  -3  15    1.22    0.21
 -17  -3  15    1.99    0.23
  17  -3 -15    2.15    0.20
  17   3 -15    2.12    0.22
  15  -3 -15    0.05    0.11
 -15  -3  15    0.17    0.14
  15   3 -15   -0.10    0.12
 -13  -3  15    1.92    0.19
  13  -3 -15    2.05    0.18
  13   3 -15    1.92    0.18
 -11  -3  15    0.36    0.13
  11  -3 -15    0.45    0.11
  11  -3 -15    0.59    0.16
  11  -3 -15    0.42    0.11
  11   3 -15    0.43    0.12
  -9  -3  15    4.23    0.26
   9  -3 -15    4.40    0.26
   9  -3 -15    3.94    0.21
   9  -3 -15    4.01    0.21
  -9  -3  15    4.35    0.24
   9   3 -15    4.35    0.21
   9   3 -15    4.23    0.21
  -9   3  15    4.14    0.17
   7  -3 -15    1.11    0.13
   7  -3 -15    0.84    0.17
  -7  -3  15    1.08    0.14
   7  -3 -15    1.07    0.13
  -7  -3  15    0.97    0.13
  -7   3  15    0.92    0.09
   7   3 -15    0.98    0.11
   7   3 -15    1.14    0.14
   5  -3 -15    8.87    0.32
  -5  -3  15    8.70    0.32
   5  -3 -15    8.76    0.36
   5  -3 -15    8.72    0.31
  -5  -3  15    9.32    0.32
   5  -3 -15    8.92    0.24
   5   3 -15    8.81    0.32
   3  -3 -15    0.07    0.08
  -3  -3  15    0.09    0.08
  -3  -3  15   -0.02    0.08
   3  -3 -15   -0.03    0.12
   3  -3 -15   -0.06    0.09
   3  -3 -15   -0.07    0.09
  -3   3  15   -0.05    0.08
   3   3 -15   -0.03    0.10
   3   3 -15    0.01    0.06
   1  -3 -15   -0.07    0.13
  -1  -3  15    0.12    0.08
   1  -3 -15   -0.01    0.10
   1  -3 -15    0.04    0.10
  -1  -3  15    0.15    0.08
   1   3 -15   -0.07    0.11
  -1   3  15    0.14    0.09
   1  -3  15   14.18    0.36
   1  -3  15   14.46    0.40
  -1  -3 -15   14.39    0.48
   1  -3  15   14.58    0.41
  -1  -3 -15   15.31    0.47
  -1  -3 -15   14.39    0.45
  -1   3 -15   14.94    0.46
   1   3  15   15.49    0.44
   3  -3  15   14.16    0.45
  -3  -3 -15   14.25    0.45
  -3  -3 -15   14.40    0.48
   3  -3  15   13.91    0.39
   3  -3  15   14.39    0.40
  -3   3 -15   13.83    0.46
   3   3  15   15.49    0.44
  -5  -3 -15   -0.08    0.13
   5  -3  15    0.08    0.08
   5  -3  15    0.19    0.09
   5  -3  15   -0.07    0.12
  -5  -3 -15   -0.04    0.10
   5   3  15   -0.06    0.10
  -5   3 -15    0.16    0.13
   7  -3  15    3.16    0.18
   7  -3  15    2.94    0.17
   7  -3  15    3.15    0.22
  -7  -3 -15    3.53    0.26
  -7  -3 -15    3.16    0.23
   7   3  15    3.06    0.22
  -7   3 -15    3.22    0.24
  -9  -3 -15    0.70    0.17
  -9  -3 -15    0.62    0.16
   9  -3  15    0.75    0.12
   9  -3  15    0.57    0.16
   9   3  15    0.81    0.15
  -9   3 -15    1.13    0.18
 -11  -3 -15    1.03    0.17
 -11  -3 -15    0.63    0.18
  11  -3  15    1.06    0.14
  11  -3  15    1.13    0.17
 -11   3 -15    1.07    0.19
  11   3  15    1.19    0.18
  13  -3  15    0.65    0.14
 -13  -3 -15    0.65    0.18
  13  -3  15    0.27    0.16
 -13   3 -15    0.52    0.17
  13   3  15    0.70    0.17
  15  -3  15    0.08    0.13
 -15  -3 -15    0.04    0.13
  15  -3  15    0.32    0.17
 -15   3 -15    0.20    0.16
  15   3  15    0.06    0.16
 -17  -3 -15   -0.18    0.16
  17  -3  15   -0.14    0.13
  17  -3  15   -0.14    0.16
 -17   3 -15   -0.08    0.17
  17   3  15   -0.25    0.16
  19  -3  15    0.00    0.17
  19  -3  15   -0.28    0.14
 -19  -3 -15    0.05    0.19
 -19   3 -15    0.17    0.20
 -22  -4  15    0.12    0.20
  22  -4 -15   -0.19    0.14
  20  -4 -15   -0.01    0.14
 -20  -4  15   -0.04    0.17
  18  -4 -15    0.47    0.15
 -18  -4  15    0.11    0.16
  16  -4 -15   -0.10    0.12
 -16  -4  15   -0.22    0.14
 -14  -4  15    0.10    0.15
  14  -4 -15    0.11    0.17
  14  -4 -15    0.23    0.12
  12  -4 -15   -0.09    0.11
  12  -4 -15    0.14    0.16
 -12  -4  15    0.12    0.13
  12   4 -15   -0.12    0.09
  10  -4 -15    0.85    0.20
  10  -4 -15    0.92    0.14
 -10  -4  15    1.33    0.18
  10   4 -15    1.42    0.15
   8  -4 -15    1.64    0.21
   8  -4 -15    1.51    0.16
  -8  -4  15    1.40    0.17
   8   4 -15    1.84    0.17
   6  -4 -15    1.51    0.15
  -6  -4  15    1.63    0.16
   6  -4 -15    1.67    0.22
   6   4 -15    1.95    0.18
   4  -4 -15    0.02    0.10
  -4  -4  15    0.00    0.10
   4  -4 -15    0.28    0.15
   4   4 -15    0.17    0.12
   2  -4 -15    5.86    0.32
  -2  -4  15    5.81    0.24
   2  -4 -15    5.92    0.27
   2   4 -15    5.83    0.29
   0  -4  15    0.78    0.11
   0  -4 -15    0.84    0.19
   0  -4 -15    0.83    0.14
   0   4 -15    1.06    0.17
  -2  -4 -15    0.71    0.18
   2  -4  15    0.58    0.10
   2  -4  15    0.49    0.10
  -2  -4 -15    0.58    0.13
  -2   4 -15    0.46    0.15
  -4  -4 -15    9.75    0.39
   4  -4  15   10.56    0.32
   4  -4  15   10.22    0.39
  -4  -4 -15   10.87    0.43
  -4   4 -15   10.62    0.42
   6  -4  15    0.11    0.09
   6  -4  15    0.39    0.15
  -6  -4 -15    0.39    0.14
  -6  -4 -15    0.34    0.16
  -6   4 -15    0.26    0.16
   8  -4  15   -0.07    0.13
  -8  -4 -15    0.16    0.13
   8  -4  15    0.00    0.09
  -8  -4 -15    0.00    0.15
  -8   4 -15   -0.02    0.16
 -10  -4 -15   -0.10    0.17
 -10  -4 -15    0.34    0.15
  10  -4  15    0.13    0.10
  10  -4  15    0.14    0.15
 -10   4 -15    0.18    0.17
  12  -4  15    0.05    0.11
 -12  -4 -15   -0.02    0.14
  12  -4  15    0.02    0.15
 -12  -4 -15   -0.21    0.17
 -12   4 -15   -0.05    0.16
  14  -4  15   -0.09    0.16
  14  -4  15   -0.14    0.11
 -14  -4 -15   -0.16    0.16
 -14   4 -15   -0.08    0.18
 -16  -4 -15    0.24    0.18
  16  -4  15   -0.19    0.17
  16  -4  15    0.39    0.14
 -16   4 -15    0.45    0.22
  18  -4  15   -0.22    0.17
  18  -4  15    0.02    0.15
 -18  -4 -15    0.20    0.20
 -18   4 -15    0.00    0.20
  19  -5 -15    0.48    0.24
  19  -5 -15    0.38    0.16
 -19  -5  15    0.55    0.22
  17  -5 -15   -0.09    0.14
 -17  -5  15    0.01    0.17
  17  -5 -15    0.10    0.21
 -15  -5  15    0.17    0.16
  15  -5 -15    0.18    0.13
  15  -5 -15    0.12    0.20
 -13  -5  15   -0.08    0.14
  13  -5 -15    0.12    0.20
  13  -5 -15   -0.16    0.11
  11  -5 -15    0.09    0.12
  11  -5 -15    0.25    0.19
 -11  -5  15   -0.04    0.13
   9  -5 -15   -0.16    0.10
  -9  -5  15   -0.21    0.11
   9  -5 -15   -0.03    0.17
   7  -5 -15    0.11    0.12
   7  -5 -15    0.06    0.17
  -7  -5  15    0.13    0.12
   7   5 -15   -0.04    0.12
   5  -5 -15    0.15    0.12
   5  -5 -15    0.16    0.18
  -5  -5  15    0.08    0.12
   5   5 -15    0.39    0.13
  -3  -5  15    0.12    0.11
   3  -5 -15    0.14    0.13
   3  -5 -15    0.25    0.18
   3   5 -15   -0.06    0.12
  -1  -5  15    1.40    0.15
   1  -5 -15    1.33    0.22
   1  -5 -15    1.10    0.17
   1   5 -15    1.10    0.19
  -1  -5 -15   -0.13    0.16
   1  -5  15   -0.06    0.09
  -1  -5 -15    0.16    0.13
  -1   5 -15    0.16    0.15
  -3  -5 -15    1.00    0.21
  -3  -5 -15    0.93    0.17
   3  -5  15    0.65    0.17
   3  -5  15    0.69    0.11
  -3   5 -15    0.92    0.19
  -5  -5 -15    0.10    0.17
   5  -5  15    0.14    0.09
  -5  -5 -15   -0.16    0.12
   5  -5  15    0.05    0.16
  -5   5 -15   -0.06    0.16
   7  -5  15    0.10    0.09
  -7  -5 -15   -0.11    0.16
   7  -5  15   -0.10    0.15
  -7  -5 -15    0.10    0.15
  -7   5 -15   -0.01    0.16
   9  -5  15    0.14    0.16
  -9  -5 -15    0.33    0.17
   9  -5  15    0.06    0.09
  -9  -5 -15    0.07    0.17
  -9   5 -15    0.24    0.17
 -11  -5 -15    0.43    0.21
  11  -5  15   -0.02    0.10
 -11  -5 -15    0.13    0.17
  11  -5  15   -0.04    0.16
 -11   5 -15   -0.24    0.18
  13  -5  15    0.04    0.11
 -13  -5 -15    0.25    0.18
  13  -5  15    0.12    0.17
 -13   5 -15    0.09    0.19
  12  -6 -15    0.37    0.14
 -12  -6  15    0.59    0.18
  12  -6 -15    0.22    0.23
  10  -6 -15   -0.17    0.20
 -10  -6  15   -0.01    0.15
  10  -6 -15    0.14    0.14
   8  -6 -15    0.44    0.21
  -8  -6  15    0.43    0.15
   8  -6 -15    0.15    0.14
   6  -6 -15    0.34    0.14
   6  -6 -15   -0.15    0.19
  -6  -6  15    0.17    0.14
  -4  -6  15    0.48    0.14
   4  -6 -15    0.71    0.16
   4  -6 -15    0.55    0.22
   4   6 -15    0.33    0.16
  -2  -6  15    0.59    0.14
   2  -6 -15    0.66    0.17
   2  -6 -15    0.74    0.22
   2   6 -15    0.83    0.19
   0  -6 -15    0.12    0.20
   0  -6 -15    0.15    0.15
   0  -6  15   -0.07    0.11
   0   6 -15   -0.14    0.16
  -2  -6 -15    0.08    0.15
   2  -6  15    0.15    0.11
  -2  -6 -15    0.11    0.19
   2  -6  15   -0.13    0.15
  -2   6 -15   -0.11    0.15
   4  -6  15    0.22    0.18
  -4  -6 -15   -0.04    0.15
   4  -6  15   -0.01    0.10
  -4  -6 -15    0.22    0.20
  -4   6 -15    0.15    0.18
   6  -6  15    0.03    0.17
  -6  -6 -15   -0.02    0.16
   6  -6  15   -0.01    0.09
  -6  -6 -15    0.12    0.20
  -6   6 -15   -0.04    0.18
  -8  -6 -15    0.23    0.17
  -8  -6 -15    0.33    0.21
   8  -6  15    0.04    0.17
  -8   6 -15    0.35    0.20
  28   0 -16    0.10    0.20
  26   0 -16    0.02    0.19
  24   0 -16    0.22    0.17
  22   0 -16    3.57    0.27
  20   0 -16   -0.05    0.14
 -20   0  16    0.02    0.13
 -18   0  16    4.47    0.27
  18   0 -16    4.28    0.26
  16   0 -16    2.17    0.20
 -16   0  16    2.11    0.18
 -14   0  16    0.26    0.11
  14   0 -16    0.50    0.12
  12   0 -16    6.62    0.28
 -12   0  16    7.18    0.29
  10   0 -16    2.14    0.16
 -10   0  16    1.99    0.16
   8   0 -16    0.06    0.08
  -8   0  16    0.24    0.10
   6   0 -16    0.52    0.10
  -6   0  16    0.45    0.10
   6   0 -16    0.66    0.11
   6   0 -16    0.46    0.09
  -4   0  16    1.73    0.13
   4   0 -16    1.66    0.12
  -4   0  16    2.20    0.15
  -4   0  16    1.69    0.12
   4   0 -16    1.59    0.13
  -2   0  16   13.02    0.38
   2   0 -16   12.87    0.37
  -2   0  16   12.56    0.34
   2   0 -16   11.97    0.34
  -2   0  16   13.16    0.38
   0   0 -16    7.97    0.26
   0   0  16    8.56    0.27
   0   0 -16    8.19    0.28
   0   0  16    9.09    0.29
   2   0  16    2.27    0.17
   2   0  16    2.20    0.16
  -2   0 -16    2.33    0.15
  -2   0 -16    2.06    0.15
   2   0  16    2.23    0.15
   4   0  16    1.09    0.12
  -4   0 -16    0.96    0.13
   4   0  16    1.04    0.13
  -4   0 -16    1.03    0.12
   4   0  16    1.05    0.13
   6   0  16   -0.02    0.10
  -6   0 -16   -0.08    0.09
   6   0  16   -0.10    0.09
  -6   0 -16   -0.11    0.09
   6   0  16   -0.10    0.09
   8   0  16    5.28    0.25
  -8   0 -16    5.06    0.23
  -8   0 -16    5.69    0.25
   8   0  16    5.80    0.26
 -10   0 -16    0.80    0.14
  10   0  16    0.57    0.13
  10   0  16    0.77    0.14
 -10   0 -16    0.72    0.12
 -12   0 -16    9.44    0.35
 -12   0 -16    9.50    0.35
  12   0  16    8.73    0.36
  12   0  16    9.24    0.36
  14   0  16   -0.12    0.12
 -14   0 -16    0.00    0.12
  14   0  16    0.00    0.13
 -14   0 -16    0.01    0.12
  16   0  16    6.12    0.33
 -16   0 -16    6.70    0.31
 -18   0 -16    0.85    0.18
  18   0  16    0.71    0.19
  20   0  16    0.53    0.19
 -20   0 -16    0.42    0.16
  22   0  16    0.23    0.20
 -22   0 -16    0.19    0.17
  27  -1 -16   -0.22    0.16
  27   1 -16    0.14    0.19
  25  -1 -16   -0.01    0.17
  25   1 -16    0.11    0.17
  23  -1 -16    1.27    0.22
 -23  -1  16    1.36    0.21
  23   1 -16    1.14    0.21
 -21  -1  16    0.68    0.17
  21  -1 -16    1.24    0.18
  21   1 -16    1.20    0.20
  19  -1 -16    0.89    0.17
 -19  -1  16    0.63    0.16
  19   1 -16    0.46    0.15
  17  -1 -16    1.59    0.18
 -17  -1  16    1.87    0.20
  17   1 -16    1.72    0.18
 -17   1  16    2.06    0.18
  15  -1 -16   -0.08    0.11
 -15  -1  16   -0.04    0.12
  15   1 -16    0.30    0.12
 -15   1  16   -0.03    0.10
  13  -1 -16    2.21    0.17
 -13  -1  16    1.86    0.18
 -13   1  16    2.29    0.16
  13   1 -16    2.09    0.18
  11  -1 -16    0.11    0.10
 -11  -1  16    0.04    0.10
  11  -1 -16    0.02    0.10
  11   1 -16    0.14    0.10
 -11   1  16    0.10    0.10
   9  -1 -16    0.87    0.12
   9  -1 -16    0.86    0.12
  -9  -1  16    0.90    0.13
  -9   1  16    0.85    0.07
  -9   1  16    0.75    0.11
   9   1 -16    0.99    0.12
  -7  -1  16    2.98    0.19
  -7  -1  16    2.85    0.19
   7  -1 -16    2.91    0.18
   7  -1 -16    2.95    0.19
   7  -1 -16    2.71    0.17
  -7   1  16    2.91    0.17
   7   1 -16    2.70    0.16
   7   1 -16    2.58    0.13
  -7   1  16    2.87    0.12
  -5  -1  16   11.61    0.38
   5  -1 -16   12.63    0.38
   5  -1 -16   13.00    0.38
   5  -1 -16   12.54    0.38
  -5  -1  16   13.08    0.39
  -5   1  16   12.49    0.32
  -5   1  16   12.68    0.38
   5   1 -16   13.35    0.38
   5   1 -16   12.72    0.32
  -3  -1  16    6.62    0.25
  -3  -1  16    7.03    0.26
   3  -1 -16    7.32    0.22
   3  -1 -16    6.72    0.26
   3  -1 -16    7.12    0.27
   3  -1 -16    6.95    0.26
  -3   1  16    7.08    0.26
  -3   1  16    6.99    0.22
   3   1 -16    6.82    0.24
   3   1 -16    6.76    0.20
  -1  -1  16   13.88    0.41
   1  -1 -16   14.17    0.41
   1  -1 -16   13.65    0.40
   1  -1 -16   14.66    0.42
  -1  -1  16   14.00    0.40
  -1  -1  16   14.16    0.40
   1  -1 -16   14.34    0.37
   1   1 -16   14.41    0.39
  -1   1  16   14.25    0.41
  -1   1  16   14.52    0.37
   1   1 -16   14.54    0.36
   1  -1  16    0.60    0.10
  -1  -1 -16    0.68    0.10
   1  -1  16    0.64    0.10
   1  -1  16    0.67    0.11
  -1  -1 -16    0.63    0.12
  -1   1 -16    0.71    0.09
   1   1  16    0.63    0.10
   1   1  16    0.61    0.09
   3  -1  16    1.59    0.14
   3  -1  16    1.62    0.13
  -3  -1 -16    1.86    0.15
   3  -1  16    1.73    0.13
  -3  -1 -16    1.97    0.16
   3   1  16    1.85    0.15
   3   1  16    1.57    0.14
  -3   1 -16    1.92    0.16
  -3   1 -16    1.72    0.12
  -5  -1 -16    5.00    0.23
   5  -1  16    4.82    0.22
  -5  -1 -16    4.45    0.22
   5  -1  16    4.82    0.23
   5  -1  16    4.64    0.21
  -5   1 -16    4.67    0.19
  -5   1 -16    5.13    0.24
   5   1  16    4.75    0.22
   5   1  16    4.64    0.23
  -7  -1 -16    1.37    0.17
   7  -1  16    0.96    0.12
   7  -1  16    1.39    0.14
  -7  -1 -16    1.21    0.14
   7  -1  16    1.24    0.16
  -7   1 -16    1.41    0.15
   7   1  16    1.03    0.15
   7   1  16    1.39    0.16
  -7   1 -16    1.52    0.12
  -9  -1 -16    0.74    0.13
   9  -1  16    0.68    0.13
   9  -1  16    0.76    0.12
  -9  -1 -16    0.77    0.14
   9  -1  16    0.66    0.14
  -9   1 -16    0.57    0.09
   9   1  16    0.84    0.15
   9   1  16    0.63    0.14
  -9   1 -16    0.58    0.13
  11  -1  16    8.61    0.33
 -11  -1 -16    7.93    0.33
  11  -1  16    8.08    0.32
 -11  -1 -16    8.46    0.30
  11  -1  16    8.16    0.34
  11   1  16    8.30    0.35
 -11   1 -16    7.94    0.34
 -11   1 -16    7.83    0.28
 -13  -1 -16    6.86    0.28
  13  -1  16    6.18    0.32
  13  -1  16    6.46    0.31
 -13  -1 -16    6.51    0.32
 -13   1 -16    6.51    0.32
  13   1  16    6.42    0.32
  15  -1  16    0.12    0.14
 -15  -1 -16    0.29    0.13
  15  -1  16    0.18    0.14
 -15  -1 -16    0.27    0.15
 -15   1 -16    0.07    0.15
  15   1  16   -0.10    0.14
 -17  -1 -16    0.52    0.17
  17  -1  16    0.43    0.18
 -17  -1 -16    0.63    0.15
  17  -1  16    0.37    0.17
 -17   1 -16    0.34    0.17
  17   1  16    0.48    0.17
  19  -1  16    2.44    0.25
  19  -1  16    1.93    0.24
 -19   1 -16    2.40    0.25
  19   1  16    2.96    0.28
  21  -1  16   -0.08    0.17
 -21   1 -16   -0.27    0.16
  21   1  16    0.08    0.18
  26  -2 -16   -0.01    0.16
  26   2 -16   -0.28    0.18
 -24  -2  16    0.27    0.18
  24  -2 -16    0.72    0.19
  24   2 -16    0.53    0.19
 -22  -2  16    0.07    0.17
  22  -2 -16   -0.10    0.14
  22   2 -16    0.00    0.16
  20  -2 -16    0.89    0.16
 -20  -2  16    0.59    0.17
  20   2 -16    0.66    0.17
  18  -2 -16    1.90    0.19
 -18  -2  16    1.63    0.20
  18   2 -16    1.48    0.20
 -16  -2  16    0.69    0.17
  16  -2 -16    0.58    0.14
  16   2 -16    0.44    0.13
  14  -2 -16   -0.04    0.10
  14  -2 -16    0.02    0.10
 -14  -2  16    0.13    0.13
  14   2 -16    0.22    0.13
 -14   2  16    0.29    0.10
  12  -2 -16    0.41    0.11
 -12  -2  16    0.50    0.13
  12  -2 -16    0.39    0.12
  12   2 -16    0.21    0.11
 -12   2  16    0.34    0.10
 -10  -2  16    7.80    0.33
  10  -2 -16    8.73    0.31
  10  -2 -16    7.68    0.30
 -10   2  16    8.75    0.29
  10   2 -16    8.00    0.30
   8  -2 -16    0.00    0.09
   8  -2 -16    0.00    0.11
  -8  -2  16   -0.04    0.09
  -8  -2  16    0.07    0.09
   8  -2 -16    0.13    0.09
  -8   2  16   -0.09    0.07
   8   2 -16   -0.03    0.07
  -6  -2  16    2.30    0.17
   6  -2 -16    2.27    0.16
   6  -2 -16    1.97    0.19
   6  -2 -16    2.02    0.15
  -6  -2  16    1.88    0.15
  -6   2  16    2.05    0.15
   6   2 -16    2.14    0.15
  -4  -2  16   46.46    1.09
  -4  -2  16   48.44    1.10
   4  -2 -16   45.03    1.10
   4  -2 -16   47.04    1.09
   4  -2 -16   46.35    0.98
   4  -2 -16   47.84    1.11
   4   2 -16   45.76    1.07
  -4   2  16   47.66    1.09
   2  -2 -16   16.58    0.42
   2  -2 -16   16.97    0.49
  -2  -2  16   16.25    0.45
   2  -2 -16   17.60    0.48
  -2  -2  16   16.31    0.46
   2  -2 -16   15.40    0.46
   2   2 -16   16.28    0.43
  -2   2  16   15.77    0.45
   0  -2 -16    1.76    0.15
   0  -2  16    1.74    0.14
   0  -2  16    2.00    0.10
   0  -2 -16    1.58    0.14
   0  -2  16    1.93    0.14
   0  -2  16    1.64    0.15
   0  -2 -16    1.77    0.16
   0   2  16    1.89    0.15
   0   2 -16    2.06    0.16
   2  -2  16    0.53    0.10
   2  -2  16    0.36    0.11
  -2  -2 -16    0.39    0.11
   2  -2  16    0.26    0.09
  -2  -2 -16    0.54    0.13
   2   2  16    0.53    0.11
  -2   2 -16    0.45    0.07
  -2   2 -16    0.28    0.12
   4  -2  16    1.83    0.16
   4  -2  16    2.11    0.15
  -4  -2 -16    1.90    0.17
   4  -2  16    1.89    0.13
  -4  -2 -16    1.87    0.16
  -4   2 -16    1.63    0.10
  -4   2 -16    1.74    0.17
   4   2  16    2.00    0.17
  -6  -2 -16    0.08    0.12
   6  -2  16    0.10    0.10
   6  -2  16    0.19    0.11
  -6  -2 -16    0.08    0.10
   6  -2  16    0.03    0.08
   6   2  16   -0.02    0.09
  -6   2 -16    0.01    0.10
  -6   2 -16    0.09    0.05
   8  -2  16    0.41    0.14
   8  -2  16    0.25    0.10
  -8  -2 -16    0.33    0.16
  -8  -2 -16    0.36    0.13
   8  -2  16    0.42    0.11
   8   2  16    0.52    0.14
  -8   2 -16    0.49    0.07
  -8   2 -16    0.29    0.14
 -10  -2 -16    0.17    0.16
  10  -2  16    0.28    0.13
 -10  -2 -16    0.27    0.14
 -10  -2 -16    0.06    0.10
  10  -2  16    0.36    0.12
  10   2  16   -0.05    0.13
 -10   2 -16    0.34    0.15
 -12  -2 -16    5.64    0.30
 -12  -2 -16    5.65    0.23
  12  -2  16    5.58    0.27
  12  -2  16    5.73    0.31
 -12   2 -16    5.72    0.31
  12   2  16    5.68    0.32
 -14  -2 -16    2.00    0.16
  14  -2  16    1.67    0.19
  14  -2  16    1.80    0.20
 -14  -2 -16    1.87    0.21
  14   2  16    1.97    0.21
 -14   2 -16    1.56    0.21
 -16  -2 -16    0.02    0.15
  16  -2  16    0.05    0.13
  16  -2  16   -0.20    0.15
  16   2  16   -0.19    0.14
 -16   2 -16   -0.02    0.16
  18  -2  16    0.25    0.16
 -18  -2 -16   -0.08    0.16
  18  -2  16    0.07    0.15
 -18   2 -16   -0.02    0.16
  18   2  16   -0.07    0.15
  20  -2  16    0.17    0.18
  20  -2  16    0.11    0.17
  20   2  16    0.07    0.20
 -20   2 -16   -0.03    0.18
 -22   2 -16    0.28    0.21
  25  -3 -16   -0.16    0.16
 -25  -3  16    0.10    0.21
 -23  -3  16   -0.16    0.18
  23  -3 -16    0.01    0.16
  21  -3 -16    0.42    0.16
 -21  -3  16    0.39    0.18
  19  -3 -16    0.23    0.15
 -19  -3  16    0.06    0.17
 -17  -3  16    0.10    0.15
  17  -3 -16    0.24    0.13
  17   3 -16    0.07    0.14
  15  -3 -16   -0.02    0.11
 -15  -3  16    0.14    0.13
  15   3 -16    0.12    0.13
 -13  -3  16    0.20    0.13
  13  -3 -16    0.06    0.11
  13   3 -16    0.25    0.12
  11  -3 -16    0.07    0.11
 -11  -3  16    0.13    0.12
  11  -3 -16    0.31    0.11
  11  -3 -16   -0.04    0.15
  11   3 -16    0.23    0.11
   9  -3 -16   -0.08    0.09
  -9  -3  16   -0.09    0.10
  -9  -3  16    0.13    0.12
   9  -3 -16   -0.08    0.09
   9  -3 -16    0.12    0.15
   9   3 -16   -0.13    0.08
  -9   3  16    0.03    0.07
   7  -3 -16    1.10    0.13
  -7  -3  16    1.04    0.14
   7  -3 -16    1.21    0.14
  -7  -3  16    0.86    0.13
   7  -3 -16    1.30    0.18
   7   3 -16    1.17    0.14
   7   3 -16    1.17    0.12
  -5  -3  16    0.87    0.13
   5  -3 -16    0.82    0.08
   5  -3 -16    0.80    0.13
  -5  -3  16    0.73    0.12
   5  -3 -16    0.71    0.13
   5  -3 -16    0.96    0.18
   5   3 -16    0.85    0.13
  -5   3  16    0.95    0.11
  -3  -3  16    2.18    0.15
   3  -3 -16    2.14    0.13
  -3  -3  16    2.16    0.16
   3  -3 -16    1.78    0.16
   3  -3 -16    2.24    0.16
   3  -3 -16    2.05    0.21
   3   3 -16    2.09    0.11
  -3   3  16    2.16    0.15
   3   3 -16    2.45    0.18
  -1  -3  16    0.29    0.09
   1  -3 -16    0.17    0.11
   1  -3 -16    0.10    0.13
  -1  -3  16    0.33    0.10
   1  -3 -16    0.18    0.10
   1   3 -16    0.38    0.13
  -1   3  16    0.27    0.10
   1  -3  16    2.11    0.15
  -1  -3 -16    2.39    0.22
   1  -3  16    2.36    0.16
  -1  -3 -16    2.75    0.20
  -1  -3 -16    2.45    0.19
   1  -3  16    2.17    0.12
   1  -3  16    2.15    0.18
   1   3  16    2.40    0.18
  -1   3 -16    2.45    0.19
   3  -3  16    0.38    0.10
   3  -3  16    0.19    0.12
   3  -3  16    0.24    0.09
  -3  -3 -16    0.43    0.13
  -3  -3 -16    0.57    0.15
   3   3  16    0.19    0.11
  -3   3 -16    0.35    0.14
   5  -3  16    3.58    0.19
  -5  -3 -16    3.66    0.24
  -5  -3 -16    3.89    0.25
   5  -3  16    4.11    0.25
   5  -3  16    3.93    0.19
  -5   3 -16    3.61    0.25
   5   3  16    3.90    0.22
  -7  -3 -16    0.73    0.16
  -7  -3 -16    0.41    0.16
   7  -3  16    0.36    0.11
   7  -3  16    0.32    0.14
  -7   3 -16    0.15    0.15
   7   3  16    0.61    0.14
   9  -3  16    0.02    0.10
  -9  -3 -16   -0.11    0.13
   9  -3  16   -0.15    0.13
  -9  -3 -16   -0.17    0.15
   9   3  16    0.10    0.12
  -9   3 -16    0.11    0.14
  11  -3  16    0.50    0.16
  11  -3  16    0.78    0.13
 -11  -3 -16    0.37    0.15
 -11  -3 -16    0.75    0.18
 -11   3 -16    0.33    0.16
  11   3  16    0.61    0.16
  13  -3  16    0.29    0.16
 -13  -3 -16    0.45    0.17
  13  -3  16    0.33    0.13
  13   3  16    0.33    0.16
 -13   3 -16    0.08    0.16
 -15  -3 -16    0.17    0.17
  15  -3  16    0.12    0.13
  15  -3  16   -0.14    0.15
  15   3  16   -0.16    0.16
 -15   3 -16   -0.08    0.15
  17  -3  16    0.12    0.14
  17  -3  16    0.06    0.17
 -17  -3 -16   -0.01    0.17
  17   3  16   -0.12    0.18
 -17   3 -16   -0.18    0.16
  19  -3  16   -0.01    0.18
 -19  -3 -16    0.12    0.17
  19  -3  16    0.18    0.17
 -19   3 -16   -0.10    0.17
 -22  -4  16    0.29    0.20
  22  -4 -16    0.12    0.16
 -20  -4  16    0.03    0.17
  20  -4 -16   -0.03    0.14
  18  -4 -16    0.07    0.13
 -18  -4  16    0.11    0.17
 -16  -4  16    0.73    0.19
  16  -4 -16    0.52    0.15
  14  -4 -16    0.09    0.12
  14  -4 -16    0.11    0.19
 -14  -4  16    0.10    0.15
  12  -4 -16   -0.16    0.16
  12  -4 -16   -0.13    0.11
 -12  -4  16    0.05    0.13
  12   4 -16   -0.09    0.10
  10  -4 -16    0.62    0.18
 -10  -4  16    0.67    0.15
  10  -4 -16    0.58    0.12
  10   4 -16    0.60    0.13
  -8  -4  16    0.72    0.15
   8  -4 -16    0.74    0.13
   8  -4 -16    0.74    0.20
   8   4 -16    0.73    0.14
  -6  -4  16    1.17    0.15
   6  -4 -16    1.03    0.19
   6  -4 -16    1.15    0.15
   6   4 -16    1.07    0.15
   4  -4 -16   -0.02    0.16
   4  -4 -16    0.03    0.11
  -4  -4  16    0.13    0.11
   4   4 -16   -0.10    0.12
  -2  -4  16    0.50    0.11
   2  -4 -16    0.33    0.12
   2  -4 -16    0.45    0.17
   2   4 -16    0.42    0.14
   0  -4 -16   -0.01    0.11
   0  -4  16   -0.02    0.09
   0  -4 -16   -0.26    0.13
   0   4 -16    0.26    0.13
   2  -4  16   -0.04    0.12
  -2  -4 -16   -0.01    0.16
   2  -4  16    0.13    0.08
  -2  -4 -16    0.02    0.12
  -2   4 -16    0.02    0.13
  -4  -4 -16    1.52    0.19
   4  -4  16    1.68    0.20
  -4  -4 -16    1.37    0.21
   4  -4  16    1.56    0.13
  -4   4 -16    1.65    0.21
  -6  -4 -16    0.06    0.13
  -6  -4 -16    0.14    0.17
   6  -4  16    0.15    0.14
   6  -4  16   -0.05    0.09
  -6   4 -16    0.06    0.14
  -8  -4 -16    0.11    0.13
  -8  -4 -16    0.37    0.18
   8  -4  16    0.06    0.10
   8  -4  16    0.54    0.15
  -8   4 -16    0.30    0.18
  10  -4  16    0.06    0.15
  10  -4  16    0.17    0.11
 -10  -4 -16    0.04    0.18
 -10  -4 -16    0.15    0.15
 -10   4 -16   -0.05    0.17
 -12  -4 -16   -0.12    0.18
 -12  -4 -16   -0.11    0.14
  12  -4  16   -0.05    0.10
  12  -4  16   -0.35    0.13
 -12   4 -16   -0.15    0.16
  14  -4  16   -0.02    0.12
 -14  -4 -16    0.05    0.16
  14  -4  16    0.14    0.17
 -14   4 -16    0.05    0.17
  16  -4  16   -0.09    0.13
  16  -4  16    0.31    0.19
 -16  -4 -16    0.21    0.20
 -16   4 -16   -0.03    0.20
 -17  -5  16    0.06    0.18
  17  -5 -16    0.03    0.14
  17  -5 -16    0.19    0.23
  15  -5 -16    0.09    0.21
 -15  -5  16   -0.15    0.14
  15  -5 -16   -0.07    0.12
  13  -5 -16    0.35    0.19
  13  -5 -16    0.34    0.13
 -13  -5  16    0.23    0.16
 -11  -5  16    0.39    0.16
  11  -5 -16    1.06    0.22
  11  -5 -16    0.58    0.14
   9  -5 -16    0.05    0.17
  -9  -5  16   -0.03    0.12
   9  -5 -16    0.16    0.13
  -7  -5  16    0.17    0.13
   7  -5 -16    0.05    0.12
   7  -5 -16    0.01    0.17
   7   5 -16    0.14    0.12
   5  -5 -16   -0.35    0.17
   5  -5 -16   -0.02    0.12
  -5  -5  16   -0.04    0.11
   5   5 -16   -0.02    0.12
  -3  -5  16    0.46    0.12
   3  -5 -16    0.04    0.16
   3  -5 -16    0.51    0.14
   3   5 -16    0.41    0.15
   1  -5 -16    1.15    0.17
   1  -5 -16    0.72    0.20
  -1  -5  16    1.10    0.15
   1   5 -16    1.25    0.19
   1  -5  16    1.59    0.15
  -1  -5 -16    1.42    0.22
  -1  -5 -16    1.56    0.19
  -1   5 -16    1.52    0.21
  -3  -5 -16    0.06    0.17
   3  -5  16    0.00    0.15
   3  -5  16    0.16    0.10
  -3  -5 -16   -0.07    0.13
  -3   5 -16    0.13    0.16
  -5  -5 -16    0.58    0.16
   5  -5  16    0.67    0.18
  -5  -5 -16    0.56    0.20
   5  -5  16    0.49    0.10
  -5   5 -16    0.51    0.19
   7  -5  16    0.31    0.10
  -7  -5 -16    0.54    0.18
   7  -5  16    0.12    0.15
  -7  -5 -16    0.14    0.19
  -7   5 -16    0.52    0.20
   9  -5  16    0.94    0.19
  -9  -5 -16    1.33    0.24
  -9  -5 -16    0.64    0.19
   9  -5  16    0.98    0.13
  -9   5 -16    0.77    0.22
 -11  -5 -16   -0.21    0.19
  11  -5  16   -0.09    0.16
  11  -5  16    0.21    0.11
 -11  -5 -16    0.24    0.17
 -11   5 -16   -0.12    0.19
  13  -5  16    0.01    0.17
 -13  -5 -16    0.13    0.20
  13  -5  16   -0.08    0.11
 -13   5 -16   -0.09    0.19
  12  -6 -16    0.20    0.14
 -12  -6  16   -0.13    0.15
  12  -6 -16    0.20    0.23
  10  -6 -16   -0.15    0.13
 -10  -6  16   -0.13    0.14
  10  -6 -16    0.10    0.22
   8  -6 -16   -0.02    0.13
  -8  -6  16   -0.04    0.14
   8  -6 -16    0.04    0.20
   6  -6 -16    0.37    0.21
   6  -6 -16   -0.05    0.13
  -6  -6  16   -0.02    0.14
   4  -6 -16   -0.03    0.19
   4  -6 -16    0.11    0.14
  -4  -6  16    0.17    0.13
   4   6 -16    0.00    0.15
  -2  -6  16   -0.01    0.12
   2  -6 -16   -0.10    0.13
   2  -6 -16    0.08    0.19
   2   6 -16    0.12    0.16
   0  -6 -16    0.23    0.15
   0  -6  16    0.08    0.12
   0  -6 -16   -0.13    0.19
   0   6 -16   -0.15    0.15
   2  -6  16   -0.03    0.10
  -2  -6 -16    0.16    0.16
   2  -6  16    0.08    0.17
  -2  -6 -16   -0.05    0.19
  -2   6 -16   -0.10    0.16
   4  -6  16    0.72    0.12
  -4  -6 -16    0.60    0.22
   4  -6  16    0.97    0.22
  -4  -6 -16    0.76    0.19
  -4   6 -16    0.39    0.20
   6  -6  16    0.04    0.17
  -6  -6 -16   -0.05    0.16
  -6  -6 -16   -0.43    0.17
   6  -6  16    0.06    0.09
  -6   6 -16    0.00    0.18
  26   0 -17    0.00    0.18
  24   0 -17    0.03    0.17
  22   0 -17   -0.20    0.15
  20   0 -17    0.17    0.13
 -20   0  17    0.01    0.12
  18   0 -17    0.15    0.14
 -18   0  17   -0.23    0.12
  16   0 -17   -0.12    0.10
 -16   0  17    0.06    0.11
 -14   0  17   -0.08    0.10
  14   0 -17   -0.01    0.10
  12   0 -17    0.06    0.11
 -12   0  17   -0.05    0.10
  10   0 -17   -0.05    0.09
 -10   0  17    0.16    0.10
   8   0 -17   -0.05    0.08
   8   0 -17   -0.14    0.08
  -8   0  17    0.05    0.09
   6   0 -17    0.05    0.08
   6   0 -17    0.03    0.08
  -6   0  17    0.18    0.10
  -6   0  17   -0.03    0.07
  -4   0  17    0.03    0.09
   4   0 -17    0.00    0.08
   4   0 -17   -0.07    0.08
  -4   0  17    0.08    0.08
  -4   0  17    0.06    0.08
  -2   0  17    0.01    0.08
  -2   0  17    0.13    0.08
   2   0 -17    0.04    0.08
   2   0 -17    0.05    0.08
  -2   0  17    0.02    0.09
   0   0  17   -0.01    0.09
   0   0 -17   -0.01    0.07
   0   0 -17   -0.03    0.08
   0   0  17   -0.13    0.08
  -2   0 -17   -0.04    0.09
   2   0  17   -0.10    0.08
   2   0  17    0.06    0.09
   2   0  17    0.10    0.08
  -2   0 -17   -0.02    0.07
   4   0  17   -0.17    0.09
   4   0  17    0.18    0.10
  -4   0 -17    0.02    0.09
   4   0  17    0.06    0.09
  -4   0 -17   -0.02    0.10
   6   0  17   -0.01    0.10
  -6   0 -17    0.04    0.11
  -6   0 -17    0.00    0.08
   6   0  17   -0.02    0.11
   8   0  17   -0.02    0.11
   8   0  17   -0.18    0.09
  -8   0 -17   -0.17    0.09
  -8   0 -17    0.00    0.10
 -10   0 -17   -0.14    0.11
 -10   0 -17    0.00    0.09
  10   0  17   -0.15    0.11
  10   0  17    0.07    0.11
 -12   0 -17    0.02    0.11
  12   0  17    0.03    0.14
 -12   0 -17   -0.36    0.12
  12   0  17   -0.08    0.11
 -14   0 -17    0.09    0.14
 -14   0 -17   -0.07    0.11
  14   0  17   -0.07    0.13
  14   0  17   -0.04    0.13
 -16   0 -17   -0.06    0.14
  16   0  17    0.10    0.14
  18   0  17   -0.01    0.16
 -18   0 -17   -0.26    0.14
 -20   0 -17    0.01    0.16
  20   0  17   -0.16    0.15
 -22   0 -17    0.04    0.17
  22   0  17   -0.24    0.17
  27  -1 -17   -0.22    0.17
  27   1 -17   -0.14    0.18
  25  -1 -17    0.22    0.17
  25   1 -17    0.11    0.20
  23  -1 -17    0.04    0.15
 -23  -1  17    0.47    0.19
  23   1 -17    0.15    0.16
 -21  -1  17    0.09    0.14
  21  -1 -17    0.13    0.14
  21   1 -17    0.04    0.14
 -19  -1  17    2.56    0.24
  19  -1 -17    2.75    0.23
  19   1 -17    3.18    0.25
  17  -1 -17    1.51    0.19
 -17  -1  17    1.29    0.18
 -17   1  17    1.53    0.17
  17   1 -17    1.18    0.17
 -15  -1  17    1.54    0.17
  15  -1 -17    1.17    0.15
  15   1 -17    0.99    0.15
 -15   1  17    1.14    0.15
  13  -1 -17   -0.08    0.10
 -13  -1  17    0.02    0.11
  13   1 -17    0.02    0.11
 -13   1  17    0.06    0.10
  11  -1 -17    3.98    0.22
  11  -1 -17    3.74    0.22
 -11  -1  17    3.84    0.22
 -11   1  17    4.13    0.21
  11   1 -17    3.49    0.21
   9  -1 -17    0.04    0.08
  -9  -1  17    0.05    0.09
   9  -1 -17    0.01    0.09
  -9   1  17    0.02    0.05
   9   1 -17    0.17    0.10
  -9   1  17   -0.08    0.08
   7  -1 -17    2.10    0.16
   7  -1 -17    2.13    0.16
  -7  -1  17    2.24    0.16
   7  -1 -17    2.66    0.19
  -7  -1  17    2.20    0.17
   7   1 -17    2.15    0.15
  -7   1  17    2.40    0.16
   7   1 -17    2.18    0.12
  -7   1  17    2.31    0.12
   5  -1 -17    6.24    0.25
  -5  -1  17    6.68    0.26
  -5  -1  17    6.97    0.27
   5  -1 -17    6.17    0.26
   5  -1 -17    6.62    0.26
   5   1 -17    5.94    0.24
  -5   1  17    5.88    0.25
   5   1 -17    6.49    0.20
  -5   1  17    6.65    0.20
  -3  -1  17    8.70    0.31
   3  -1 -17    9.83    0.33
   3  -1 -17    9.06    0.31
   3  -1 -17    9.57    0.31
   3  -1 -17    9.55    0.28
  -3  -1  17    9.57    0.32
  -3  -1  17    9.57    0.31
  -3   1  17    9.28    0.32
   3   1 -17    9.44    0.30
  -3   1  17    9.66    0.27
   3   1 -17    9.32    0.25
   1  -1 -17    5.13    0.23
   1  -1 -17    5.52    0.23
  -1  -1  17    5.23    0.22
  -1  -1  17    5.15    0.22
  -1  -1  17    5.06    0.22
  -1   1  17    5.14    0.23
   1   1 -17    4.99    0.18
  -1   1  17    4.84    0.19
   1   1 -17    4.94    0.21
  -1  -1 -17    3.46    0.19
  -1  -1 -17    3.29    0.19
   1  -1  17    3.43    0.18
   1  -1  17    3.22    0.19
   1  -1  17    3.41    0.19
  -1   1 -17    3.61    0.17
   1   1  17    3.62    0.18
   1   1  17    3.24    0.19
   3  -1  17    7.25    0.27
  -3  -1 -17    6.90    0.28
   3  -1  17    7.09    0.27
   3  -1  17    7.34    0.26
  -3  -1 -17    7.08    0.27
  -3   1 -17    7.50    0.29
   3   1  17    6.67    0.26
   3   1  17    6.88    0.28
  -3   1 -17    7.33    0.25
  -5  -1 -17    5.36    0.24
   5  -1  17    5.00    0.23
  -5  -1 -17    5.27    0.26
   5  -1  17    4.98    0.24
   5  -1  17    5.33    0.24
   5   1  17    5.35    0.25
  -5   1 -17    4.94    0.20
  -5   1 -17    5.15    0.24
   5   1  17    5.15    0.24
   7  -1  17    5.20    0.24
  -7  -1 -17    5.38    0.27
   7  -1  17    5.19    0.24
  -7  -1 -17    5.06    0.26
   7  -1  17    5.13    0.25
  -7   1 -17    5.17    0.26
   7   1  17    4.57    0.25
   7   1  17    5.59    0.26
  -7   1 -17    5.26    0.21
   9  -1  17    8.96    0.34
  -9  -1 -17    8.41    0.33
   9  -1  17    8.15    0.32
   9  -1  17    8.13    0.33
  -9  -1 -17    8.48    0.31
  -9   1 -17    8.00    0.29
   9   1  17    8.55    0.33
   9   1  17    8.69    0.35
  -9   1 -17    7.86    0.33
 -11  -1 -17   -0.03    0.11
 -11  -1 -17    0.27    0.13
  11  -1  17    0.27    0.13
  11  -1  17    0.26    0.15
  11  -1  17    0.21    0.12
  11   1  17    0.38    0.15
 -11   1 -17    0.29    0.09
 -11   1 -17   -0.07    0.13
  13  -1  17   -0.06    0.13
 -13  -1 -17   -0.11    0.12
 -13  -1 -17    0.07    0.12
  13  -1  17    0.07    0.15
  13   1  17    0.05    0.13
 -13   1 -17    0.11    0.14
 -15  -1 -17    0.18    0.15
  15  -1  17    0.19    0.14
  15  -1  17    0.25    0.16
 -15  -1 -17    0.30    0.14
  15   1  17    0.34    0.16
 -15   1 -17    0.09    0.15
 -17  -1 -17    0.20    0.13
  17  -1  17   -0.05    0.15
  17  -1  17    0.03    0.15
 -17   1 -17    0.15    0.16
  17   1  17    0.06    0.16
  19  -1  17    0.05    0.18
  19  -1  17   -0.18    0.15
 -19   1 -17    0.03    0.17
  19   1  17    0.02    0.17
  21  -1  17    0.60    0.21
 -21   1 -17    0.58    0.20
  21   1  17    0.53    0.22
  26  -2 -17    0.06    0.19
  26   2 -17    0.19    0.20
  24  -2 -17   -0.09    0.16
 -24  -2  17    0.13    0.19
  24   2 -17   -0.08    0.18
  22  -2 -17    0.08    0.14
 -22  -2  17    0.40    0.19
  22   2 -17    0.24    0.17
  20  -2 -17    0.30    0.15
 -20  -2  17    0.36    0.17
  20   2 -17    0.45    0.18
  18  -2 -17    0.20    0.12
 -18  -2  17   -0.10    0.13
  18   2 -17   -0.07    0.12
 -16  -2  17    0.10    0.13
  16  -2 -17    0.12    0.13
  16   2 -17   -0.01    0.13
 -14  -2  17    2.16    0.20
  14  -2 -17    2.33    0.18
  14  -2 -17    2.15    0.19
 -14   2  17    2.12    0.16
  14   2 -17    1.84    0.19
 -12  -2  17    0.15    0.12
  12  -2 -17    0.11    0.11
  12  -2 -17    0.19    0.12
  12   2 -17    0.30    0.11
 -12   2  17    0.40    0.10
  10  -2 -17   -0.14    0.08
  10  -2 -17   -0.10    0.11
 -10  -2  17    0.03    0.10
  10  -2 -17   -0.08    0.09
 -10   2  17    0.05    0.08
  10   2 -17    0.07    0.09
   8  -2 -17    0.42    0.13
  -8  -2  17    0.82    0.13
   8  -2 -17    0.76    0.11
  -8  -2  17    1.01    0.14
   8  -2 -17    0.69    0.11
  -8   2  17    0.69    0.11
   8   2 -17    0.94    0.12
  -6  -2  17    5.45    0.25
  -6  -2  17    5.13    0.24
   6  -2 -17    5.77    0.25
   6  -2 -17    5.39    0.23
   6  -2 -17    4.97    0.27
   6   2 -17    4.90    0.22
  -6   2  17    5.41    0.23
   4  -2 -17   50.95    1.18
  -4  -2  17   52.37    1.18
   4  -2 -17   50.18    1.18
   4  -2 -17   48.85    1.06
   4  -2 -17   49.55    1.17
  -4  -2  17   50.47    1.17
   4   2 -17   49.04    1.14
  -4   2  17   50.63    1.16
   2  -2 -17    0.65    0.12
   2  -2 -17    0.54    0.09
   2  -2 -17    0.81    0.12
  -2  -2  17    0.67    0.11
   2  -2 -17    0.78    0.15
  -2  -2  17    0.76    0.12
   2   2 -17    0.85    0.10
  -2   2  17    0.71    0.12
   0  -2 -17    0.07    0.09
   0  -2 -17    0.05    0.09
   0  -2 -17    0.07    0.12
   0  -2  17   -0.07    0.10
   0  -2  17    0.08    0.09
   0  -2  17   -0.07    0.07
   0  -2  17    0.06    0.06
   0   2 -17    0.04    0.11
   0   2  17   -0.15    0.09
   0   2 -17    0.03    0.06
  -2  -2 -17    2.78    0.21
   2  -2  17    3.11    0.19
   2  -2  17    3.15    0.17
   2  -2  17    2.96    0.18
  -2  -2 -17    2.95    0.19
  -2   2 -17    2.69    0.13
   2   2  17    3.18    0.19
  -2   2 -17    2.85    0.19
   4  -2  17    2.39    0.16
   4  -2  17    2.71    0.19
  -4  -2 -17    2.18    0.19
  -4  -2 -17    2.75    0.19
   4  -2  17    2.49    0.17
   4   2  17    2.48    0.18
  -4   2 -17    2.49    0.13
  -4   2 -17    2.64    0.20
   6  -2  17   -0.08    0.09
   6  -2  17   -0.12    0.08
   6  -2  17    0.11    0.11
  -6  -2 -17   -0.06    0.10
  -6  -2 -17   -0.16    0.13
  -6   2 -17    0.01    0.06
   6   2  17   -0.07    0.11
  -6   2 -17   -0.03    0.11
  -8  -2 -17    0.88    0.15
   8  -2  17    0.98    0.13
  -8  -2 -17    0.90    0.18
   8  -2  17    0.87    0.13
   8  -2  17    1.05    0.17
  -8   2 -17    1.12    0.09
   8   2  17    0.80    0.15
  -8   2 -17    0.88    0.17
 -10  -2 -17    4.47    0.26
  10  -2  17    4.87    0.28
 -10  -2 -17    4.70    0.22
 -10  -2 -17    4.97    0.30
  10  -2  17    4.46    0.24
  10   2  17    4.90    0.28
 -10   2 -17    4.89    0.29
 -12  -2 -17    3.30    0.20
  12  -2  17    2.92    0.21
 -12  -2 -17    3.07    0.24
  12  -2  17    2.87    0.24
  12   2  17    2.68    0.24
 -12   2 -17    3.21    0.26
 -14  -2 -17    0.09    0.11
 -14  -2 -17    0.38    0.16
  14  -2  17    0.26    0.15
  14  -2  17    0.26    0.14
 -14   2 -17    0.47    0.17
  14   2  17    0.26    0.16
  16  -2  17    1.37    0.21
 -16  -2 -17    1.56    0.22
  16  -2  17    1.19    0.19
  16   2  17    1.50    0.21
 -16   2 -17    1.10    0.21
 -18  -2 -17    0.32    0.17
  18  -2  17   -0.07    0.17
  18  -2  17    0.17    0.16
  18   2  17    0.37    0.18
 -18   2 -17    0.27    0.18
  20  -2  17    0.99    0.22
  20  -2  17    0.52    0.19
  20   2  17    1.00    0.24
 -20   2 -17    1.40    0.25
 -25  -3  17    0.27    0.20
  23  -3 -17    0.30    0.17
 -23  -3  17    0.18    0.19
  21  -3 -17    0.10    0.15
 -21  -3  17    0.10    0.18
 -19  -3  17    0.22    0.17
  19  -3 -17    0.16    0.14
  17  -3 -17    0.03    0.12
 -17  -3  17    0.02    0.14
 -15  -3  17    0.16    0.14
  15  -3 -17    0.00    0.12
  15   3 -17    0.26    0.13
  13  -3 -17    2.06    0.18
 -13  -3  17    2.19    0.20
  13   3 -17    2.10    0.19
  11  -3 -17    0.58    0.16
  11  -3 -17    0.44    0.12
 -11  -3  17    0.44    0.14
  11   3 -17    0.63    0.12
  -9  -3  17    0.56    0.14
   9  -3 -17    0.60    0.17
   9  -3 -17    0.69    0.13
  -9  -3  17    0.42    0.13
   9  -3 -17    0.55    0.12
   9   3 -17    0.65    0.11
  -9   3  17    0.55    0.08
  -7  -3  17    2.06    0.17
   7  -3 -17    2.04    0.20
   7  -3 -17    2.09    0.17
  -7  -3  17    2.05    0.17
   7   3 -17    1.99    0.17
   7   3 -17    2.00    0.15
  -7   3  17    1.55    0.12
   5  -3 -17    4.83    0.29
   5  -3 -17    5.35    0.24
  -5  -3  17    4.97    0.24
   5  -3 -17    4.90    0.24
  -5  -3  17    5.41    0.26
   5  -3 -17    4.95    0.18
  -5   3  17    5.03    0.21
   5   3 -17    5.14    0.25
   3  -3 -17    2.73    0.19
  -3  -3  17    2.30    0.17
   3  -3 -17    2.55    0.16
  -3  -3  17    2.27    0.17
   3  -3 -17    2.38    0.18
   3  -3 -17    3.04    0.22
  -3   3  17    2.49    0.16
   3   3 -17    2.51    0.13
   3   3 -17    2.66    0.20
   1  -3 -17    0.95    0.13
  -1  -3  17    0.99    0.12
  -1  -3  17    1.09    0.12
   1  -3 -17    0.92    0.13
   1  -3 -17    0.64    0.15
   1   3 -17    1.15    0.16
  -1   3  17    0.91    0.12
   1  -3  17    0.02    0.08
   1  -3  17   -0.03    0.11
   1  -3  17   -0.01    0.07
  -1  -3 -17   -0.02    0.12
   1  -3  17   -0.02    0.08
  -1  -3 -17    0.10    0.12
   1   3  17    0.04    0.10
  -1   3 -17   -0.14    0.11
  -3  -3 -17    0.78    0.16
   3  -3  17    0.51    0.15
  -3  -3 -17    0.78    0.14
   3  -3  17    0.62    0.11
   3   3  17    0.43    0.12
  -3   3 -17    0.50    0.15
  -5  -3 -17   13.52    0.46
   5  -3  17   14.42    0.46
   5  -3  17   12.59    0.39
  -5  -3 -17   13.38    0.48
   5  -3  17   13.12    0.39
  -5   3 -17   12.92    0.46
   5   3  17   13.17    0.44
   7  -3  17    1.73    0.15
   7  -3  17    1.82    0.19
  -7  -3 -17    1.39    0.18
  -7  -3 -17    1.50    0.21
  -7   3 -17    1.69    0.21
   7   3  17    1.62    0.18
  -9  -3 -17    0.05    0.17
   9  -3  17    0.14    0.10
   9  -3  17    0.11    0.15
  -9  -3 -17    0.11    0.13
  -9   3 -17    0.06    0.14
   9   3  17    0.14    0.13
  11  -3  17    0.99    0.15
 -11  -3 -17    0.56    0.18
  11  -3  17    0.66    0.17
 -11  -3 -17    0.68    0.17
 -11   3 -17    0.81    0.18
  11   3  17    0.87    0.18
  13  -3  17    2.85    0.21
 -13  -3 -17    3.00    0.26
  13  -3  17    3.10    0.26
  13   3  17    3.09    0.26
 -13   3 -17    3.19    0.28
 -15  -3 -17    1.13    0.20
  15  -3  17    1.43    0.22
  15  -3  17    1.16    0.17
 -15   3 -17    1.44    0.24
  15   3  17    1.34    0.22
  17  -3  17    0.14    0.15
 -17  -3 -17   -0.04    0.16
  17  -3  17    0.34    0.17
  17   3  17    0.06    0.19
 -17   3 -17   -0.08    0.19
 -19  -3 -17    0.03    0.18
  19  -3  17    0.20    0.19
  19  -3  17   -0.13    0.15
 -19   3 -17    0.25    0.22
 -22  -4  17    0.00    0.18
  22  -4 -17   -0.05    0.16
 -20  -4  17    1.31    0.24
  20  -4 -17    1.69    0.22
 -18  -4  17    0.22    0.17
  18  -4 -17    0.06    0.14
  16  -4 -17    1.67    0.19
  16  -4 -17    1.32    0.24
 -16  -4  17    0.98    0.21
 -14  -4  17   -0.13    0.12
  14  -4 -17    0.16    0.12
  14  -4 -17   -0.09    0.17
 -12  -4  17    0.14    0.13
  12  -4 -17    0.28    0.12
  12  -4 -17    0.47    0.19
  12   4 -17    0.11    0.11
 -10  -4  17    0.22    0.13
  10  -4 -17    0.20    0.12
  10  -4 -17    0.59    0.19
  10   4 -17    0.24    0.12
   8  -4 -17   -0.12    0.15
  -8  -4  17    0.04    0.11
   8  -4 -17   -0.03    0.11
   8   4 -17    0.03    0.11
   6  -4 -17   -0.22    0.16
   6  -4 -17   -0.03    0.11
  -6  -4  17    0.07    0.11
   6   4 -17    0.14    0.12
  -4  -4  17    0.12    0.10
   4  -4 -17   -0.10    0.11
   4  -4 -17    0.14    0.16
   4   4 -17    0.20    0.12
   2  -4 -17    0.71    0.14
   2  -4 -17    0.73    0.19
  -2  -4  17    0.62    0.12
   2   4 -17    0.95    0.16
   0  -4 -17    0.67    0.14
   0  -4  17    0.52    0.12
   0  -4 -17    0.32    0.18
   0   4 -17    0.45    0.16
   2  -4  17    1.76    0.15
  -2  -4 -17    1.42    0.18
  -2  -4 -17    1.58    0.21
   2  -4  17    1.63    0.20
  -2   4 -17    1.66    0.20
  -4  -4 -17    2.04    0.23
   4  -4  17    1.82    0.21
   4  -4  17    1.94    0.15
  -4  -4 -17    1.70    0.20
  -4   4 -17    2.02    0.22
  -6  -4 -17    0.85    0.16
   6  -4  17    0.53    0.17
  -6  -4 -17    0.83    0.20
   6  -4  17    0.93    0.12
  -6   4 -17    0.37    0.16
  -8  -4 -17    0.64    0.18
  -8  -4 -17    0.09    0.14
   8  -4  17    0.27    0.16
   8  -4  17    0.47    0.11
  -8   4 -17    0.49    0.18
  10  -4  17    0.03    0.16
 -10  -4 -17    0.44    0.16
 -10  -4 -17    0.24    0.17
  10  -4  17    0.41    0.12
 -10   4 -17   -0.04    0.17
  12  -4  17    0.56    0.17
  12  -4  17    0.40    0.13
 -12  -4 -17    0.65    0.22
 -12  -4 -17    0.43    0.17
 -12   4 -17    0.37    0.20
  14  -4  17    0.08    0.17
 -14  -4 -17    0.29    0.19
  14  -4  17    0.02    0.13
 -14   4 -17    0.01    0.19
  16  -4  17    0.05    0.14
 -16  -4 -17    0.10    0.18
  16  -4  17    0.03    0.18
 -16   4 -17    0.12    0.21
 -17  -5  17    0.24    0.18
  17  -5 -17   -0.21    0.20
  17  -5 -17   -0.11    0.14
 -15  -5  17   -0.11    0.15
  15  -5 -17    0.09    0.13
  15  -5 -17   -0.03    0.18
  13  -5 -17   -0.04    0.12
  13  -5 -17   -0.26    0.17
 -13  -5  17    0.16    0.16
  11  -5 -17   -0.26    0.19
  11  -5 -17   -0.06    0.11
 -11  -5  17    0.24    0.15
  -9  -5  17    0.31    0.14
   9  -5 -17    0.42    0.19
   9  -5 -17    0.25    0.13
   7  -5 -17    0.14    0.13
  -7  -5  17   -0.07    0.12
   7  -5 -17   -0.07    0.15
   7   5 -17    0.06    0.12
   5  -5 -17    1.06    0.22
   5  -5 -17    0.76    0.15
  -5  -5  17    0.46    0.14
   5   5 -17    0.43    0.15
   3  -5 -17    0.42    0.20
   3  -5 -17    0.21    0.13
  -3  -5  17    0.08    0.11
   3   5 -17    0.06    0.13
   1  -5 -17    0.25    0.18
  -1  -5  17    0.24    0.11
   1  -5 -17    0.02    0.13
   1   5 -17    0.01    0.14
   1  -5  17    0.81    0.13
  -1  -5 -17    0.87    0.21
  -1  -5 -17    0.84    0.17
  -1   5 -17    0.53    0.17
  -3  -5 -17   -0.18    0.16
   3  -5  17    0.02    0.16
   3  -5  17   -0.11    0.09
  -3  -5 -17    0.15    0.15
  -3   5 -17   -0.05    0.16
  -5  -5 -17   -0.11    0.14
  -5  -5 -17   -0.14    0.17
   5  -5  17   -0.05    0.15
   5  -5  17    0.10    0.10
  -5   5 -17    0.36    0.19
  -7  -5 -17    0.41    0.17
   7  -5  17    0.58    0.18
  -7  -5 -17    0.35    0.18
   7  -5  17    0.31    0.11
  -7   5 -17    0.37    0.20
  -9  -5 -17    0.00    0.20
   9  -5  17    0.06    0.17
  -9  -5 -17    0.00    0.15
  -9   5 -17    0.04    0.19
 -11  -5 -17    0.30    0.19
  11  -5  17   -0.09    0.17
 -11  -5 -17    0.58    0.22
  11  -5  17   -0.01    0.11
 -11   5 -17    0.00    0.18
 -13  -5 -17    0.77    0.21
  13  -5  17    0.79    0.14
  13  -5  17    0.37    0.20
 -13   5 -17    0.82    0.25
  10  -6 -17   -0.07    0.14
  10  -6 -17    0.10    0.22
 -10  -6  17    0.06    0.16
  -8  -6  17    0.21    0.15
   8  -6 -17    0.50    0.23
   8  -6 -17    0.61    0.17
   6  -6 -17    0.00    0.14
   6  -6 -17    0.04    0.19
  -6  -6  17   -0.12    0.13
   4  -6 -17    0.84    0.18
  -4  -6  17    0.29    0.14
   4  -6 -17    0.36    0.21
   4   6 -17    0.48    0.18
  -2  -6  17    0.18    0.13
   2  -6 -17    0.83    0.23
   2  -6 -17    0.23    0.15
   2   6 -17    0.40    0.16
   0  -6  17    0.21    0.13
   0  -6 -17   -0.12    0.15
   0  -6 -17    0.07    0.20
   0   6 -17    0.02    0.18
  -2  -6 -17    0.25    0.16
   2  -6  17    0.31    0.19
  -2  -6 -17    0.06    0.20
   2  -6  17    0.45    0.13
  -2   6 -17    0.04    0.18
   4  -6  17    0.01    0.17
  -4  -6 -17    0.30    0.18
   4  -6  17    0.23    0.11
  -4  -6 -17    0.12    0.20
  -4   6 -17   -0.05    0.18
   6  -6  17    0.52    0.12
  -6  -6 -17    0.73    0.24
   6  -6  17    0.48    0.20
  -6  -6 -17    0.55    0.20
  -6   6 -17    0.29    0.20
  26   0 -18   -0.16    0.16
  24   0 -18   -0.10    0.15
  22   0 -18    1.58    0.21
  20   0 -18    0.23    0.14
 -20   0  18   -0.05    0.14
 -18   0  18    2.88    0.22
  18   0 -18    3.14    0.24
  16   0 -18    0.06    0.11
 -16   0  18   -0.10    0.11
  14   0 -18    3.07    0.21
 -14   0  18    3.09    0.21
  12   0 -18    4.51    0.23
 -12   0  18    3.67    0.22
  10   0 -18    0.47    0.11
 -10   0  18    0.58    0.12
   8   0 -18    3.00    0.19
  -8   0  18    3.48    0.20
   8   0 -18    3.47    0.17
   6   0 -18   41.68    0.98
   6   0 -18   41.48    0.94
  -6   0  18   41.18    0.99
  -6   0  18   40.24    0.91
  -4   0  18    0.20    0.10
  -4   0  18    0.17    0.08
   4   0 -18    0.09    0.08
   4   0 -18    0.10    0.08
  -2   0  18    1.92    0.16
  -2   0  18    2.19    0.15
  -2   0  18    2.31    0.16
   2   0 -18    1.97    0.15
   2   0 -18    1.99    0.15
   0   0  18    6.40    0.26
   0   0 -18    6.73    0.24
   0   0 -18    7.02    0.26
   0   0  18    6.66    0.24
  -2   0 -18    4.92    0.21
   2   0  18    5.13    0.22
  -2   0 -18    5.00    0.22
   2   0  18    5.12    0.23
   2   0  18    5.15    0.23
  -4   0 -18   48.79    1.13
   4   0  18   48.73    1.16
   4   0  18   48.45    1.11
   4   0  18   48.05    1.15
  -4   0 -18   49.98    1.14
   6   0  18   27.98    0.73
  -6   0 -18   27.44    0.70
   6   0  18   27.06    0.70
  -6   0 -18   27.04    0.71
   8   0  18    3.09    0.21
   8   0  18    3.01    0.21
  -8   0 -18    3.33    0.21
  -8   0 -18    3.11    0.20
  10   0  18    0.24    0.14
 -10   0 -18    0.00    0.09
  10   0  18    0.15    0.13
 -10   0 -18   -0.01    0.11
  12   0  18    7.62    0.34
 -12   0 -18    8.04    0.33
  12   0  18    8.26    0.36
 -12   0 -18    8.49    0.33
  14   0  18    0.18    0.14
  14   0  18    0.30    0.16
 -14   0 -18   -0.02    0.14
  16   0  18   -0.20    0.14
 -16   0 -18   -0.06    0.14
  16   0  18    0.07    0.14
 -18   0 -18    0.05    0.16
  18   0  18   -0.19    0.16
 -20   0 -18    1.10    0.20
  20   0  18    1.08    0.23
  22   0  18    0.88    0.23
  27  -1 -18    0.06    0.20
  27   1 -18    0.47    0.21
  25  -1 -18    0.12    0.18
  25   1 -18    0.11    0.19
 -23  -1  18    0.70    0.20
  23  -1 -18    0.82    0.20
  23   1 -18    0.78    0.20
  21  -1 -18    0.17    0.14
 -21  -1  18    0.25    0.17
  21   1 -18    0.13    0.16
 -19  -1  18    0.52    0.16
  19  -1 -18    0.29    0.15
  19   1 -18    0.32    0.15
  17  -1 -18    5.69    0.29
 -17  -1  18    5.17    0.29
  17   1 -18    5.64    0.31
 -17   1  18    5.45    0.27
  15  -1 -18    0.98    0.15
 -15  -1  18    1.60    0.18
  15   1 -18    1.42    0.17
 -15   1  18    1.61    0.16
 -13  -1  18    1.66    0.17
  13  -1 -18    1.61    0.16
  13   1 -18    1.47    0.17
 -13   1  18    1.68    0.16
  11  -1 -18    9.74    0.34
 -11  -1  18    9.73    0.35
  11   1 -18    9.34    0.34
 -11   1  18    9.35    0.25
 -11   1  18    9.20    0.33
  -9  -1  18    6.54    0.27
   9  -1 -18    5.59    0.25
   9  -1 -18    5.67    0.25
  -9   1  18    5.90    0.18
   9   1 -18    5.96    0.21
  -9   1  18    5.96    0.26
   9   1 -18    6.33    0.26
   7  -1 -18    9.78    0.34
[truncated: 261,962 more chars]
