# Supplementary material for: Crystal structure of diethyl 2-amino-6-[(thio­phen-3-yl)ethyn­yl]azulene-1,3-di­carboxyl­ate
Source: Acta Crystallogr E Crystallogr Commun. 2015 Feb 28;71(Pt 3):o212–3. doi: 10.1107/S2056989015003898 (PMC4350707; doi:10.1107/S2056989015003898)
Supplement: Supplementary file 2 [file e-71-0o212-Isup2.hkl]

#
# h,k,l, Fc-squared, Fo-squared, sigma(Fo-squared), status flag
#
data_I
_shelx_title ' sefo_35_0m in C2/c'
_shelx_refln_list_code          4
_shelx_F_calc_maximum      539.40
_exptl_crystal_F_000      1648.00
_reflns_d_resolution_high  0.8225

loop_
 _space_group_symop_operation_xyz
 'x, y, z'
 '-x, y, -z+1/2'
 'x+1/2, y+1/2, z'
 '-x+1/2, y+1/2, -z+1/2'
 '-x, -y, -z'
 'x, -y, z-1/2'
 '-x+1/2, -y+1/2, -z'
 'x+1/2, -y+1/2, z-1/2'

_cell_length_a    22.2429
_cell_length_b     5.5039
_cell_length_c    32.8340
_cell_angle_alpha  90.000
_cell_angle_beta  102.914
_cell_angle_gamma  90.000

_shelx_F_squared_multiplier     1.000

loop_
 _refln_index_h
 _refln_index_k
 _refln_index_l
 _refln_F_squared_calc
 _refln_F_squared_meas
 _refln_F_squared_sigma
 _refln_observed_status
   4   0   0      21956.46      28406.55       225.27 o
   6   0   0      32840.46      37708.04       322.88 o
   8   0   0      17838.46      15505.85       139.28 o
  10   0   0       2275.18       1330.32        23.52 o
  12   0   0       1155.21       1872.63        36.78 o
  14   0   0       2215.71       2073.14        50.52 o
  16   0   0        210.17        237.15        34.13 o
  18   0   0       5006.96       4568.94       170.67 o
  20   0   0       5904.64       5811.95       129.24 o
  22   0   0        598.95        552.36        65.17 o
  24   0   0          7.11         -6.21        52.75 o
  26   0   0        169.90        108.61        65.17 o
   1   1   0       9530.71       9808.63        77.13 o
   3   1   0      13488.99      11956.64        91.83 o
   5   1   0        618.20        338.00        10.63 o
   7   1   0        426.74        349.41         9.78 o
   9   1   0        885.93        816.44        15.43 o
  11   1   0       5613.11       6326.26        56.48 o
  13   1   0        288.26        298.23        14.93 o
  15   1   0        386.35        352.79        17.40 o
  17   1   0       3957.90       3920.89        58.77 o
  19   1   0        234.80        284.71        30.35 o
  21   1   0        602.01        645.88        39.33 o
  23   1   0        414.45        521.16        50.47 o
  25   1   0        238.91        425.49        58.96 o
   0   2   0       1845.01       2649.09        38.07 o
   2   2   0       2163.32       1792.03        23.59 o
   4   2   0        512.47        390.68        11.29 o
   6   2   0         25.28          7.06         6.39 o
   8   2   0         31.36         18.67        15.74 o
  10   2   0       1513.26       1415.81        21.58 o
  12   2   0       1193.95       1167.95        27.06 o
  14   2   0         14.73          1.67        11.83 o
  16   2   0       5834.00       5283.79        73.06 o
  18   2   0       1043.03       1013.53        42.09 o
  20   2   0        944.55        941.39        91.89 o
  22   2   0         24.02          8.72        27.43 o
  24   2   0         13.80          6.77        35.76 o
   1   3   0        619.11        808.52        14.24 o
   3   3   0          2.88         94.84         9.84 o
   5   3   0      12262.60      12661.34       131.50 o
   7   3   0        940.31       1142.38        24.12 o
   9   3   0        795.46        947.58        17.39 o
  11   3   0       1452.74       1341.60        24.99 o
  13   3   0       4637.96       4425.85        54.07 o
  15   3   0        131.06        138.06        18.69 o
  17   3   0       1206.14        915.68        40.31 o
  19   3   0        200.08        105.35        26.92 o
  21   3   0         56.09         50.82        28.30 o
  23   3   0         22.39         22.00        36.16 o
   0   4   0        625.31        691.25        22.14 o
   2   4   0        853.60        854.45        17.87 o
   4   4   0        801.32        798.09        16.39 o
   6   4   0        180.58        138.32        14.93 o
   8   4   0        125.68        125.41        14.60 o
  10   4   0         13.57         24.15        10.87 o
  12   4   0        495.34        562.25        23.61 o
  14   4   0        140.16        192.65        21.14 o
  16   4   0         24.65          9.93        58.96 o
  18   4   0          0.85        -24.20        25.82 o
  20   4   0          0.89         38.21        33.29 o
   1   5   0        366.32        415.61        21.58 o
   3   5   0         89.11         99.09        16.61 o
   5   5   0         42.03         59.37        14.43 o
   7   5   0          3.18         16.35        17.97 o
   9   5   0       1116.63       1011.05        35.30 o
  11   5   0         99.78        115.50        19.90 o
  13   5   0          3.71        -15.52        27.93 o
  15   5   0         15.80         67.24        40.34 o
  17   5   0        242.82        291.24        63.62 o
   0   6   0        225.28        173.15        32.58 o
   2   6   0         29.47         30.62        19.26 o
   4   6   0        115.31         88.19        19.02 o
   6   6   0        756.25        659.31        27.96 o
   8   6   0        244.23        229.50        19.67 o
  10   6   0          1.64         -3.10        31.03 o
 -25   1   1        211.12        292.69        48.12 o
 -23   1   1        483.82        495.64        50.33 o
 -21   1   1        181.07        187.26        30.46 o
 -19   1   1        861.26        843.64        39.83 o
 -17   1   1       5506.76       5007.49        77.06 o
 -15   1   1       3500.12       3278.68        49.64 o
 -13   1   1         32.28          0.79        10.27 o
 -11   1   1        400.32        621.87        16.39 o
  -9   1   1      10281.32      10406.37       110.13 o
  -7   1   1      17574.43      15548.83       101.94 o
  -5   1   1       2624.72       1749.70        17.32 o
  -3   1   1      63627.80      66955.01       494.59 o
  -1   1   1        150.65         80.27         4.28 o
   1   1   1        392.77        522.84         8.79 o
   3   1   1       3750.82       4893.60        41.10 o
   5   1   1       1105.27       1448.68        16.44 o
   7   1   1       1317.43        821.70        11.69 o
   9   1   1       6519.55       8205.94        61.97 o
  11   1   1       2407.12       2651.84        30.51 o
  13   1   1        349.70        276.72        14.93 o
  15   1   1        186.56        194.73        14.97 o
  17   1   1       1268.58       1175.70        29.32 o
  19   1   1        236.55        313.19        30.82 o
  21   1   1        464.64        412.98        46.14 o
  23   1   1          1.49        -50.75        43.44 o
  25   1   1         14.90        -23.41        52.75 o
 -24   2   1         75.92        125.26        32.63 o
 -22   2   1        323.56        419.48        37.54 o
 -20   2   1        259.86        342.99        33.32 o
 -18   2   1         63.97         23.19        31.80 o
 -16   2   1         13.17          6.65        15.56 o
 -14   2   1         26.40         41.24        14.80 o
 -12   2   1       4375.55       4451.31        47.64 o
 -10   2   1       9407.05       9055.44        82.61 o
  -8   2   1       1610.71       1218.02        19.64 o
  -6   2   1       3003.41       3678.44        32.72 o
  -4   2   1       5867.20       6013.43        54.98 o
  -2   2   1      21573.58      20646.76       247.34 o
   0   2   1        826.73       1922.93        19.87 o
   2   2   1       2021.27       1374.28        22.86 o
   4   2   1       1332.87       1389.53        29.46 o
   6   2   1        200.67         90.71         9.64 o
   8   2   1      27330.71      29243.31       237.56 o
  10   2   1       7403.50       7634.43       101.81 o
  12   2   1        216.84        175.70        14.63 o
  14   2   1         60.04        114.13        14.29 o
  16   2   1       1491.23       1510.28        32.32 o
  18   2   1          9.10        -18.49        18.80 o
  20   2   1         48.28         53.55        26.75 o
  22   2   1        125.98        141.55        31.35 o
  24   2   1          1.28         21.72        54.31 o
 -23   3   1         48.07         35.38        37.98 o
 -21   3   1         31.37         29.34        27.31 o
 -19   3   1        458.57        529.41        36.46 o
 -17   3   1        194.36        121.87        20.56 o
 -15   3   1         70.99         86.66        18.13 o
 -13   3   1       1715.61       1687.88        33.73 o
 -11   3   1        463.64        510.76        22.44 o
  -9   3   1        934.22        960.35        18.56 o
  -7   3   1         11.87         10.36        13.88 o
  -5   3   1       2084.19       1852.93        27.37 o
  -3   3   1        392.38        253.27         7.63 o
  -1   3   1       1816.34       1696.83        20.83 o
   1   3   1       2351.96       2573.38        26.84 o
   3   3   1        211.51        293.73        11.63 o
   5   3   1       1245.25        987.22        24.50 o
   7   3   1       3418.56       3203.59        41.72 o
   9   3   1        141.21        116.10         9.67 o
  11   3   1        148.09        107.37        12.09 o
  13   3   1          1.42         16.74        12.75 o
  15   3   1       1296.18       1235.02        40.35 o
  17   3   1        219.50        172.47        19.95 o
  19   3   1          0.12         13.63        25.09 o
  21   3   1        127.18        142.62        49.77 o
  23   3   1         32.53         77.23        45.00 o
 -20   4   1         36.60         74.18        40.34 o
 -18   4   1          1.15        -28.55        25.82 o
 -16   4   1        342.90        379.80        35.59 o
 -14   4   1         64.25         10.52        19.28 o
 -12   4   1        213.23        233.47        19.82 o
 -10   4   1       1082.10       1137.35        22.95 o
  -8   4   1        910.43        848.44        18.69 o
  -6   4   1        371.12        315.40        15.78 o
  -4   4   1        551.05        600.72        14.61 o
  -2   4   1         29.81         11.02        10.78 o
   0   4   1         49.88         40.80         9.49 o
   2   4   1         32.17         32.19         9.27 o
   4   4   1         30.36         44.17        14.50 o
   6   4   1          4.95         19.09        12.89 o
   8   4   1        161.70        133.49        15.17 o
  10   4   1        998.73       1024.89        20.73 o
  12   4   1          2.04        -13.86        15.37 o
  14   4   1       2002.70       1797.63        41.07 o
  16   4   1        791.06        613.63        28.71 o
  18   4   1          0.25        -23.68        28.13 o
  20   4   1          8.35          8.48        32.05 o
 -17   5   1         66.28         37.65        29.54 o
 -15   5   1        352.63        411.13        34.73 o
 -13   5   1         10.42        -37.24        24.83 o
 -11   5   1        295.13        312.76        22.69 o
  -9   5   1        426.27        368.02        19.06 o
  -7   5   1        131.99         99.07        14.95 o
  -5   5   1         13.08         -7.69        15.23 o
  -3   5   1         27.50         22.48        22.40 o
  -1   5   1         91.97        126.71        17.20 o
   1   5   1          9.46          1.36        15.82 o
   3   5   1       1642.07       1607.59        32.80 o
   5   5   1        418.29        419.28        16.88 o
   7   5   1        366.75        376.92        23.75 o
   9   5   1          2.72         37.72        24.33 o
  11   5   1         27.24         31.61        16.23 o
  13   5   1          5.30         -2.07        21.72 o
  15   5   1         17.98         -2.07        43.44 o
  17   5   1         11.80          1.11        27.13 o
 -10   6   1         41.81         29.83        33.54 o
  -8   6   1         25.05         52.12        37.15 o
  -6   6   1         72.28         37.66        17.95 o
  -4   6   1         14.81         16.25        17.87 o
  -2   6   1        100.67        101.77        22.84 o
   0   6   1        231.96        285.09        26.76 o
   2   6   1        157.65        136.03        25.53 o
   4   6   1         15.79         -4.21        17.32 o
   6   6   1        188.48        174.80        18.89 o
   8   6   1          2.87        -12.76        32.26 o
  10   6   1         16.93         40.69        27.79 o
 -26   0   2        198.66        142.75        65.17 o
 -24   0   2        769.79        853.37        86.89 o
 -22   0   2       1130.51       1216.44        86.89 o
 -20   0   2       1640.28       1586.92        62.28 o
 -18   0   2       1504.54       1379.11        80.68 o
 -16   0   2      10674.03      10569.58       188.67 o
 -14   0   2        850.38        843.11        47.77 o
 -12   0   2       4510.45       4392.91        73.41 o
 -10   0   2       2726.00       4998.61        59.35 o
  -8   0   2       1279.51        581.18        26.87 o
  -6   0   2       6554.96       6777.03       106.72 o
  -4   0   2       3140.80       2087.01        32.70 o
   4   0   2      25266.39      31818.59       234.24 o
   6   0   2       3803.78       3146.11        33.33 o
   8   0   2          1.10         22.11         8.78 o
  10   0   2      11768.71      10275.69       120.98 o
  12   0   2       5802.22       4519.47        94.15 o
  14   0   2       1122.90       1317.38        43.00 o
  16   0   2        659.18        842.64        35.12 o
  18   0   2       1328.15       1394.06        57.87 o
  20   0   2        580.31        589.60        65.17 o
  22   0   2         48.01         27.93        46.55 o
  24   0   2        393.05        496.51        71.37 o
  26   0   2        115.06        108.61        62.06 o
 -25   1   2        350.27        640.31        57.87 o
 -23   1   2         28.02         65.17        35.11 o
 -21   1   2         97.92         62.24        26.75 o
 -19   1   2       1896.69       1871.90        54.70 o
 -17   1   2       1583.61       1390.14        34.02 o
 -15   1   2       4343.26       4108.13        75.27 o
 -13   1   2        986.08        985.20        31.49 o
 -11   1   2        105.70         41.51         9.62 o
  -9   1   2       5969.85       6019.90        44.97 o
  -7   1   2      30678.19      30581.57       194.54 o
  -5   1   2         24.03         -2.34         4.00 o
  -3   1   2       1362.83       2308.12        20.24 o
  -1   1   2       3049.11       4698.23        30.82 o
   1   1   2       3535.67       3595.36        34.32 o
   3   1   2        650.08       1392.28        16.90 o
   5   1   2      15387.93      13901.29        88.14 o
   7   1   2         22.29         -4.42         4.63 o
   9   1   2       7938.63       8385.27        60.09 o
  11   1   2       1157.74       1144.69        19.12 o
  13   1   2        550.99        623.13        17.76 o
  15   1   2        439.04        482.78        19.12 o
  17   1   2          2.23        -11.71        14.11 o
  19   1   2        267.42        337.98        32.15 o
  21   1   2        300.81        280.13        40.43 o
  23   1   2        109.15         76.48        45.00 o
  25   1   2          5.83          1.55        39.50 o
 -24   2   2         26.21         -3.10        29.11 o
 -22   2   2          2.31        -22.93        25.50 o
 -20   2   2        682.41        531.91        45.05 o
 -18   2   2        290.62        360.80        35.64 o
 -16   2   2        399.55        424.86        17.32 o
 -14   2   2        316.07        365.48        15.31 o
 -12   2   2       1214.60       1132.32        21.63 o
 -10   2   2         17.01         -1.56         9.00 o
  -8   2   2       1272.48       1273.94        19.58 o
  -6   2   2        936.01        804.12        11.24 o
  -4   2   2       2499.38       2857.76        30.51 o
  -2   2   2       3681.16       4127.78        30.51 o
   0   2   2        107.65         58.04         6.13 o
   2   2   2       9162.35      10218.75        93.93 o
   4   2   2       1767.45       1900.83        23.39 o
   6   2   2        354.36        463.42        20.03 o
   8   2   2          5.01         -3.86        10.00 o
  10   2   2        242.32        235.37        12.56 o
  12   2   2       2292.10       2331.91        39.09 o
  14   2   2        189.04        207.52        15.73 o
  16   2   2        387.10        500.23        24.24 o
  18   2   2         94.11         76.27        21.64 o
  20   2   2         45.70         65.59        30.82 o
  22   2   2         32.26         21.29        27.21 o
  24   2   2          2.71        -29.61        55.86 o
 -23   3   2          4.09        -14.41        33.54 o
 -21   3   2         76.90         14.03        26.92 o
 -19   3   2        106.59        179.95        28.75 o
 -17   3   2        276.28        340.29        29.64 o
 -15   3   2          7.91          9.67        16.30 o
 -13   3   2         50.04         54.10        13.33 o
 -11   3   2        805.70        872.22        20.55 o
  -9   3   2       1160.38       1268.59        20.86 o
  -7   3   2        372.12        352.81        10.77 o
  -5   3   2        240.81        256.79        10.46 o
  -3   3   2        435.35        312.72         9.01 o
  -1   3   2         62.56        -11.83         7.88 o
   1   3   2         17.51         56.11         7.36 o
   3   3   2       1919.63       2669.30        37.69 o
   5   3   2          0.08         32.31        11.54 o
   7   3   2          4.02          7.22        11.37 o
   9   3   2        913.57       1234.34        21.99 o
  11   3   2       2416.76       2588.71        36.66 o
  13   3   2        237.88        242.53        15.92 o
  15   3   2       3289.96       3194.60        54.47 o
  17   3   2        713.64        828.16        30.29 o
  19   3   2        162.08        192.31        22.79 o
  21   3   2         86.83         51.53        27.80 o
  23   3   2         65.18         77.76        37.98 o
 -20   4   2         91.19        153.28        37.88 o
 -18   4   2        106.47         79.80        29.79 o
 -16   4   2        878.31        799.61        46.55 o
 -14   4   2        253.59        276.09        22.71 o
 -12   4   2        343.92        424.61        22.71 o
 -10   4   2          5.17        -10.50        11.10 o
  -8   4   2        170.45        163.10        10.62 o
  -6   4   2        106.22        114.19         9.37 o
  -4   4   2         51.46         42.57         9.38 o
  -2   4   2        143.25        146.75        14.17 o
   0   4   2        289.14        289.00        12.46 o
   2   4   2         46.30         64.49         9.50 o
   4   4   2       1148.45       1161.44        28.81 o
   6   4   2        471.59        472.08        33.08 o
   8   4   2        174.48        158.60        15.60 o
  10   4   2          3.97         -3.06        14.11 o
  12   4   2         78.62         86.23        17.36 o
  14   4   2        119.68        164.22        21.50 o
  16   4   2          1.62         -9.44        19.22 o
  18   4   2         24.80        -19.84        28.66 o
  20   4   2        125.92        152.40        40.34 o
 -17   5   2          0.29         19.77        43.44 o
 -15   5   2         14.82        -35.30        23.95 o
 -13   5   2         87.26        129.35        24.68 o
 -11   5   2         55.10         11.27        60.51 o
  -9   5   2       1316.41       1222.23        28.08 o
  -7   5   2         81.78         67.34        18.81 o
  -5   5   2        506.76        629.75        25.09 o
  -3   5   2        259.10        278.64        19.71 o
  -1   5   2        697.38        723.02        24.41 o
   1   5   2         30.77         36.51        15.28 o
   3   5   2        821.12        810.38        24.61 o
   5   5   2        805.62        793.23        24.29 o
   7   5   2       1892.80       1977.94        41.91 o
   9   5   2        382.60        458.06        28.29 o
  11   5   2         55.70         91.84        23.28 o
  13   5   2          7.00        -10.52        25.32 o
  15   5   2         24.94         40.84        24.34 o
  17   5   2         43.59         37.02        29.13 o
 -10   6   2        178.27        163.20        21.51 o
  -8   6   2        420.87        470.86        26.91 o
  -6   6   2         15.33         19.32        19.25 o
  -4   6   2          4.15         -2.94        23.74 o
  -2   6   2        238.72        273.88        22.95 o
   0   6   2          2.43         19.81        18.79 o
   2   6   2        100.02         65.27        18.59 o
   4   6   2         33.58         11.61        21.95 o
   6   6   2         94.95        130.94        35.66 o
   8   6   2         17.88         21.73        27.21 o
  10   6   2          0.32        -17.20        28.19 o
 -25   1   3        244.27        152.30        41.69 o
 -23   1   3         20.20          4.65        32.91 o
 -21   1   3        444.68        442.48        35.47 o
 -19   1   3        383.99        380.56        38.30 o
 -17   1   3        257.76        265.29        20.54 o
 -15   1   3        430.40        322.25        18.94 o
 -13   1   3         37.60         84.99        11.53 o
 -11   1   3        766.66        649.07        17.51 o
  -9   1   3        858.92       1106.84        20.52 o
  -7   1   3        426.42        110.49         8.59 o
  -5   1   3       2150.72       1277.69        13.24 o
  -3   1   3        644.22        545.94         9.07 o
  -1   1   3        272.20        399.38         7.06 o
   1   1   3       7730.23       8353.14        70.54 o
   3   1   3        942.79       1267.84        14.45 o
   5   1   3          1.74          1.60         4.20 o
   7   1   3       5698.75       4416.88        34.26 o
   9   1   3       4054.07       3448.66        29.89 o
  11   1   3       7495.68       8491.29        76.29 o
  13   1   3         45.47         21.68         9.28 o
  15   1   3        117.67        104.23        14.61 o
  17   1   3       1075.06       1059.58        28.93 o
  19   1   3       4577.97       4084.91        73.57 o
  21   1   3         13.16         29.85        25.98 o
  23   1   3        107.37        149.25        63.62 o
  25   1   3        195.10        228.16        48.12 o
 -24   2   3        128.74        133.52        32.71 o
 -22   2   3         94.61        205.71        31.41 o
 -20   2   3        773.48        816.27        55.56 o
 -18   2   3       4468.10       4550.58        88.78 o
 -16   2   3         11.09          2.69        14.63 o
 -14   2   3        238.84        214.04        12.00 o
 -12   2   3        339.89        316.41        11.40 o
 -10   2   3        391.65        315.00        13.13 o
  -8   2   3        143.59        309.60        11.32 o
  -6   2   3         29.41         -1.33         5.52 o
  -4   2   3       4531.24       3590.57        32.18 o
  -2   2   3         85.13        105.16         5.59 o
   0   2   3       3524.90       2398.81        21.33 o
   2   2   3       3357.31       2448.70        30.02 o
   4   2   3          9.94         -9.63         6.65 o
   6   2   3      12091.49      14417.19       113.83 o
   8   2   3        484.25        649.60        14.47 o
  10   2   3       1185.11       1202.29        23.19 o
  12   2   3        243.37        161.60        13.70 o
  14   2   3       2692.01       2577.53        42.56 o
  16   2   3         20.34          6.47        16.71 o
  18   2   3       1244.25       1198.89        41.57 o
  20   2   3        816.75        938.87        40.01 o
  22   2   3         19.59         17.94        28.55 o
  24   2   3         25.36         -7.09        38.35 o
 -23   3   3         58.58         76.85        66.72 o
 -21   3   3         55.40         14.25        27.31 o
 -19   3   3         92.52        105.21        26.48 o
 -17   3   3       1537.01       1562.74        50.19 o
 -15   3   3         76.37        102.40        30.01 o
 -13   3   3        198.27        225.78        15.48 o
 -11   3   3        134.29        128.08        16.67 o
  -9   3   3       2075.63       2150.68        29.42 o
  -7   3   3        687.73        671.31        13.11 o
  -5   3   3        149.78        153.48         8.60 o
  -3   3   3       1660.41       1452.21        17.66 o
  -1   3   3       1066.19       1039.32        17.18 o
   1   3   3        408.70        468.30        14.95 o
   3   3   3       4637.71       4832.25        66.29 o
   5   3   3         68.29         45.82        11.59 o
   7   3   3       1858.17       1598.15        28.93 o
   9   3   3        436.69        451.16        13.34 o
  11   3   3        691.50        689.06        23.62 o
  13   3   3          0.50          3.69        12.19 o
  15   3   3       1729.80       1509.56        36.52 o
  17   3   3        907.52        872.16        31.88 o
  19   3   3        332.39        442.73        27.25 o
  21   3   3          1.05         13.37        28.75 o
  23   3   3          6.63        -15.02        37.24 o
 -20   4   3        248.29        204.66        88.44 o
 -18   4   3          1.15        -35.21        27.53 o
 -16   4   3         67.63         86.77        34.13 o
 -14   4   3          2.19        -32.33        21.55 o
 -12   4   3        787.62        745.48        51.03 o
 -10   4   3        694.92        609.65        19.74 o
  -8   4   3        253.07        276.06        12.97 o
  -6   4   3        202.96        150.97         9.59 o
  -4   4   3         17.57         10.61         8.51 o
  -2   4   3        108.13        143.72        12.79 o
   0   4   3       2127.72       2166.95        28.46 o
   2   4   3        905.92       1086.06        19.58 o
   4   4   3         77.06         71.14        15.55 o
   6   4   3         31.18         39.80        13.82 o
   8   4   3         65.79         39.67        14.54 o
  10   4   3        189.38        211.01        11.97 o
  12   4   3       1154.25       1087.79        33.11 o
  14   4   3        944.87        882.25        32.31 o
  16   4   3        441.94        414.51        37.18 o
  18   4   3        125.65         67.15        27.32 o
  20   4   3         45.45         17.02        32.70 o
 -17   5   3        129.43        111.61        80.68 o
 -15   5   3         42.15         62.29        48.10 o
 -13   5   3        322.97        326.68        29.13 o
 -11   5   3         87.21         94.68        21.90 o
  -9   5   3        131.45        141.76        16.06 o
  -7   5   3        137.98        186.58        21.17 o
  -5   5   3        189.82        229.04        18.79 o
  -3   5   3         75.81        100.47        15.59 o
  -1   5   3        257.33        228.04        17.92 o
   1   5   3        287.09        283.81        17.96 o
   3   5   3         96.10         80.12        14.53 o
   5   5   3       1294.41       1306.94        49.91 o
   7   5   3        258.71        261.54        22.31 o
   9   5   3          1.73          7.35        19.99 o
  11   5   3        435.08        417.83        32.70 o
  13   5   3        299.66        285.56        37.32 o
  15   5   3         28.59         29.57        28.91 o
 -10   6   3         76.25        197.49        37.77 o
  -8   6   3        120.66        127.20        22.50 o
  -6   6   3         89.97         80.93        22.29 o
  -4   6   3        206.46        211.86        25.23 o
  -2   6   3         81.71         85.08        20.22 o
   0   6   3          0.99          0.80        17.92 o
   2   6   3        177.64        198.03        22.11 o
   4   6   3        111.76        151.14        30.91 o
   6   6   3         17.61         13.68        13.93 o
   8   6   3         14.97         11.73        26.90 o
  10   6   3         33.53         13.57        28.07 o
 -26   0   4          4.36        -24.83        52.75 o
 -24   0   4         73.61        111.71        55.86 o
 -22   0   4        126.55         99.30        49.65 o
 -20   0   4       5788.03       5260.38       118.43 o
 -18   0   4         63.26         86.76        55.86 o
 -16   0   4       1235.10       1173.51        47.14 o
 -14   0   4       1184.70       1205.68        37.00 o
 -12   0   4       1282.86       2075.58        47.44 o
 -10   0   4      34250.60      34034.42       366.95 o
  -8   0   4       1771.94        893.34        22.85 o
  -6   0   4         19.74         -0.78         9.31 o
  -4   0   4        824.87       1588.12        26.43 o
   0   0   4          7.53         -0.31         3.69 o
   2   0   4       1528.01       2011.25        19.18 o
   4   0   4      18627.87      14447.62       127.70 o
   6   0   4       9057.79       6396.36        57.61 o
   8   0   4       1660.68       1862.59        25.84 o
  10   0   4         27.53        -10.45        11.56 o
  12   0   4        134.54        368.23        19.66 o
  14   0   4      13777.01      13339.72       159.73 o
  16   0   4      10656.45      10418.41       191.38 o
  18   0   4        655.24        415.50        41.77 o
  20   0   4        496.99        530.64        65.17 o
  22   0   4        536.77        536.85        68.27 o
  24   0   4         30.44        -46.55        52.75 o
 -25   1   4         34.92        -52.66        36.16 o
 -23   1   4          5.72        -18.00        32.70 o
 -21   1   4       3395.25       3222.91        75.75 o
 -19   1   4        197.25        149.36        27.21 o
 -17   1   4        455.94        507.67        22.46 o
 -15   1   4         62.47        100.38        14.23 o
 -13   1   4       1503.54       1082.36        22.82 o
 -11   1   4        224.19        316.05        13.51 o
  -9   1   4        498.55        666.23        13.02 o
  -7   1   4         28.15         46.25         6.24 o
  -5   1   4       2034.71       2403.15        23.54 o
  -3   1   4      38964.88      37114.29       277.30 o
  -1   1   4      34706.23      33248.93       223.49 o
   1   1   4      29817.45      30820.18       232.11 o
   3   1   4         40.09          8.18         5.55 o
   5   1   4       6392.11       5690.62        37.55 o
   7   1   4         55.51        188.28         7.47 o
   9   1   4       3381.19       4073.33        35.92 o
  11   1   4        140.58         74.28         9.49 o
  13   1   4        672.15        552.16        15.78 o
  15   1   4        232.73        243.66        16.01 o
  17   1   4       8529.65       7908.49        88.89 o
  19   1   4         94.51        155.71        32.70 o
  21   1   4          0.22        -16.37        22.09 o
  23   1   4          0.67        -49.37        32.91 o
  25   1   4        342.16        438.48        53.73 o
 -24   2   4          4.35         11.24        28.55 o
 -22   2   4         84.99        121.71        28.59 o
 -20   2   4        268.85        217.68        30.03 o
 -18   2   4        415.29        444.28        44.49 o
 -16   2   4        216.59        199.53        15.09 o
 -14   2   4         66.75         48.94        13.31 o
 -12   2   4       2053.28       2245.53        30.23 o
 -10   2   4         97.52        176.13        11.19 o
  -8   2   4        345.43        420.78        12.91 o
  -6   2   4        675.44        564.85        11.16 o
  -4   2   4       9913.58      10677.35        79.03 o
  -2   2   4       2711.96       3066.07        26.42 o
   0   2   4        827.82        593.98        10.83 o
   2   2   4        502.54        917.78        20.47 o
   4   2   4          6.54         41.75         7.63 o
   6   2   4       3438.06       4018.70        38.11 o
   8   2   4        943.66       1232.91        19.17 o
  10   2   4         34.38         54.23        11.08 o
  12   2   4        105.98        149.44        16.73 o
  14   2   4       2188.44       2119.16        38.63 o
  16   2   4        483.23        468.01        24.01 o
  18   2   4        151.47        176.51        26.96 o
  20   2   4         11.65          5.99        22.69 o
  22   2   4         17.42         44.14        28.55 o
  24   2   4         96.54        138.32        43.72 o
 -23   3   4         19.56         35.83        35.76 o
 -21   3   4          0.04        -15.01        26.24 o
 -19   3   4        588.59        429.06        34.18 o
 -17   3   4         56.95         36.26        22.74 o
 -15   3   4       3021.61       2959.08        70.53 o
 -13   3   4          2.51        -15.71        13.67 o
 -11   3   4        680.83        678.94        19.65 o
  -9   3   4          3.40         43.14         9.43 o
  -7   3   4       3340.65       3974.16        37.38 o
  -5   3   4       1151.06        996.59        19.36 o
  -3   3   4        853.43       1345.45        17.50 o
  -1   3   4       1781.04       2516.16        28.87 o
   1   3   4        538.56        648.78        11.34 o
   3   3   4       1682.13       1484.90        42.55 o
   5   3   4          6.93          6.67        11.74 o
   7   3   4        210.23        239.52        15.49 o
   9   3   4        101.18        101.65         9.63 o
  11   3   4        242.51        286.18        14.75 o
  13   3   4          2.81          7.84        12.40 o
  15   3   4          6.89         13.92        16.65 o
  17   3   4        117.56         48.19        19.39 o
  19   3   4          8.73          9.25        19.13 o
  21   3   4        130.89        113.57        43.00 o
 -20   4   4         68.92        116.28        36.53 o
 -18   4   4        221.98        291.94        34.98 o
 -16   4   4        543.88        552.13        71.37 o
 -14   4   4          7.87         19.04        22.96 o
 -12   4   4       2605.64       2824.98        53.39 o
 -10   4   4        275.42        340.41        16.16 o
  -8   4   4       1196.12       1084.75        19.23 o
  -6   4   4       1373.95       1310.19        19.90 o
  -4   4   4         65.61         47.26         9.71 o
  -2   4   4        904.29        982.38        19.43 o
   0   4   4       1080.35       1131.11        20.36 o
   2   4   4       1771.82       1735.01        25.22 o
   4   4   4        392.22        397.42        16.96 o
   6   4   4        737.69        767.17        25.65 o
   8   4   4        229.20        263.28        18.30 o
  10   4   4        249.40        246.92        12.87 o
  12   4   4        722.10        769.14        46.26 o
  14   4   4         34.93         -5.45        19.26 o
  16   4   4          0.25         10.74        20.34 o
  18   4   4          3.48        -15.84        26.29 o
  20   4   4          1.11         10.61        28.93 o
 -17   5   4        107.52        109.23        30.98 o
 -15   5   4         26.35        -11.47        23.49 o
 -13   5   4          2.18         17.21        21.55 o
 -11   5   4        403.44        345.95        31.83 o
  -9   5   4        387.11        414.33        23.66 o
  -7   5   4         16.21         44.10        15.84 o
  -5   5   4        156.71        196.73        17.56 o
  -3   5   4         92.40        100.31        20.27 o
  -1   5   4         12.87         11.13        14.20 o
   1   5   4        376.40        431.93        20.17 o
   3   5   4        172.05        184.67        16.59 o
   5   5   4         14.72         18.11        19.66 o
   7   5   4         15.78         53.17        18.84 o
   9   5   4        163.65        191.80        24.75 o
  11   5   4        280.51        270.38        27.57 o
  13   5   4        227.30        232.29        48.90 o
  15   5   4         89.33        125.56        25.31 o
 -10   6   4          0.00         -6.74        19.77 o
  -8   6   4        234.54        266.65        26.02 o
  -6   6   4         44.13         20.31        20.84 o
  -4   6   4        239.92        315.45        37.05 o
  -2   6   4         29.29         50.31        37.46 o
   0   6   4        400.00        426.01        29.22 o
   2   6   4          7.04        -13.20        21.18 o
   4   6   4        114.02        110.35        17.90 o
   6   6   4         14.53         48.41        20.37 o
   8   6   4         48.96         84.92        26.15 o
  10   6   4         11.08         18.67        27.32 o
 -25   1   5        113.80        114.57        40.55 o
 -23   1   5        261.87        270.96        33.32 o
 -21   1   5          2.70          9.68        24.95 o
 -19   1   5         78.28         70.31        23.84 o
 -17   1   5         21.83        -16.40        15.24 o
 -15   1   5       1272.08       1490.93        32.30 o
 -13   1   5       2952.50       2684.86        36.85 o
 -11   1   5       5300.02       4986.96        54.10 o
  -9   1   5         73.92         91.84         8.03 o
  -7   1   5         39.06        206.72         7.65 o
  -5   1   5       5504.74       7482.90        61.24 o
  -3   1   5      22470.57      22048.60       157.23 o
  -1   1   5        100.49        164.37         5.71 o
   1   1   5         56.31         -4.39         4.60 o
   3   1   5         49.93        142.01         5.42 o
   5   1   5       2411.86       2375.34        20.71 o
   7   1   5       6120.71       5808.01        45.48 o
   9   1   5        631.86        373.39        10.65 o
  11   1   5       3650.03       3613.00        38.00 o
  13   1   5         32.15         37.07         9.81 o
  15   1   5        966.64       1021.93        22.27 o
  17   1   5       1656.01       1771.09        39.20 o
  19   1   5        778.39        766.94        34.78 o
  21   1   5        114.35        109.11        25.49 o
  23   1   5         31.29         26.60        37.98 o
  25   1   5         36.66         57.41        41.69 o
 -24   2   5          0.58          4.79        28.13 o
 -22   2   5          0.38        -36.48        24.32 o
 -20   2   5        747.41        665.47        39.16 o
 -18   2   5        108.26        127.73        24.95 o
 -16   2   5        655.30        612.92        23.82 o
 -14   2   5        172.93        190.34        12.55 o
 -12   2   5       2240.54       2061.16        27.92 o
 -10   2   5       7510.21       8115.80        80.27 o
  -8   2   5       1131.19       1130.28        18.74 o
  -6   2   5        875.05        490.39        11.00 o
  -4   2   5      11410.14      14426.81       105.01 o
  -2   2   5       1123.79       1004.56        11.69 o
   0   2   5         29.53         66.66         6.86 o
   2   2   5       1955.49       1240.59        20.97 o
   4   2   5       2800.39       2434.10        29.94 o
   6   2   5       4411.28       4517.96        42.35 o
   8   2   5        202.14        293.01        10.95 o
  10   2   5       4044.27       4249.54        69.85 o
  12   2   5       2418.56       2190.15        35.04 o
  14   2   5       1646.96       1500.22        31.33 o
  16   2   5        186.61        195.22        20.11 o
  18   2   5        341.43        351.68        25.00 o
  20   2   5          6.71          6.00        22.78 o
  22   2   5        217.84        301.15        32.36 o
  24   2   5       1481.04       1635.72        78.63 o
 -23   3   5         39.75         11.81        54.31 o
 -21   3   5         97.57         47.17        28.30 o
 -19   3   5          0.06        -15.85        24.16 o
 -17   3   5         20.82         -2.76        22.83 o
 -15   3   5       2213.95       2074.74        53.77 o
 -13   3   5       2176.48       2388.19        37.42 o
 -11   3   5       1905.31       1837.90        30.15 o
  -9   3   5         66.94         50.52         8.39 o
  -7   3   5         41.40         20.38         8.22 o
  -5   3   5       4778.60       4975.96        48.61 o
  -3   3   5       1943.76       2196.63        26.57 o
  -1   3   5       1550.53       2229.36        26.51 o
   1   3   5       2092.68       2010.69        21.45 o
   3   3   5        215.88        265.13        14.63 o
   5   3   5        179.10        150.11        13.29 o
   7   3   5       2179.34       1913.20        27.39 o
   9   3   5        290.52        192.40        14.30 o
  11   3   5         10.57          0.41        11.33 o
  13   3   5          0.32         -7.96        12.60 o
  15   3   5        812.19        757.53        28.59 o
  17   3   5        154.46        167.10        21.53 o
  19   3   5         61.80         -1.82        20.09 o
  21   3   5         56.98         78.19        38.34 o
 -20   4   5          3.21         -3.75        38.79 o
 -18   4   5        279.70        312.59        36.53 o
 -16   4   5        406.73        325.21        34.29 o
 -14   4   5          9.92         27.08        22.96 o
 -12   4   5         41.79         67.50        17.06 o
 -10   4   5        223.08        195.21        14.67 o
  -8   4   5        291.37        314.39        12.86 o
  -6   4   5        498.21        579.70        14.72 o
  -4   4   5          6.77          3.51         9.50 o
  -2   4   5         15.99         28.01         9.75 o
   0   4   5          9.52         -0.59         9.64 o
   2   4   5         47.40         80.47        15.53 o
   4   4   5       1486.05       1456.29        28.33 o
   6   4   5        116.17        102.51        17.33 o
   8   4   5       3816.48       3829.22        52.69 o
  10   4   5         44.45         44.53        10.33 o
  12   4   5        888.54        847.84        50.42 o
  14   4   5        107.68         61.42        20.50 o
  16   4   5        408.88        433.71        28.95 o
  18   4   5         29.56          8.38        36.06 o
  20   4   5         24.72         18.59        30.02 o
 -17   5   5          9.97         30.46        28.13 o
 -15   5   5          7.08         28.55        25.82 o
 -13   5   5        158.23        139.54        25.82 o
 -11   5   5        273.61        283.57        24.56 o
  -9   5   5        561.62        565.00        32.97 o
  -7   5   5         29.82         32.95        16.52 o
  -5   5   5        342.27        353.30        19.25 o
  -3   5   5        199.33        248.40        22.02 o
  -1   5   5        494.64        570.42        22.11 o
   1   5   5        332.76        394.82        20.24 o
   3   5   5        102.64         71.81        14.86 o
   5   5   5        189.14        201.45        23.86 o
   7   5   5        694.26        626.49        27.30 o
   9   5   5        402.66        364.82        28.55 o
  11   5   5         72.80         46.82        28.67 o
  13   5   5         44.61         40.96        18.64 o
  15   5   5         17.19         -9.16        40.19 o
 -10   6   5          7.42          3.07        21.46 o
  -8   6   5        204.60        287.65        26.86 o
  -6   6   5        162.38        186.36        24.94 o
  -4   6   5         59.36         57.98        22.71 o
  -2   6   5        100.06        147.63        45.77 o
   0   6   5         57.38         76.41        19.69 o
   2   6   5        106.12        138.37        20.88 o
   4   6   5         17.46         23.00        15.31 o
   6   6   5        321.50        271.69        24.93 o
   8   6   5        113.22        134.10        23.35 o
  10   6   5          3.62         -0.31        24.88 o
 -26   0   6        107.42        211.02        65.17 o
 -24   0   6        376.70        363.07        65.17 o
 -22   0   6       1414.97       1318.85        89.99 o
 -20   0   6       1801.70       1685.57        63.52 o
 -18   0   6       5927.60       5931.00       125.02 o
 -16   0   6        186.65        159.75        41.89 o
 -14   0   6         10.41          8.59        18.12 o
 -12   0   6       5609.94       6469.45        99.09 o
 -10   0   6       1115.87       1798.21        35.69 o
  -8   0   6       5121.01       3638.17        51.20 o
  -6   0   6        453.71        801.41        25.08 o
  -4   0   6      45969.96      52268.64       549.65 o
  -2   0   6      27460.60      26326.22       249.51 o
   0   0   6      73982.35      75161.72       551.45 o
   2   0   6      93103.21      92774.16       685.06 o
   4   0   6       4210.03       3028.98        31.65 o
   6   0   6        322.02       1028.35        19.52 o
   8   0   6       1791.81       1838.93        27.43 o
  10   0   6       5979.25       4367.94        57.59 o
  12   0   6         33.09          7.80        13.52 o
  14   0   6       2147.74       1929.47        47.16 o
  16   0   6       3608.77       3383.83        68.39 o
  18   0   6       8596.70       8339.71       131.76 o
  20   0   6       1927.23       1872.45        67.60 o
  22   0   6       1670.11       1672.61       108.61 o
  24   0   6        176.03        235.84        68.27 o
 -25   1   6         93.13        123.78        39.31 o
 -23   1   6         35.41        101.05        32.50 o
 -21   1   6        168.39        225.85        42.99 o
 -19   1   6        661.07        699.36        39.23 o
 -17   1   6       2133.15       2135.06        41.69 o
 -15   1   6         10.34         23.35        17.84 o
 -13   1   6        216.69        292.94        14.00 o
 -11   1   6       1237.20       1379.56        23.82 o
  -9   1   6      19978.05      22067.39       186.00 o
  -7   1   6        173.90        165.28         7.17 o
  -5   1   6       9341.32       8807.27        71.41 o
  -3   1   6      41500.26      38468.44       271.01 o
  -1   1   6      59162.24      54789.27       362.59 o
   1   1   6        702.12        655.81        10.45 o
   3   1   6        978.51        722.12         9.78 o
   5   1   6         43.25        246.21         7.78 o
   7   1   6       5583.66       5528.70        42.13 o
   9   1   6       8433.32       8215.80        66.39 o
  11   1   6       2818.82       2507.26        30.59 o
  13   1   6         51.22         71.54        10.87 o
  15   1   6        502.69        539.95        17.92 o
  17   1   6       3072.47       3148.05        60.97 o
  19   1   6        632.12        615.34        38.97 o
  21   1   6        163.88        191.60        33.10 o
  23   1   6          0.02         -9.40        36.16 o
 -24   2   6         37.38         31.48        29.60 o
 -22   2   6        444.96        514.22        38.10 o
 -20   2   6       1197.61       1226.03        49.41 o
 -18   2   6         42.32         46.28        24.16 o
 -16   2   6       1018.77       1023.24        32.61 o
 -14   2   6        684.71        650.38        18.09 o
 -12   2   6         22.01         34.41         8.57 o
 -10   2   6        181.93        235.29         8.67 o
  -8   2   6       1850.88       2235.27        28.28 o
  -6   2   6       4056.43       4749.88        39.58 o
  -4   2   6        459.85        778.20        11.78 o
  -2   2   6       2574.01       3193.92        26.21 o
   0   2   6       2910.36       3054.30        29.57 o
   2   2   6        397.30        758.34        13.20 o
   4   2   6       1616.80       1898.49        22.08 o
   6   2   6       5218.87       5680.70        51.62 o
   8   2   6         45.37         39.20         8.21 o
  10   2   6       1362.75       1309.56        26.10 o
  12   2   6        115.42        114.78        11.16 o
  14   2   6        614.78        668.14        33.77 o
  16   2   6        180.97        169.21        20.66 o
  18   2   6        244.49        293.94        32.67 o
  20   2   6        267.91        223.32        27.72 o
  22   2   6          3.96         -6.83        25.25 o
 -23   3   6          2.05        -18.33        34.90 o
 -21   3   6        233.66        175.80        31.41 o
 -19   3   6          0.14         20.94        23.61 o
 -17   3   6       2038.31       1753.48        52.28 o
 -15   3   6         39.12          4.70        21.00 o
 -13   3   6        387.16        398.61        21.31 o
 -11   3   6        150.72        176.83        12.41 o
  -9   3   6       2763.58       2638.87        30.58 o
  -7   3   6        898.02       1161.18        20.12 o
  -5   3   6        852.68        965.62        30.88 o
  -3   3   6         13.02         -9.95         7.87 o
  -1   3   6         28.89         -2.45         8.18 o
   1   3   6       9615.72       9670.48        79.38 o
   3   3   6       1077.66       1211.56        26.03 o
   5   3   6       1317.04       1117.43        24.42 o
   7   3   6       4962.28       4753.17        70.14 o
   9   3   6        512.86        550.37        16.30 o
  11   3   6         25.48         13.88        11.63 o
  13   3   6        774.84        660.86        26.34 o
  15   3   6         19.80          5.84        17.02 o
  17   3   6          2.40         -4.05        19.56 o
  19   3   6          3.37         53.31        21.18 o
  21   3   6        163.85        282.31        29.78 o
 -20   4   6         43.34         -3.72        30.98 o
 -18   4   6         35.87         36.38        30.42 o
 -16   4   6          0.60         -0.26        25.25 o
 -14   4   6          9.70        -25.95        27.93 o
 -12   4   6        154.78        160.56        34.92 o
 -10   4   6        526.42        501.75        21.05 o
  -8   4   6          0.92          0.01         9.09 o
  -6   4   6        262.30        249.45        13.34 o
  -4   4   6        397.07        398.53        14.53 o
  -2   4   6          0.14        -12.86         9.18 o
   0   4   6        151.19        173.97        13.95 o
   2   4   6        207.48        207.36        10.14 o
   4   4   6        189.41        201.44        16.78 o
   6   4   6          0.67        -20.82        13.88 o
   8   4   6         10.51         56.42        17.52 o
  10   4   6         64.34         79.40        11.20 o
  12   4   6       1169.79       1365.59        36.95 o
  14   4   6        359.48        404.61        27.32 o
  16   4   6          0.45          9.21        21.55 o
  18   4   6         29.00         60.98        42.17 o
 -17   5   6        251.79        298.36        37.88 o
 -15   5   6        626.68        811.44        58.96 o
 -13   5   6        129.07        184.43        28.66 o
 -11   5   6        201.75        263.07        25.62 o
  -9   5   6        214.69        260.66        25.12 o
  -7   5   6         59.70         95.48        18.19 o
  -5   5   6         24.92         10.20        14.38 o
  -3   5   6        278.38        304.70        19.13 o
  -1   5   6          0.35          4.92        13.88 o
   1   5   6        325.16        317.07        18.69 o
   3   5   6         58.10         25.66        18.23 o
   5   5   6         64.31         41.04        18.07 o
   7   5   6        838.53        824.05        30.54 o
   9   5   6         37.40        103.44        23.74 o
  11   5   6          0.49         18.85        23.17 o
  13   5   6        198.67        227.77        36.28 o
  15   5   6         12.25        -12.62        29.21 o
 -10   6   6         62.64         77.02        23.81 o
  -8   6   6         13.41         -4.99        21.05 o
  -6   6   6        124.72        107.04        24.19 o
  -4   6   6        366.84        312.59        28.27 o
  -2   6   6         15.87         39.26        19.85 o
   0   6   6          1.12         13.18        25.31 o
   2   6   6         27.69         21.11        18.67 o
   4   6   6          3.91          1.64        16.98 o
   6   6   6         85.75         79.22        24.18 o
   8   6   6        178.10        206.08        24.10 o
  10   6   6         19.63         18.06        24.88 o
 -25   1   7         14.22         38.88        51.20 o
 -23   1   7          6.34         -3.02        24.95 o
 -21   1   7       1409.37       1431.03        51.10 o
 -19   1   7          0.01         -9.42        21.35 o
 -17   1   7         35.87         29.50        15.30 o
 -15   1   7       2155.38       2112.86        34.06 o
 -13   1   7          7.22        -15.70        10.47 o
 -11   1   7       1021.41        589.82        24.98 o
  -9   1   7       2782.12       3657.85        34.30 o
  -7   1   7        108.25        259.30         8.23 o
  -5   1   7        157.80        491.45        17.01 o
  -3   1   7      14244.56      13257.51        91.91 o
  -1   1   7     290956.81     297329.88      2364.97 o
   1   1   7       1905.93       1774.95        17.22 o
   3   1   7       3146.89       3804.92        29.93 o
   5   1   7      10055.70      10799.39        70.94 o
   7   1   7      17142.04      17639.15       123.48 o
   9   1   7        368.90        146.04         9.59 o
  11   1   7       2858.06       3614.34        42.08 o
  13   1   7          0.63          3.66         9.79 o
  15   1   7      10897.21      10281.53        91.58 o
  17   1   7        803.54        805.29        29.09 o
  19   1   7         24.28         14.60        26.91 o
  21   1   7        138.13        131.55        30.82 o
  23   1   7          0.86         -6.40        29.82 o
 -24   2   7        125.08        153.33        33.21 o
 -22   2   7         40.95         38.18        26.24 o
 -20   2   7        215.89        328.54        32.88 o
 -18   2   7        406.69        472.53        46.28 o
 -16   2   7        473.09        538.86        18.34 o
 -14   2   7       3541.64       3531.61        43.61 o
 -12   2   7        232.93        314.99        14.17 o
 -10   2   7      11915.18      12006.72       104.73 o
  -8   2   7       2164.70       2181.05        25.45 o
  -6   2   7      13116.33      13994.79       109.48 o
  -4   2   7       1755.81       1258.57        13.83 o
  -2   2   7       1407.70       1435.34        15.48 o
   0   2   7        993.36        625.76        12.71 o
   2   2   7       2555.18       1606.42        20.05 o
   4   2   7       6656.03       6268.02        55.14 o
   6   2   7        147.11        175.72        11.77 o
   8   2   7       2140.60       1987.75        23.96 o
  10   2   7       5268.63       5326.50        54.36 o
  12   2   7       1448.93       1360.65        23.96 o
  14   2   7        185.52        191.70        14.01 o
  16   2   7          9.86         -1.33        17.31 o
  18   2   7         30.87          5.93        19.83 o
  20   2   7        590.45        581.03        34.66 o
  22   2   7          1.27        -23.34        24.25 o
 -23   3   7         27.57         68.27        35.76 o
 -21   3   7         97.94        145.63        40.18 o
 -19   3   7        130.12        124.25        27.31 o
 -17   3   7        324.31        369.05        41.74 o
 -15   3   7         80.62         37.43        21.77 o
 -13   3   7        958.44        934.86        41.66 o
 -11   3   7        105.74        103.52         9.32 o
  -9   3   7       1544.90       1667.22        23.03 o
  -7   3   7        111.22         89.37         8.91 o
  -5   3   7        689.45        735.00        16.90 o
  -3   3   7       4508.81       4535.09        45.69 o
  -1   3   7        289.55        445.33        10.35 o
   1   3   7        354.41        331.96        13.76 o
   3   3   7        153.25        146.20         8.73 o
   5   3   7       1163.13       1093.11        17.36 o
   7   3   7       3284.91       3011.84        30.71 o
   9   3   7          2.61         -0.17        10.31 o
  11   3   7        415.41        378.65        16.93 o
  13   3   7        295.89        288.57        21.04 o
  15   3   7        696.30        692.68        28.11 o
  17   3   7        778.98        756.45        31.22 o
  19   3   7        378.75        481.68        29.40 o
  21   3   7        145.18        246.11        44.47 o
 -20   4   7        177.57        117.46        36.53 o
 -18   4   7        958.94        945.18        52.93 o
 -16   4   7        458.57        396.31        34.98 o
 -14   4   7        160.29         94.59        28.13 o
 -12   4   7        473.44        471.10        32.05 o
 -10   4   7        168.79        173.36        19.14 o
  -8   4   7       2648.37       2573.23        32.90 o
  -6   4   7        603.89        587.58        20.26 o
  -4   4   7       1300.44       1343.38        23.41 o
  -2   4   7        771.51        838.94        19.18 o
   0   4   7        289.04        317.52        15.33 o
   2   4   7        366.51        319.41        11.77 o
   4   4   7       1204.56       1168.82        21.09 o
   6   4   7        998.38        977.68        26.54 o
   8   4   7       2284.31       2202.97        47.23 o
  10   4   7       1277.86       1184.52        25.15 o
  12   4   7        678.06        680.42        28.64 o
  14   4   7        604.75        621.08        29.75 o
  16   4   7        537.47        523.28        45.35 o
  18   4   7         69.15         16.99        23.63 o
 -17   5   7         29.30         42.20        37.24 o
 -15   5   7        168.71        203.37        33.29 o
 -13   5   7         11.84        -18.89        23.49 o
 -11   5   7        118.33         71.84        30.61 o
  -9   5   7        607.86        525.71        39.93 o
  -7   5   7        686.08        630.64        26.70 o
  -5   5   7        122.65        145.37        17.64 o
  -3   5   7          1.09          1.18        14.51 o
  -1   5   7         20.17          9.73        14.59 o
   1   5   7        370.56        404.90        20.01 o
   3   5   7        124.15        106.53        15.31 o
   5   5   7        589.93        582.90        43.80 o
   7   5   7         50.80         58.44        23.41 o
   9   5   7        127.81        179.24        26.87 o
  11   5   7        113.31        129.97        32.17 o
  13   5   7         64.02         90.78        21.73 o
  15   5   7        201.13        259.59        37.05 o
 -10   6   7        381.76        309.79        29.94 o
  -8   6   7          7.95         -2.84        22.29 o
  -6   6   7          7.52          7.63        23.01 o
  -4   6   7         27.32         21.52        30.04 o
  -2   6   7         25.61         13.79        19.59 o
   0   6   7         19.68          2.83        25.08 o
   2   6   7         94.37         78.85        24.72 o
   4   6   7        128.95        160.36        19.36 o
   6   6   7         35.64         97.07        25.90 o
   8   6   7          6.24         24.32        25.83 o
 -26   0   8          2.86        -79.13        52.75 o
 -24   0   8          0.28         15.52        46.55 o
 -22   0   8        178.50        121.02        49.65 o
 -20   0   8        209.70        143.42        30.49 o
 -18   0   8       2500.69       2298.40       122.58 o
 -16   0   8       2893.65       2843.23        74.51 o
 -14   0   8        519.80        713.42        54.78 o
 -12   0   8      13829.53      15265.77       287.75 o
 -10   0   8      15797.23      15311.23       282.29 o
  -8   0   8      37936.36      35624.62       382.08 o
  -6   0   8         11.11        126.22        12.41 o
  -4   0   8      83564.77      87965.96       928.92 o
  -2   0   8      39724.65      38379.46       303.48 o
   0   0   8       7085.80       6624.80        54.01 o
   2   0   8        355.75        289.92         9.84 o
   4   0   8       4374.25       3447.05        35.84 o
   6   0   8         28.44         22.19         9.24 o
   8   0   8      12376.91      15305.71       153.98 o
  10   0   8        485.99        429.34        17.98 o
  12   0   8        701.82        546.81        20.71 o
  14   0   8        479.51        610.88        29.82 o
  16   0   8        820.41        655.63        33.05 o
  18   0   8       1085.62       1225.01        44.10 o
  20   0   8        380.68        328.05        40.20 o
  22   0   8          3.95        -26.07        55.86 o
  24   0   8          0.22        -18.62        52.75 o
 -25   1   8        322.77        392.36        49.33 o
 -23   1   8        672.96        818.14        45.23 o
 -21   1   8        218.57        129.01        26.75 o
 -19   1   8       1752.84       1634.04        51.28 o
 -17   1   8         15.53         18.25        17.72 o
 -15   1   8          4.33         -4.32        11.08 o
 -13   1   8       4442.76       4423.13        55.74 o
 -11   1   8       2001.69       1655.14        25.58 o
  -9   1   8       1647.68       1917.81        24.26 o
  -7   1   8       3860.58       4292.98        40.84 o
  -5   1   8      11156.80      10788.73        89.29 o
  -3   1   8         25.98        128.67         6.35 o
  -1   1   8      95230.41     104347.04       631.83 o
   1   1   8       5729.70       6454.07        40.35 o
   3   1   8        956.85       1153.60        14.00 o
   5   1   8       1137.25       1672.86        18.25 o
   7   1   8       6098.38       6224.95        47.15 o
   9   1   8       2939.78       2877.27        32.44 o
  11   1   8        498.27        445.67        14.37 o
  13   1   8         17.95         11.01        13.78 o
  15   1   8       2405.28       2478.34        46.58 o
  17   1   8         75.59         57.35        17.98 o
  19   1   8        157.66         80.63        20.14 o
  21   1   8        395.34        389.57        36.23 o
  23   1   8          7.58         -2.82        30.35 o
 -24   2   8         14.43         18.84        29.60 o
 -22   2   8         18.71         -8.38        24.44 o
 -20   2   8        502.94        540.85        37.84 o
 -18   2   8       4814.52       4479.12        88.78 o
 -16   2   8         51.81         83.49        15.03 o
 -14   2   8       2133.08       2266.42        32.47 o
 -12   2   8          1.13          4.36        12.29 o
 -10   2   8         61.60         40.81        10.40 o
  -8   2   8        279.55        110.31        10.25 o
  -6   2   8       2388.73       2882.58        28.87 o
  -4   2   8       2964.52       3447.11        29.26 o
  -2   2   8        862.99        633.18        12.83 o
   0   2   8       3875.50       4104.91        38.15 o
   2   2   8        310.42        472.55        12.07 o
   4   2   8      16912.02      16548.24       130.46 o
   6   2   8        327.83        332.40        12.06 o
   8   2   8       3379.98       3485.60        36.73 o
  10   2   8         28.78         52.31         9.91 o
  12   2   8          1.43         -5.75        10.08 o
  14   2   8        824.51        647.24        21.82 o
  16   2   8        821.20        764.11        29.37 o
  18   2   8        168.66         85.28        21.51 o
  20   2   8        330.66        342.56        30.84 o
  22   2   8          7.10        -17.39        28.55 o
 -23   3   8         76.14         62.63        35.76 o
 -21   3   8        611.79        664.18        50.49 o
 -19   3   8         11.63         -2.80        25.09 o
 -17   3   8        386.97        474.28        33.21 o
 -15   3   8        422.49        513.96        31.06 o
 -13   3   8       2042.28       2107.15        34.69 o
 -11   3   8         32.05         36.02        11.65 o
  -9   3   8        810.91        779.08        18.81 o
  -7   3   8        629.19        817.41        19.14 o
  -5   3   8       1334.70       1413.93        19.86 o
  -3   3   8        507.35        355.01        11.99 o
  -1   3   8        154.49         59.35         8.36 o
   1   3   8        348.41        327.95        12.85 o
   3   3   8        978.97        887.50        17.16 o
   5   3   8        475.44        450.95        20.18 o
   7   3   8       1353.13       1241.26        20.89 o
   9   3   8        336.03        371.35        16.59 o
  11   3   8          8.24         24.38        12.83 o
  13   3   8       2496.15       2124.74        79.84 o
  15   3   8        470.75        382.80        24.25 o
  17   3   8        473.41        558.75        28.74 o
  19   3   8        125.56        264.74        26.17 o
  21   3   8         26.95        -11.70        24.28 o
 -20   4   8        283.89        328.92        42.41 o
 -18   4   8        148.58        239.95        43.44 o
 -16   4   8        231.37        233.34        34.29 o
 -14   4   8         99.42        122.61        27.93 o
 -12   4   8         84.01         91.16        26.38 o
 -10   4   8         30.90         57.91        11.00 o
  -8   4   8        208.19        262.56        13.27 o
  -6   4   8        565.39        528.89        22.91 o
  -4   4   8         20.49         20.23        11.13 o
  -2   4   8        272.98        337.70        14.13 o
   0   4   8         25.24         23.61        10.22 o
   2   4   8       2533.47       2692.80        31.06 o
   4   4   8        603.34        616.75        28.01 o
   6   4   8         88.74        127.73        11.82 o
   8   4   8        566.02        573.43        17.79 o
  10   4   8          0.04          9.63        19.83 o
  12   4   8         70.26        125.49        25.53 o
  14   4   8        396.35        423.78        27.60 o
  16   4   8          0.72        -13.11        21.32 o
  18   4   8         29.95         13.52        24.24 o
 -17   5   8        208.52        231.56        37.88 o
 -15   5   8         19.27         27.21        27.53 o
 -13   5   8        125.95         91.75        25.39 o
 -11   5   8        142.90        224.07        25.62 o
  -9   5   8        199.65        225.82        27.63 o
  -7   5   8         49.77         36.84        26.97 o
  -5   5   8        241.12        225.43        20.38 o
  -3   5   8        210.84        236.22        18.66 o
  -1   5   8       1285.24       1316.50        31.27 o
   1   5   8         82.19         94.08        17.79 o
   3   5   8        178.18        157.33        18.22 o
   5   5   8       2003.28       1822.76        63.14 o
   7   5   8         29.09         32.43        21.82 o
   9   5   8        301.01        419.16        31.35 o
  11   5   8         39.83         71.27        16.79 o
  13   5   8         67.11         60.51        20.28 o
  15   5   8          3.37          4.84        28.85 o
 -10   6   8         65.64         58.79        30.03 o
  -8   6   8         58.39         25.85        28.04 o
  -6   6   8        159.80        217.20        43.15 o
  -4   6   8          0.08         14.52        22.71 o
  -2   6   8         41.91         14.35        19.94 o
   0   6   8         87.66         68.24        20.60 o
   2   6   8        196.65        174.70        22.44 o
   4   6   8          5.26         16.54        17.00 o
   6   6   8        101.37         90.51        30.01 o
   8   6   8        231.00        214.87        30.11 o
 -25   1   9        147.96        158.43        40.20 o
 -23   1   9        132.26        115.33        29.02 o
 -21   1   9       1227.04       1143.10        47.81 o
 -19   1   9        152.78        206.35        27.43 o
 -17   1   9       3993.62       3924.39        58.75 o
 -15   1   9       1095.24       1077.56        24.44 o
 -13   1   9       1377.60       1233.25        24.29 o
 -11   1   9        139.23        226.79        12.22 o
  -9   1   9       2081.49       2915.42        35.25 o
  -7   1   9         13.43          1.74         7.25 o
  -5   1   9        277.33        521.46        12.06 o
  -3   1   9      46023.92      51988.38       327.51 o
  -1   1   9        832.89        948.08        12.12 o
   1   1   9       1252.67       1421.16        14.04 o
   3   1   9        263.50        400.53         8.55 o
   5   1   9       2193.10       2138.55        21.59 o
   7   1   9         28.43         72.87         7.54 o
   9   1   9       2614.59       2150.75        27.37 o
  11   1   9         75.99        144.23        11.21 o
  13   1   9        285.65        324.94        14.77 o
  15   1   9        114.27        107.55        13.49 o
  17   1   9        992.72       1006.62        29.50 o
  19   1   9        210.32        178.65        22.29 o
  21   1   9         59.88         95.16        30.46 o
  23   1   9        164.83        215.22        36.40 o
 -24   2   9        112.95        101.58        39.69 o
 -22   2   9        337.44        328.07        36.37 o
 -20   2   9        613.55        801.52        41.63 o
 -18   2   9        928.40        927.66        40.96 o
 -16   2   9        111.72        114.43        16.41 o
 -14   2   9         14.44         -0.24         9.91 o
 -12   2   9         15.52          8.19        11.28 o
 -10   2   9       3133.06       3073.04        39.09 o
  -8   2   9        686.67        631.61        14.78 o
  -6   2   9          3.78         -2.12         7.48 o
  -4   2   9       2263.77       3193.42        28.05 o
  -2   2   9       2448.50       3261.33        28.69 o
   0   2   9       5362.04       5181.58        44.05 o
   2   2   9        168.51          1.25         7.28 o
   4   2   9       1879.69       1340.51        20.48 o
   6   2   9        530.45        522.94        14.43 o
   8   2   9       2044.68       2336.68        28.83 o
  10   2   9        956.14       1052.82        21.74 o
  12   2   9       1568.65       1502.36        26.51 o
  14   2   9       1198.97       1033.32        27.76 o
  16   2   9        396.01        503.17        27.66 o
  18   2   9        459.14        477.83        27.90 o
  20   2   9         18.10         19.96        20.99 o
  22   2   9          1.82         51.29        32.71 o
 -23   3   9          3.19         -2.72        34.29 o
 -21   3   9          0.32          7.57        26.40 o
 -19   3   9        544.79        600.34        38.10 o
 -17   3   9        235.14        172.57        27.31 o
 -15   3   9        140.69        149.96        23.84 o
 -13   3   9        422.50        503.84        20.01 o
 -11   3   9          1.18         -3.73        11.18 o
  -9   3   9        786.08        788.51        28.22 o
  -7   3   9         49.94          8.23         9.64 o
  -5   3   9        407.13        432.15        13.71 o
  -3   3   9        232.02        257.40         7.53 o
  -1   3   9       3305.66       3526.81        35.26 o
   1   3   9        154.02         62.49         9.05 o
   3   3   9       1377.39       1326.59        21.00 o
   5   3   9          9.97          3.78         9.97 o
   7   3   9        205.26        148.70        11.33 o
   9   3   9        168.16        196.27        13.36 o
  11   3   9        438.75        404.36        17.83 o
  13   3   9        499.25        420.17        23.93 o
  15   3   9         43.94          2.50        18.45 o
  17   3   9         18.73         -5.00        19.29 o
  19   3   9        445.42        554.57        31.50 o
  21   3   9         90.62        184.51        27.21 o
 -20   4   9         75.83         95.01        36.53 o
 -18   4   9        175.31        100.00        34.13 o
 -16   4   9          9.15         -2.73        41.89 o
 -14   4   9         64.92         88.75        26.84 o
 -12   4   9        340.30        309.24        29.79 o
 -10   4   9         33.87         14.60        15.64 o
  -8   4   9          0.24          7.69        10.52 o
  -6   4   9          7.83          1.36         9.41 o
  -4   4   9          2.33          5.18         9.96 o
  -2   4   9        403.36        474.53        15.51 o
   0   4   9         36.29         30.34        10.12 o
   2   4   9       3280.43       3393.38        37.14 o
   4   4   9        348.40        377.06        13.96 o
   6   4   9       2918.88       2829.15        52.61 o
   8   4   9         14.67         11.51        11.16 o
  10   4   9        341.84        400.36        21.28 o
  12   4   9        184.36        158.23        20.17 o
  14   4   9        355.45        295.06        25.14 o
  16   4   9          6.44        -31.59        21.06 o
  18   4   9         10.78        -11.47        24.49 o
 -17   5   9         65.31         87.09        32.70 o
 -15   5   9        308.84        240.04        48.10 o
 -13   5   9          0.76         36.28        23.01 o
 -11   5   9          2.33        -15.69        20.84 o
  -9   5   9         49.84         43.72        21.88 o
  -7   5   9          4.00        -25.15        16.84 o
  -5   5   9        255.46        222.75        21.39 o
  -3   5   9          7.89         21.67        17.47 o
  -1   5   9         37.68         30.28        15.79 o
   1   5   9          3.96         23.56        19.42 o
   3   5   9         20.33         27.98        14.71 o
   5   5   9         21.44         16.69        13.04 o
   7   5   9         45.81         29.02        16.03 o
   9   5   9          8.86          5.31        14.57 o
  11   5   9          9.73        -19.10        17.33 o
  13   5   9        243.69        259.97        27.12 o
  15   5   9         16.17          5.46        24.56 o
 -10   6   9         22.33         38.08        24.94 o
  -8   6   9         84.72        107.32        26.33 o
  -6   6   9         61.53         53.24        23.61 o
  -4   6   9          0.79        -12.76        21.95 o
  -2   6   9          0.02         -4.33        19.43 o
   0   6   9         39.35         46.45        20.27 o
   2   6   9         55.47         41.03        19.38 o
   4   6   9          3.01         13.73        17.39 o
   6   6   9        219.96        254.39        33.57 o
   8   6   9         43.25         60.43        26.33 o
 -26   0  10        274.34        263.77        71.37 o
 -24   0  10        233.55        238.94        62.06 o
 -22   0  10          3.72         21.72        46.55 o
 -20   0  10        977.49        850.77       103.96 o
 -18   0  10        817.46        884.11        54.31 o
 -16   0  10        956.28       1046.88        47.14 o
 -14   0  10         25.02         18.78        26.38 o
 -12   0  10       2609.26       2632.54        53.75 o
 -10   0  10       9569.09      10839.19       150.50 o
  -8   0  10       3580.11       5292.43       106.60 o
  -6   0  10        996.91        497.47        18.19 o
  -4   0  10      28027.22      30793.40       294.46 o
  -2   0  10       7777.33       9232.50        85.24 o
   0   0  10      46538.19      46208.47       363.51 o
   2   0  10        823.39       1005.64        19.20 o
   4   0  10        102.22         32.69         8.95 o
   6   0  10       8887.93       7022.05        71.14 o
   8   0  10         14.80        155.82        14.13 o
  10   0  10       4766.11       5307.42        66.31 o
  12   0  10          0.50         -7.72        13.20 o
  14   0  10       3930.61       3825.72        72.67 o
  16   0  10       8183.21       7848.83       125.24 o
  18   0  10       2220.24       1827.07        88.44 o
  20   0  10        371.37        574.17        44.94 o
  22   0  10         24.60         -0.41        32.70 o
  24   0  10        986.95       1095.42        99.30 o
 -25   1  10         66.67         25.37        43.44 o
 -23   1  10        293.43        346.75        37.00 o
 -21   1  10       1359.85       1331.79        50.10 o
 -19   1  10        597.92        575.66        35.47 o
 -17   1  10          8.66          4.86        14.88 o
 -15   1  10         46.10         30.97        12.06 o
 -13   1  10        170.33        149.22        12.45 o
 -11   1  10       4248.19       4278.06        48.97 o
  -9   1  10        148.50        221.26        12.37 o
  -7   1  10        648.56        571.44        14.29 o
  -5   1  10       2745.10       2748.52        26.61 o
  -3   1  10      51476.89      51927.72       313.77 o
  -1   1  10       5077.87       3735.85        28.32 o
   1   1  10       1731.83       1180.53        13.51 o
   3   1  10         32.56         28.65         5.98 o
   5   1  10       3375.49       4589.99        41.32 o
   7   1  10        357.11        566.37        17.25 o
   9   1  10        294.47        241.99        12.61 o
  11   1  10          0.65         -6.14         9.55 o
  13   1  10       8865.99       8459.48        77.74 o
  15   1  10         25.59          4.35        12.34 o
  17   1  10       1472.38       1460.13        33.72 o
  19   1  10         55.83         83.05        20.02 o
  21   1  10        222.92        340.74        38.03 o
  23   1  10         69.84         47.49        41.18 o
 -24   2  10         32.01         73.49        30.35 o
 -22   2  10        578.64        567.53        39.83 o
 -20   2  10         31.51         35.65        25.50 o
 -18   2  10        430.59        420.22        33.21 o
 -16   2  10       1678.71       1576.85        41.36 o
 -14   2  10        259.46        231.09        26.83 o
 -12   2  10          0.37          2.06        10.06 o
 -10   2  10         26.33         32.63         9.49 o
  -8   2  10       1112.37       1124.23        21.50 o
  -6   2  10       1252.12       1710.17        22.42 o
  -4   2  10      12146.15      12749.08        90.45 o
  -2   2  10         65.67         38.25         6.68 o
   0   2  10        474.17        540.24        10.49 o
   2   2  10        217.92        339.53        10.70 o
   4   2  10        557.15        615.78        17.43 o
   6   2  10        304.17        349.89        13.09 o
   8   2  10         14.14         19.91         9.73 o
  10   2  10       4475.14       4552.67        50.56 o
  12   2  10        118.19        109.21        12.93 o
  14   2  10       6435.32       5560.52        67.37 o
  16   2  10       2354.96       1975.87        43.95 o
  18   2  10        296.85        269.73        24.33 o
  20   2  10        378.68        370.80        27.90 o
  22   2  10         55.09         66.19        33.95 o
 -23   3  10         93.06         40.71        37.11 o
 -21   3  10         16.95        -34.13        24.66 o
 -19   3  10        989.44       1070.66        58.50 o
 -17   3  10         47.54         25.27        21.89 o
 -15   3  10         23.18        -27.68        24.08 o
 -13   3  10        762.09        812.54        24.22 o
 -11   3  10        131.68         98.43        13.29 o
  -9   3  10          0.74          5.10        10.32 o
  -7   3  10         50.39         14.84         6.94 o
  -5   3  10        160.47        292.91        12.44 o
  -3   3  10         17.20          6.73         7.05 o
  -1   3  10        270.11        402.52        12.83 o
   1   3  10          0.75         20.75         8.81 o
   3   3  10        109.60        100.78        10.12 o
   5   3  10        687.53        897.22        18.62 o
   7   3  10         37.47         55.05        14.25 o
   9   3  10        632.91        729.73        17.86 o
  11   3  10       3059.58       2955.48        41.34 o
  13   3  10        190.63        236.90        34.24 o
  15   3  10        197.82        135.76        21.14 o
  17   3  10        113.67        141.80        22.65 o
  19   3  10         54.87        110.96        23.78 o
  21   3  10         14.06         18.93        26.44 o
 -20   4  10         64.37          1.71        31.31 o
 -18   4  10        132.36        194.61        33.54 o
 -16   4  10        537.07        552.98        41.00 o
 -14   4  10          2.85         17.54        24.60 o
 -12   4  10        196.07        220.10        29.79 o
 -10   4  10       1080.11       1137.63        38.97 o
  -8   4  10       1731.99       1587.57        27.20 o
  -6   4  10         18.97         14.34         9.99 o
  -4   4  10         48.93         65.59        11.06 o
  -2   4  10        705.09        695.16        18.17 o
   0   4  10        398.80        383.84        13.10 o
   2   4  10        667.60        736.44        19.06 o
   4   4  10        411.55        452.84        15.09 o
   6   4  10        717.08        710.56        27.52 o
   8   4  10        247.31        243.34        15.02 o
  10   4  10         85.08         84.00        17.25 o
  12   4  10        224.73        211.74        26.14 o
  14   4  10         75.32        125.03        22.88 o
  16   4  10          7.32          1.42        21.81 o
  18   4  10         51.97         69.99        25.63 o
 -17   5  10          1.45         37.56        31.31 o
 -15   5  10         62.47         29.70        29.79 o
 -13   5  10         88.27         41.21        31.98 o
 -11   5  10         39.44         74.76        23.47 o
  -9   5  10        131.14        165.91        25.16 o
  -7   5  10          7.87         20.61        18.02 o
  -5   5  10         77.34        104.41        19.79 o
  -3   5  10         21.34         11.82        18.02 o
  -1   5  10        630.21        684.08        34.04 o
   1   5  10        733.78        700.63        43.82 o
   3   5  10        424.73        491.44        21.75 o
   5   5  10         48.64        -12.79        15.03 o
   7   5  10         61.56         45.83        15.44 o
   9   5  10          0.11        -27.57        18.38 o
  11   5  10         39.53         -2.42        16.28 o
  13   5  10         38.57         32.72        20.82 o
 -10   6  10        212.78        193.56        29.23 o
  -8   6  10          0.18        -17.50        23.92 o
  -6   6  10          0.04        -18.06        22.71 o
  -4   6  10          2.46        -33.61        22.44 o
  -2   6  10         97.10         72.33        22.67 o
   0   6  10        117.41        117.61        22.89 o
   2   6  10         13.80         20.54        19.38 o
   4   6  10        197.02        201.99        21.01 o
   6   6  10          1.90        -17.47        23.88 o
   8   6  10         17.65         20.73        26.31 o
 -25   1  11          7.14          6.21        38.35 o
 -23   1  11         15.29          7.07        26.75 o
 -21   1  11        375.05        392.76        33.78 o
 -19   1  11         83.81        105.73        25.08 o
 -17   1  11        130.05        127.87        19.99 o
 -15   1  11        625.56        607.99        20.43 o
 -13   1  11        136.68         98.91        12.66 o
 -11   1  11       6262.93       5813.49        70.98 o
  -9   1  11        194.81        138.69        13.18 o
  -7   1  11        248.57        289.10         9.77 o
  -5   1  11       9505.79       9091.65        69.82 o
  -3   1  11       1371.85        977.92        12.65 o
  -1   1  11        125.82        117.58         6.61 o
   1   1  11       2105.73       2149.93        19.18 o
   3   1  11       3910.18       3501.46        28.73 o
   5   1  11       3579.09       4687.19        36.94 o
   7   1  11       5786.93       6030.77        55.68 o
   9   1  11        239.61        196.88        11.75 o
  11   1  11         46.46         29.34        10.57 o
  13   1  11        256.34        261.98        14.79 o
  15   1  11       1896.60       1690.25        35.35 o
  17   1  11        170.78        104.78        21.16 o
  19   1  11          0.20         -4.55        18.94 o
  21   1  11        330.04        399.42        37.00 o
  23   1  11        197.05        283.98        42.80 o
 -24   2  11         16.16         -2.98        29.72 o
 -22   2  11        544.03        661.98        57.55 o
 -20   2  11        148.14         83.44        26.75 o
 -18   2  11        228.50        147.35        30.34 o
 -16   2  11       1228.05       1261.51        37.99 o
 -14   2  11       1427.12       1329.05        36.24 o
 -12   2  11        164.72        155.61        17.31 o
 -10   2  11         20.60          1.30         7.26 o
  -8   2  11       1326.41       1423.83        24.01 o
  -6   2  11       2735.61       2478.97        31.17 o
  -4   2  11       1422.43        897.66        16.19 o
  -2   2  11        193.67         83.87         8.00 o
   0   2  11       1621.45       1720.38        19.36 o
   2   2  11          0.21         18.37        11.90 o
   4   2  11       5759.47       4871.12        47.55 o
   6   2  11        226.44        183.53        12.19 o
   8   2  11       2101.00       2185.36        32.03 o
  10   2  11         66.40         75.15        11.87 o
  12   2  11        103.31         93.63        13.25 o
  14   2  11        185.95        247.76        17.92 o
  16   2  11          0.34        -27.50        18.71 o
  18   2  11        150.82         87.31        22.03 o
  20   2  11         41.11         59.59        23.43 o
  22   2  11         60.13         87.71        34.21 o
 -23   3  11          0.13         -7.01        40.34 o
 -21   3  11        139.34         74.19        34.90 o
 -19   3  11        208.53        185.16        30.12 o
 -17   3  11         19.05          2.43        21.40 o
 -15   3  11         99.96        178.21        24.57 o
 -13   3  11       6371.59       6550.25        91.69 o
 -11   3  11        220.94        281.24        16.71 o
  -9   3  11          0.45          4.67        10.32 o
  -7   3  11       1351.30       1298.37        20.30 o
  -5   3  11        154.80        197.39         9.59 o
  -3   3  11        218.77        242.18         9.43 o
  -1   3  11        978.62        749.79        23.97 o
   1   3  11        212.24        164.59        11.49 o
   3   3  11        683.11        556.68        19.79 o
   5   3  11       1773.38       1721.64        25.48 o
   7   3  11       3120.18       2839.22        37.51 o
   9   3  11        427.12        374.29        14.41 o
  11   3  11       2269.05       2009.38        38.23 o
  13   3  11        107.79        106.03        19.39 o
  15   3  11         30.99         39.09        19.97 o
  17   3  11         30.82          0.51        26.64 o
  19   3  11          0.51         25.21        22.24 o
 -20   4  11         63.00         96.30        34.90 o
 -18   4  11         13.18         22.61        29.79 o
 -16   4  11         20.55          8.81        26.84 o
 -14   4  11       1187.95       1287.87       107.06 o
 -12   4  11        700.71        753.53        41.74 o
 -10   4  11        635.73        613.45        26.03 o
  -8   4  11         39.79         27.98        14.28 o
  -6   4  11          3.03         -3.33        12.19 o
  -4   4  11         38.91         28.15        10.69 o
  -2   4  11        144.45        120.06        13.70 o
   0   4  11       2052.01       2087.17        27.49 o
   2   4  11        634.92        595.22        17.82 o
   4   4  11        624.77        667.28        18.99 o
   6   4  11         23.56         20.79        15.03 o
   8   4  11          7.69          7.07        15.30 o
  10   4  11        314.15        326.74        27.09 o
  12   4  11        192.95        155.04        21.24 o
  14   4  11          1.77         -5.75        20.63 o
  16   4  11         22.14          0.53        23.42 o
  18   4  11          3.54         34.38        26.66 o
 -17   5  11         65.33         59.60        30.42 o
 -15   5  11         38.16         29.06        25.39 o
 -13   5  11         20.47         13.38        23.92 o
 -11   5  11         40.09         60.83        24.19 o
  -9   5  11         92.21        103.61        34.66 o
  -7   5  11         29.29         15.61        21.95 o
  -5   5  11        148.77        153.53        21.20 o
  -3   5  11        185.62        230.34        23.94 o
  -1   5  11         28.73         48.25        25.08 o
   1   5  11        278.55        287.09        22.94 o
   3   5  11        753.03        720.79        33.35 o
   5   5  11        182.94        160.51        17.91 o
   7   5  11        247.01        195.65        20.19 o
   9   5  11        150.34        194.10        33.03 o
  11   5  11        141.87        113.86        19.85 o
  13   5  11        208.33        183.72        24.16 o
 -10   6  11          4.01         52.95        26.86 o
  -8   6  11         10.84         22.64        25.49 o
  -6   6  11         37.07         37.90        26.91 o
  -4   6  11          0.86         -2.29        23.56 o
  -2   6  11         24.11          4.08        20.58 o
   0   6  11          9.22        -25.85        19.92 o
   2   6  11         32.07         38.51        20.08 o
   4   6  11        143.96        172.30        20.32 o
   6   6  11          0.21          1.84        24.53 o
 -26   0  12        429.35        549.26        77.58 o
 -24   0  12        511.37        589.60        71.37 o
 -22   0  12       1555.00       1691.23        99.30 o
 -20   0  12       1425.66       1480.67        96.20 o
 -18   0  12        888.86        838.01        47.14 o
 -16   0  12        151.89        159.55        27.36 o
 -14   0  12       2848.99       2920.03        73.48 o
 -12   0  12        630.05        628.70        28.03 o
 -10   0  12        810.71        685.67        28.03 o
  -8   0  12        606.40        314.63        17.42 o
  -6   0  12       4559.81       3292.72        49.25 o
  -4   0  12       6500.03       6356.76        87.98 o
  -2   0  12        624.24        605.51        16.19 o
   0   0  12       5683.60       5434.58        51.57 o
   2   0  12       1537.44       1710.07        23.94 o
   4   0  12       1643.27       1553.23        25.31 o
   6   0  12      21227.50      20299.09       230.44 o
   8   0  12       9165.94       8239.65        92.67 o
  10   0  12       2060.87       1906.97        36.31 o
  12   0  12       2849.59       2448.50        47.66 o
  14   0  12        365.88        317.00        25.53 o
  16   0  12       3783.76       3734.78       118.83 o
  18   0  12        239.33        251.14        37.98 o
  20   0  12         26.29         91.83        45.00 o
  22   0  12         31.32        -50.43        34.90 o
 -25   1  12         54.31         76.78        38.35 o
 -23   1  12         22.19         48.00        27.43 o
 -21   1  12         95.02         71.84        27.43 o
 -19   1  12         33.01         66.53        23.84 o
 -17   1  12       1130.89       1107.10        29.84 o
 -15   1  12         84.64         76.40        17.58 o
 -13   1  12         86.15         47.54        13.66 o
 -11   1  12       2108.70       2201.98        37.37 o
  -9   1  12       3541.88       3576.54        44.73 o
  -7   1  12        554.81        715.75        15.69 o
  -5   1  12       4017.19       4638.23        36.68 o
  -3   1  12      12181.88      11580.94        78.45 o
  -1   1  12        436.13        212.65         7.28 o
   1   1  12       3472.98       2899.65        24.01 o
   3   1  12          0.27        -10.61         7.07 o
   5   1  12       2225.61       2023.36        24.73 o
   7   1  12        528.07        488.41        13.03 o
   9   1  12       5870.36       5771.64        55.65 o
  11   1  12        425.73        353.79        18.18 o
  13   1  12        243.54        328.48        15.83 o
  15   1  12       1227.72       1259.61        35.85 o
  17   1  12        464.22        514.94        24.35 o
  19   1  12          6.75         15.52        22.09 o
  21   1  12        374.21        452.34        41.63 o
  23   1  12        241.02        289.30        39.33 o
 -24   2  12         41.44         -8.39        30.35 o
 -22   2  12        715.67        713.55        42.38 o
 -20   2  12         80.74         52.47        26.75 o
 -18   2  12        192.49        155.65        27.21 o
 -16   2  12       2269.26       2498.05        56.44 o
 -14   2  12          9.72         12.26        10.93 o
 -12   2  12        287.08        280.78        28.71 o
 -10   2  12         59.27         57.86        11.28 o
  -8   2  12        601.16        701.86        19.40 o
  -6   2  12       7332.06       7913.67        74.17 o
  -4   2  12      11016.16      11637.53        94.52 o
  -2   2  12       9530.93      11681.98        89.53 o
   0   2  12          4.32         -9.08         6.06 o
   2   2  12        243.47        278.96         8.83 o
   4   2  12       1225.35       1569.02        36.25 o
   6   2  12         95.80         70.77        11.01 o
   8   2  12         49.36         18.58        11.77 o
  10   2  12          9.51         25.68        13.08 o
  12   2  12        100.88        116.16        15.26 o
  14   2  12        308.38        297.21        24.75 o
  16   2  12        468.44        437.91        26.48 o
  18   2  12         30.30         28.77        20.91 o
  20   2  12        131.03        139.53        25.51 o
  22   2  12         77.46         70.81        41.82 o
 -23   3  12          0.00        -45.51        32.70 o
 -21   3  12        536.28        575.84        49.90 o
 -19   3  12        134.85        107.68        28.30 o
 -17   3  12         46.50         43.87        23.15 o
 -15   3  12         76.53         70.64        25.04 o
 -13   3  12        215.83        207.96        27.81 o
 -11   3  12        356.63        397.71        18.71 o
  -9   3  12         12.25         23.54         9.58 o
  -7   3  12         93.59        151.13        10.07 o
  -5   3  12         46.70         47.96         8.31 o
  -3   3  12         52.24         43.93         7.38 o
  -1   3  12        327.23        302.51        12.32 o
   1   3  12          2.17          5.28         9.41 o
   3   3  12        523.24        577.53        18.47 o
   5   3  12       1108.65       1223.76        22.55 o
   7   3  12       1488.09       1628.93        28.30 o
   9   3  12          7.24         -7.56        12.08 o
  11   3  12          0.90        -23.04        15.36 o
  13   3  12        799.67        800.03        30.46 o
  15   3  12        334.40        411.92        26.74 o
  17   3  12         15.03          7.80        21.51 o
  19   3  12        358.46        464.61        30.83 o
 -20   4  12         17.39         31.83        33.54 o
 -18   4  12         10.32         -0.75        31.31 o
 -16   4  12        501.31        648.16        43.99 o
 -14   4  12          0.04        -18.08        27.93 o
 -12   4  12        173.70        141.28        24.82 o
 -10   4  12        888.23        823.81        30.41 o
  -8   4  12         14.91          5.49        16.56 o
  -6   4  12        627.45        743.83        25.20 o
  -4   4  12        321.33        308.15        17.11 o
  -2   4  12        299.32        302.43        11.70 o
   0   4  12        131.83        131.53        12.59 o
   2   4  12        769.10        675.82        19.21 o
   4   4  12        660.99        657.68        21.06 o
   6   4  12          6.64          9.61        13.18 o
   8   4  12         17.95         25.35        23.74 o
  10   4  12          0.51          2.81        17.25 o
  12   4  12         50.42         38.40        19.41 o
  14   4  12         42.95         84.39        23.16 o
  16   4  12         49.91         35.74        24.53 o
 -17   5  12        241.83        252.31        39.49 o
 -15   5  12         78.58         73.96        27.80 o
 -13   5  12         80.49         70.86        26.33 o
 -11   5  12         48.07         -3.94        23.61 o
  -9   5  12          1.30        -26.83        21.95 o
  -7   5  12         76.51         77.65        20.60 o
  -5   5  12         23.66         44.26        19.94 o
  -3   5  12          9.22        -10.54        18.19 o
  -1   5  12         72.22         65.26        19.83 o
   1   5  12         16.89          0.92        17.50 o
   3   5  12          9.61        -13.15        17.32 o
   5   5  12          6.98         -7.62        15.21 o
   7   5  12        222.70        235.31        19.85 o
   9   5  12         59.33        107.16        20.01 o
  11   5  12         73.68        143.63        27.71 o
  13   5  12          2.86         35.90        22.02 o
 -10   6  12         22.74         -7.85        25.23 o
  -8   6  12         32.54         27.05        34.90 o
  -6   6  12          3.93         17.57        24.82 o
  -4   6  12         13.77         25.04        24.57 o
  -2   6  12         29.76         20.84        20.71 o
   0   6  12          0.17        -19.83        24.19 o
   2   6  12         49.25         66.74        21.03 o
   4   6  12         41.88         32.93        18.50 o
   6   6  12         17.38         -0.71        17.85 o
 -25   1  13         11.70          1.32        36.16 o
 -23   1  13        307.48        269.46        32.71 o
 -21   1  13        566.49        653.02        40.58 o
 -19   1  13        565.74        470.85        39.30 o
 -17   1  13        136.71        152.51        16.45 o
 -15   1  13          0.02         -8.89        11.64 o
 -13   1  13        116.37        135.74        15.44 o
 -11   1  13          6.51        -17.81        11.88 o
  -9   1  13         34.66        203.86        13.64 o
  -7   1  13       6999.67       7692.35        71.02 o
  -5   1  13       9849.92      11616.37        80.32 o
  -3   1  13       4814.11       4365.59        34.74 o
  -1   1  13      13550.01      13411.44        79.87 o
   1   1  13       5687.78       5967.40        45.78 o
   3   1  13       2042.57       2315.35        27.51 o
   5   1  13        498.53        538.27        14.03 o
   7   1  13        896.28        929.08        18.50 o
   9   1  13        432.56        289.80        13.60 o
  11   1  13         17.03          1.58        11.44 o
  13   1  13         18.68         -3.57        11.82 o
  15   1  13          7.95        -10.62        15.15 o
  17   1  13       3352.52       3454.54        53.99 o
  19   1  13        942.00       1021.01        39.78 o
  21   1  13         74.55         16.13        30.35 o
 -24   2  13         17.70          2.22        28.55 o
 -22   2  13          5.47         53.20        32.81 o
 -20   2  13        511.54        633.32        64.30 o
 -18   2  13        161.31        264.18        29.23 o
 -16   2  13          0.44        -25.16        20.71 o
 -14   2  13          8.52        -10.40        13.76 o
 -12   2  13        656.98        676.36        22.24 o
 -10   2  13        279.58        280.49        14.58 o
  -8   2  13       1875.41       2116.44        27.97 o
  -6   2  13       1488.08       1461.15        24.45 o
  -4   2  13       5232.31       4707.17        47.58 o
  -2   2  13      11432.86      11057.86        85.71 o
   0   2  13        547.80        662.87        12.19 o
   2   2  13        211.80        108.18        10.27 o
   4   2  13       4574.73       3991.49        35.53 o
   6   2  13       7490.73       7340.64        72.54 o
   8   2  13        292.96        224.78        16.75 o
  10   2  13        153.35        195.56        14.53 o
  12   2  13       1008.92        946.32        26.72 o
  14   2  13        929.03        909.85        27.38 o
  16   2  13       3452.83       3608.01        62.66 o
  18   2  13        129.94        168.47        24.03 o
  20   2  13          0.66         11.40        22.86 o
 -23   3  13        427.49        532.51        51.25 o
 -21   3  13        630.45        701.83        52.12 o
 -19   3  13        307.67        404.15        34.51 o
 -17   3  13          0.24         18.62        27.06 o
 -15   3  13          0.62         13.54        27.53 o
 -13   3  13          6.31        -25.36        20.25 o
 -11   3  13        412.02        364.83        21.99 o
  -9   3  13         62.54         47.67         8.37 o
  -7   3  13        270.12        356.53        13.90 o
  -5   3  13        361.62        341.62        12.30 o
  -3   3  13          4.72          0.52         6.93 o
  -1   3  13       1410.88       1450.97        25.08 o
   1   3  13          4.90         -2.24        10.36 o
   3   3  13         61.72         85.62        11.12 o
   5   3  13        128.52        191.60        14.25 o
   7   3  13          7.75         -0.77        11.30 o
   9   3  13        250.29        260.27        16.64 o
  11   3  13         57.59         39.49        17.20 o
  13   3  13        174.40        178.10        21.59 o
  15   3  13         35.64         88.95        21.37 o
  17   3  13          0.13        -11.13        20.71 o
  19   3  13         24.48         39.34        26.28 o
 -20   4  13         93.79         80.68        35.76 o
 -18   4  13        365.94        398.25        45.00 o
 -16   4  13          3.91        -24.11        29.48 o
 -14   4  13          4.32         -6.34        26.06 o
 -12   4  13        276.10        283.49        29.50 o
 -10   4  13        527.68        528.69        26.00 o
  -8   4  13        119.61         90.26        19.73 o
  -6   4  13        301.24        377.19        30.01 o
  -4   4  13       1309.79       1216.75        31.12 o
  -2   4  13         62.15         67.59        14.12 o
   0   4  13       2315.22       2169.74        31.35 o
   2   4  13         30.45         15.27        11.33 o
   4   4  13        273.66        293.98        16.72 o
   6   4  13       2339.94       2143.32        41.07 o
   8   4  13        213.79        192.86        22.30 o
  10   4  13        337.24        331.98        23.34 o
  12   4  13        600.40        564.79        28.67 o
  14   4  13        139.98         84.41        24.01 o
  16   4  13        123.53         96.66        25.69 o
 -17   5  13          6.37         -4.69        28.16 o
 -15   5  13          4.22         15.38        26.86 o
 -13   5  13         71.06         71.37        26.33 o
 -11   5  13          1.97        -12.94        23.36 o
  -9   5  13         84.10         47.10        24.29 o
  -7   5  13         39.77         88.41        25.53 o
  -5   5  13        185.54        128.96        21.73 o
  -3   5  13          3.15        -15.07        22.40 o
  -1   5  13         19.70         -5.74        22.40 o
   1   5  13        213.24        194.96        22.55 o
   3   5  13        142.00        154.40        21.42 o
   5   5  13         11.77         11.54        16.83 o
   7   5  13          2.44         -0.13        15.84 o
   9   5  13        110.07        126.10        19.53 o
  11   5  13        662.46        810.71        31.69 o
  13   5  13         48.41          8.91        21.72 o
  -8   6  13          1.08         13.73        25.49 o
  -6   6  13          0.07          3.86        25.40 o
  -4   6  13         17.42         33.25        25.40 o
  -2   6  13         23.83         33.14        21.47 o
   0   6  13          3.56         25.10        21.75 o
   2   6  13         43.70         47.42        21.61 o
   4   6  13          5.90         14.71        18.85 o
 -26   0  14         14.40        -46.55        55.86 o
 -24   0  14        700.51        664.08        74.48 o
 -22   0  14        437.94        344.45        62.06 o
 -20   0  14        199.12        256.72        36.16 o
 -18   0  14        187.84        201.71        32.91 o
 -16   0  14       2298.05       2283.40        70.22 o
 -14   0  14       1328.07       1198.73        47.14 o
 -12   0  14          2.34         46.55        21.94 o
 -10   0  14      24162.05      25331.25       326.07 o
  -8   0  14         37.29          2.51        14.86 o
  -6   0  14        959.08        695.15        20.84 o
  -4   0  14       1696.79       1545.78        34.75 o
  -2   0  14       2648.00       2970.78        36.45 o
   0   0  14       4411.94       4201.72        43.67 o
   2   0  14        832.60        977.50        21.27 o
   4   0  14       4216.19       4077.95        52.71 o
   6   0  14       6382.97       5457.70        66.87 o
   8   0  14       1667.01       2388.32        40.16 o
  10   0  14       1813.39       2183.94        44.92 o
  12   0  14         13.30         15.06        22.84 o
  14   0  14      20494.20      19315.29       226.08 o
  16   0  14         16.43        -30.66        29.48 o
  18   0  14        101.55         68.27        32.91 o
  20   0  14         18.38          5.53        34.90 o
  22   0  14         96.30        118.95        39.31 o
 -25   1  14         26.05         35.60        40.34 o
 -23   1  14        370.96        434.32        38.10 o
 -21   1  14          0.16         25.46        29.41 o
 -19   1  14       1036.56        877.79        40.58 o
 -17   1  14         27.43         14.56        17.31 o
 -15   1  14        574.99        608.46        31.32 o
 -13   1  14       1264.77       1171.16        29.63 o
 -11   1  14       3019.72       2916.73        44.92 o
  -9   1  14        619.94        589.96        15.91 o
  -7   1  14       9201.20       9766.54        82.31 o
  -5   1  14        417.22        382.99        11.34 o
  -3   1  14         37.71         19.00         7.01 o
  -1   1  14        220.44        546.45        10.01 o
   1   1  14        162.75        375.40        10.68 o
   3   1  14       5663.01       5688.32        47.54 o
   5   1  14         29.89         35.22         8.64 o
   7   1  14        615.53        559.29        16.31 o
   9   1  14         95.97        124.68        11.55 o
  11   1  14       2290.21       2246.49        32.28 o
  13   1  14       1322.77       1261.07        25.65 o
  15   1  14         30.22         15.43        16.76 o
  17   1  14         35.61         72.04        18.55 o
  19   1  14         31.38          0.08        26.43 o
  21   1  14         31.07        -13.58        41.23 o
 -24   2  14         43.20         47.07        32.15 o
 -22   2  14        833.05        862.96        71.01 o
 -20   2  14        156.58        160.68        29.60 o
 -18   2  14       1330.37       1251.98        47.94 o
 -16   2  14        564.27        479.98        39.99 o
 -14   2  14        246.74        238.97        18.19 o
 -12   2  14          3.03         -4.66        12.64 o
 -10   2  14        534.97        554.37        20.11 o
  -8   2  14         56.87         39.75         8.61 o
  -6   2  14        941.89       1213.93        22.92 o
  -4   2  14         39.04          7.60         8.35 o
  -2   2  14      24961.10      26121.99       189.17 o
   0   2  14       2941.56       2768.05        48.61 o
   2   2  14        938.83        866.16        16.72 o
   4   2  14          5.66          4.46         8.23 o
   6   2  14        182.60        138.56         9.99 o
   8   2  14         18.74         21.25         8.65 o
  10   2  14        452.49        418.65        13.95 o
  12   2  14        742.34        696.52        24.80 o
  14   2  14       1364.52       1465.13        41.17 o
  16   2  14         73.27        113.50        21.94 o
  18   2  14         88.49        119.67        34.58 o
  20   2  14        514.50        577.41        37.19 o
 -23   3  14        235.91        239.92        42.41 o
 -21   3  14         22.62         19.82        35.69 o
 -19   3  14         94.31         90.91        26.75 o
 -17   3  14        618.11        623.71        36.23 o
 -15   3  14          3.56        -24.46        20.85 o
 -13   3  14          7.46        -28.36        18.90 o
 -11   3  14       4655.06       4611.87        59.81 o
  -9   3  14       4044.94       4028.30        43.62 o
  -7   3  14         43.76         46.62         9.86 o
  -5   3  14       1477.84       1642.20        26.28 o
  -3   3  14         56.43        103.41        10.40 o
  -1   3  14        447.30        434.71        15.80 o
   1   3  14       2347.11       2102.07        31.23 o
   3   3  14         29.89         40.49        11.28 o
   5   3  14       1878.42       1780.75        29.92 o
   7   3  14        142.78        143.77        14.16 o
   9   3  14       4530.70       4114.31        56.71 o
  11   3  14          0.99        -10.15        15.46 o
  13   3  14       1014.20        852.67        33.27 o
  15   3  14        261.24        301.49        25.31 o
  17   3  14          0.61         -8.97        23.31 o
  19   3  14        198.59        211.78        27.66 o
 -20   4  14         71.28         75.04        35.76 o
 -18   4  14        118.71        130.34        48.10 o
 -16   4  14          0.81          9.91        27.53 o
 -14   4  14         30.44         46.67        69.82 o
 -12   4  14        153.02        139.52        24.94 o
 -10   4  14        196.10        138.03        33.14 o
  -8   4  14         94.81         59.30        19.61 o
  -6   4  14        449.35        490.99        26.02 o
  -4   4  14        393.00        458.92        36.73 o
  -2   4  14        215.33        188.36        20.75 o
   0   4  14         76.42         58.22        12.48 o
   2   4  14        557.44        550.58        20.12 o
   4   4  14       1168.27       1201.74        31.82 o
   6   4  14        617.34        666.37        32.35 o
   8   4  14        320.08        403.30        23.93 o
  10   4  14         43.15         23.13        18.97 o
  12   4  14        393.76        418.19        27.07 o
  14   4  14        128.99        190.51        26.87 o
  16   4  14        248.38        306.30        31.21 o
 -17   5  14          1.05        -44.15        35.67 o
 -15   5  14        163.20        141.85        30.64 o
 -13   5  14        190.29        284.33        53.12 o
 -11   5  14         10.96         -8.73        23.92 o
  -9   5  14        106.99         49.53        23.83 o
  -7   5  14          6.97          6.84        19.39 o
  -5   5  14        147.38        116.39        21.49 o
  -3   5  14          8.23          3.71        37.00 o
  -1   5  14          4.25        -13.76        18.07 o
   1   5  14        153.96        129.96        21.03 o
   3   5  14          0.17        -10.83        16.61 o
   5   5  14        289.17        392.22        24.04 o
   7   5  14        156.81        161.18        25.12 o
   9   5  14          1.54         32.10        19.04 o
  11   5  14         13.39         64.87        20.55 o
  -8   6  14         87.02          3.58        26.95 o
  -6   6  14         34.59         35.47        25.68 o
  -4   6  14          1.98          4.89        22.11 o
  -2   6  14         28.92         12.94        21.14 o
   0   6  14          0.47         10.67        21.98 o
   2   6  14          0.47         -5.97        21.47 o
   4   6  14         51.64         33.28        35.77 o
 -25   1  15         43.86         15.05        36.16 o
 -23   1  15        234.09        369.84        35.20 o
 -21   1  15         13.60        -26.84        25.12 o
 -19   1  15       1721.74       1615.70        53.07 o
 -17   1  15          8.11         -1.92        17.71 o
 -15   1  15       2422.75       2609.47        51.81 o
 -13   1  15       3441.12       3610.60        54.78 o
 -11   1  15        774.74        680.15        23.01 o
  -9   1  15       1151.52        749.79        18.34 o
  -7   1  15       4275.01       5407.27        50.91 o
  -5   1  15       5063.91       5632.07        48.66 o
  -3   1  15      10069.58       9206.82        68.81 o
  -1   1  15       2305.94       2132.53        23.09 o
   1   1  15        224.63        220.34        10.79 o
   3   1  15        351.88        393.12        21.74 o
   5   1  15        206.38        346.07        12.95 o
   7   1  15       4606.51       4915.00        47.73 o
   9   1  15          0.40          4.35        10.10 o
  11   1  15        516.13        447.77        17.45 o
  13   1  15        544.96        469.98        28.68 o
  15   1  15        571.66        604.03        25.29 o
  17   1  15         14.85        -17.16        16.69 o
  19   1  15         88.67        110.62        26.74 o
  21   1  15         54.36        106.74        32.71 o
 -24   2  15         78.85         72.78        31.52 o
 -22   2  15          9.39         30.34        28.55 o
 -20   2  15        172.77        231.74        41.46 o
 -18   2  15        212.50        238.79        30.03 o
 -16   2  15       1236.91       1321.40        46.51 o
 -14   2  15       4012.00       4029.88        77.78 o
 -12   2  15         50.66         83.34        14.00 o
 -10   2  15         72.19         92.70        14.62 o
  -8   2  15       1531.81       1862.69        25.47 o
  -6   2  15       1512.75       1398.97        25.04 o
  -4   2  15       3097.74       3977.92        40.75 o
  -2   2  15       8195.21       9126.49        78.41 o
   0   2  15        180.80        192.26        10.31 o
   2   2  15        279.14        197.32        10.61 o
   4   2  15          9.90         -4.98         8.53 o
   6   2  15        117.45         88.91        10.41 o
   8   2  15        758.56        726.03        24.05 o
  10   2  15        119.42        168.56        11.97 o
  12   2  15       1096.11        883.45        29.14 o
  14   2  15         36.00         39.69        16.69 o
  16   2  15         80.68        120.74        23.01 o
  18   2  15         22.46         23.90        22.10 o
  20   2  15         72.47        151.65        29.96 o
 -23   3  15          0.73         11.23        36.53 o
 -21   3  15         42.74         21.42        38.79 o
 -19   3  15        293.96        279.36       110.16 o
 -17   3  15        586.07        650.35        38.62 o
 -15   3  15         10.45         10.55        21.77 o
 -13   3  15        535.71        610.33        32.81 o
 -11   3  15         97.54        138.62        17.01 o
  -9   3  15       1155.77       1301.09        23.64 o
  -7   3  15        283.56        314.54        13.60 o
  -5   3  15       2682.46       2756.29        35.94 o
  -3   3  15          1.59         -2.03         8.54 o
  -1   3  15         33.45         17.27        11.13 o
   1   3  15       4344.47       4557.81        46.99 o
   3   3  15       4752.76       4455.04        51.06 o
   5   3  15         12.89          9.88        12.88 o
   7   3  15       1044.06        976.42        24.70 o
   9   3  15        277.21        244.03        20.19 o
  11   3  15        246.16        326.59        21.43 o
  13   3  15        193.00        179.28        22.50 o
  15   3  15         62.00         40.72        20.41 o
  17   3  15          1.88        -32.05        21.37 o
  19   3  15          0.39        -11.82        26.39 o
 -20   4  15         20.28         -7.31        33.54 o
 -18   4  15        134.23         93.01        55.86 o
 -16   4  15          5.38        -42.41        28.27 o
 -14   4  15        124.17         48.00        25.47 o
 -12   4  15          2.00         -3.21        21.05 o
 -10   4  15        404.59        369.93        43.89 o
  -8   4  15        603.89        499.15        27.12 o
  -6   4  15        561.60        523.14        26.70 o
  -4   4  15          8.28         30.88        19.26 o
  -2   4  15       1797.33       1816.20        42.73 o
   0   4  15        257.06        267.70        22.17 o
   2   4  15        173.77        173.20        16.97 o
   4   4  15       3454.42       3230.47        53.23 o
   6   4  15         48.43         85.90        18.01 o
   8   4  15          0.41          4.47        17.21 o
  10   4  15         44.15         43.95        19.32 o
  12   4  15          1.41         -9.77        19.56 o
  14   4  15          0.11        -33.62        22.42 o
  16   4  15        102.75         67.72        37.33 o
 -15   5  15         85.06         49.92        27.95 o
 -13   5  15          9.31        -20.84        24.64 o
 -11   5  15          1.31         25.63        24.82 o
  -9   5  15          4.47        -31.58        21.05 o
  -7   5  15         51.82         20.29        19.91 o
  -5   5  15         32.95         60.22        20.51 o
  -3   5  15         21.28         30.93        19.94 o
  -1   5  15        391.80        390.35        27.49 o
   1   5  15         22.65          8.01        22.84 o
   3   5  15        295.09        252.39        21.82 o
   5   5  15         12.28          6.14        17.75 o
   7   5  15         39.40          3.03        18.21 o
   9   5  15         51.43         47.04        19.02 o
  11   5  15          0.01          9.84        27.67 o
  -8   6  15         51.60        100.81        28.90 o
  -6   6  15          7.39         45.29        37.60 o
  -4   6  15         94.03        165.53        25.35 o
  -2   6  15        198.45        215.10        26.81 o
   0   6  15          3.43          1.02        22.44 o
   2   6  15         19.10          7.91        19.88 o
 -26   0  16          6.63          6.21        58.96 o
 -24   0  16        100.77         68.27        52.75 o
 -22   0  16       1214.30       1107.83        83.79 o
 -20   0  16         35.15         -4.25        29.56 o
 -18   0  16       1327.93       1357.17        58.12 o
 -16   0  16        605.54        663.23        41.52 o
 -14   0  16        113.40        122.40        37.24 o
 -12   0  16       1928.39       2141.67        86.89 o
 -10   0  16        550.87        641.65        35.11 o
  -8   0  16          3.46         43.44        27.93 o
  -6   0  16        244.58        162.97        15.40 o
  -4   0  16        396.87        548.64        25.88 o
  -2   0  16       3705.29       3938.45        56.74 o
   0   0  16       2344.76       2621.03        66.74 o
   2   0  16        615.56        688.86        21.57 o
   4   0  16        375.77        321.92        17.45 o
   6   0  16          0.67        -19.10        12.73 o
   8   0  16       2048.18       1691.41        51.51 o
  10   0  16        255.69        223.75        20.43 o
  12   0  16       3059.47       2868.62        55.06 o
  14   0  16         15.18         -8.70        18.97 o
  16   0  16       2087.76       1998.80        89.99 o
  18   0  16        248.29        245.16        40.55 o
  20   0  16        124.06        145.94        37.98 o
 -25   1  16         10.16         15.52        37.30 o
 -23   1  16        371.55        391.91        38.19 o
 -21   1  16        250.86        336.20        49.49 o
 -19   1  16        159.68        214.04        35.82 o
 -17   1  16        581.09        566.24        28.62 o
 -15   1  16          0.97          9.89        23.01 o
 -13   1  16        663.40        663.51        26.67 o
 -11   1  16         23.25         25.45        13.88 o
  -9   1  16        246.14        268.90        13.18 o
  -7   1  16        929.53        873.11        16.57 o
  -5   1  16       3532.40       3936.41        37.73 o
  -3   1  16       2004.34       2155.40        23.62 o
  -1   1  16       4533.65       4422.48        36.79 o
   1   1  16         86.18        201.48        10.98 o
   3   1  16        361.11        543.64        14.52 o
   5   1  16       1461.68       1478.09        22.73 o
   7   1  16        267.54        404.08        16.31 o
   9   1  16        163.24        213.36        13.02 o
  11   1  16       2701.21       2533.24        35.26 o
  13   1  16       2122.60       2021.47        39.34 o
  15   1  16         59.54         43.32        17.88 o
  17   1  16        187.34        148.08        21.23 o
  19   1  16        605.59        759.28        48.53 o
  21   1  16          0.19        -30.06        30.35 o
 -24   2  16        129.79        161.25        33.67 o
 -22   2  16         14.61         -4.87        27.79 o
 -20   2  16        187.46        230.93        29.82 o
 -18   2  16        531.96        526.43        35.58 o
 -16   2  16        133.38        176.01        25.79 o
 -14   2  16          5.32         36.87        16.79 o
 -12   2  16        133.19        115.55        15.64 o
 -10   2  16       2328.19       2554.86        69.30 o
  -8   2  16          4.06          0.24         9.89 o
  -6   2  16        603.18        650.38        18.57 o
  -4   2  16      13574.09      14530.13       118.10 o
  -2   2  16       4876.08       5087.98        57.65 o
   0   2  16        738.71        573.62        15.10 o
   2   2  16        117.79        135.48        11.14 o
   4   2  16        484.74        574.12        15.80 o
   6   2  16         35.76         21.29         9.22 o
   8   2  16         86.52        128.62        12.29 o
  10   2  16         71.84         61.32        15.79 o
  12   2  16       1900.87       1756.70        36.00 o
  14   2  16        611.41        570.99        24.55 o
  16   2  16         10.28        -20.71        20.11 o
  18   2  16         10.33          9.07        21.62 o
  20   2  16          5.19         25.04        28.17 o
 -23   3  16          0.23        -21.72        37.11 o
 -21   3  16         75.35        125.95        37.11 o
 -19   3  16         65.58         46.64        34.90 o
 -17   3  16         42.94         43.48        24.95 o
 -15   3  16         33.14         23.05        21.89 o
 -13   3  16         77.32         51.49        21.35 o
 -11   3  16         69.89         46.70        16.46 o
  -9   3  16          1.28         -8.35        11.46 o
  -7   3  16        347.53        348.35        16.10 o
  -5   3  16        226.76        259.85        12.93 o
  -3   3  16        608.18        664.74        15.49 o
  -1   3  16         82.71         77.47        12.42 o
   1   3  16        595.00        722.78        17.46 o
   3   3  16         93.16        103.41        14.06 o
   5   3  16       1236.08       1182.96        26.09 o
   7   3  16        126.83        141.20        23.36 o
   9   3  16          6.74         -8.58        15.85 o
  11   3  16        148.17        187.02        21.74 o
  13   3  16         74.63         91.78        21.37 o
  15   3  16          6.07         -5.09        20.84 o
  17   3  16          0.03         -6.47        22.50 o
 -20   4  16          7.09         -0.90        33.54 o
 -18   4  16         35.54         27.10        32.05 o
 -16   4  16        172.01        191.78        36.53 o
 -14   4  16         37.72         30.56        26.08 o
 -12   4  16          4.74        -25.34        18.52 o
 -10   4  16        194.69        190.33        21.73 o
  -8   4  16        186.41        227.25        23.15 o
  -6   4  16        351.45        346.15        24.45 o
  -4   4  16          1.87          4.70        18.75 o
  -2   4  16         80.75        135.00        20.13 o
   0   4  16         14.15         -2.73        23.85 o
   2   4  16          9.84         11.16        15.65 o
   4   4  16        490.81        485.13        24.75 o
   6   4  16         17.21         17.75        17.37 o
   8   4  16        107.18         80.00        24.27 o
  10   4  16         23.93         26.33        20.16 o
  12   4  16         18.54        -27.81        18.54 o
  14   4  16          0.77         14.88        23.28 o
 -15   5  16         10.20        -18.80        25.94 o
 -13   5  16         97.17         95.25        27.65 o
 -11   5  16        146.84        210.69        56.24 o
  -9   5  16         11.37         18.06        24.29 o
  -7   5  16          9.47         30.27        20.34 o
  -5   5  16          0.33        -27.03        19.90 o
  -3   5  16         68.60        118.44        25.83 o
  -1   5  16        260.56        342.10        27.04 o
   1   5  16        428.27        478.22        28.88 o
   3   5  16         20.62         18.94        18.64 o
   5   5  16        162.90        170.02        20.80 o
   7   5  16        141.84         97.77        24.98 o
   9   5  16        282.21        298.98        28.66 o
  11   5  16         11.42          9.98        28.00 o
  -6   6  16         16.19         19.55        36.79 o
  -4   6  16         38.04         22.44        22.98 o
  -2   6  16          7.66          3.59        22.20 o
   0   6  16          1.88          5.94        26.43 o
   2   6  16         12.03          2.60        20.01 o
 -25   1  17         93.16         52.59        40.20 o
 -23   1  17         35.71         62.78        35.28 o
 -21   1  17         22.75         26.89        25.08 o
 -19   1  17        894.43        881.67        52.02 o
 -17   1  17        405.05        431.12        27.45 o
 -15   1  17        419.69        379.02        30.58 o
 -13   1  17          0.06          1.33        16.24 o
 -11   1  17       1128.45       1194.06        29.95 o
  -9   1  17          7.75          9.11         9.53 o
  -7   1  17        477.69        700.54        15.48 o
  -5   1  17       1900.28       1994.19        33.57 o
  -3   1  17       2353.43       2924.23        27.88 o
  -1   1  17       1805.16       1581.42        21.95 o
   1   1  17        859.19       1062.90        20.25 o
   3   1  17       2079.28       2210.76        27.85 o
   5   1  17       1717.44       1601.06        24.42 o
   7   1  17       1521.81       1608.44        25.55 o
   9   1  17       2550.41       2592.11        33.54 o
  11   1  17         60.22         60.49        14.67 o
  13   1  17         44.41          5.70        16.52 o
  15   1  17         32.21         69.52        18.92 o
  17   1  17         56.60         25.15        20.63 o
  19   1  17          2.19         -8.13        25.81 o
 -24   2  17          0.13         -5.87        31.41 o
 -22   2  17         66.97         69.37        29.15 o
 -20   2  17        109.66        113.43        29.60 o
 -18   2  17          0.08          4.00        28.01 o
 -16   2  17         70.67         21.72        23.29 o
 -14   2  17        596.92        662.52        25.31 o
 -12   2  17         52.98         76.60        15.44 o
 -10   2  17          9.39         -8.63        11.39 o
  -8   2  17        244.43        245.23        18.10 o
  -6   2  17       1602.62       1644.08        31.16 o
  -4   2  17      15534.92      15586.63       126.49 o
  -2   2  17        301.27        224.74        12.38 o
   0   2  17         13.30          3.38         8.00 o
   2   2  17        923.07        914.11        19.32 o
   4   2  17        961.01        780.62        18.82 o
   6   2  17         11.05        -14.42         9.99 o
   8   2  17        274.70        304.60        14.95 o
  10   2  17       1527.74       1468.36        30.83 o
  12   2  17        980.93        941.53        28.99 o
  14   2  17         59.36         83.99        18.20 o
  16   2  17        262.38        420.89        28.76 o
  18   2  17         17.87         64.87        23.80 o
 -23   3  17        118.68         75.51        39.31 o
 -21   3  17          9.47         31.03        35.76 o
 -19   3  17          9.60         58.06        33.54 o
 -17   3  17         34.60          7.88        28.27 o
 -15   3  17         29.13         42.10        23.15 o
 -13   3  17        637.01        655.86        33.95 o
 -11   3  17        146.73        166.38        20.51 o
  -9   3  17        212.44        180.40        13.71 o
  -7   3  17        521.04        601.49        18.64 o
  -5   3  17       1529.61       1572.98        25.48 o
  -3   3  17        668.73        785.57        19.04 o
  -1   3  17        328.39        302.21        15.32 o
   1   3  17          6.72         -2.29        10.23 o
   3   3  17        161.43        193.04        17.21 o
   5   3  17       4226.94       4120.03        51.13 o
   7   3  17        448.61        510.43        23.18 o
   9   3  17         38.39         32.90        16.62 o
  11   3  17        268.30        248.88        21.61 o
  13   3  17        981.26        939.62        34.74 o
  15   3  17        412.56        399.35        28.53 o
  17   3  17         51.69         27.28        23.56 o
 -20   4  17        486.13        477.92        58.96 o
 -18   4  17         19.16         41.04        33.54 o
 -16   4  17        422.48        438.94        57.38 o
 -14   4  17          0.03         -3.85        26.89 o
 -12   4  17        107.10         70.32        22.40 o
 -10   4  17         53.81         89.26        22.63 o
  -8   4  17          6.76         -3.99        18.15 o
  -6   4  17         11.04          1.47        20.60 o
  -4   4  17         20.20         26.10        18.19 o
  -2   4  17        219.09        232.67        22.68 o
   0   4  17        164.93        162.78        22.49 o
   2   4  17        505.44        506.36        25.51 o
   4   4  17        567.48        592.15        27.04 o
   6   4  17        319.33        243.60        28.70 o
   8   4  17        132.54        123.80        26.10 o
  10   4  17        120.59         73.59        26.78 o
  12   4  17        122.35        147.02        23.52 o
  14   4  17         13.44         28.37        25.41 o
 -15   5  17          7.19         -3.24        26.76 o
 -13   5  17          0.37        -13.08        30.88 o
 -11   5  17          5.12         -4.63        39.87 o
  -9   5  17        150.76         98.01        26.43 o
  -7   5  17         16.92          5.27        19.93 o
  -5   5  17        156.05        213.71        41.66 o
  -3   5  17        114.39         51.63        21.95 o
  -1   5  17         54.30         39.96        20.75 o
   1   5  17        270.21        243.05        25.25 o
   3   5  17          3.66        -13.04        18.38 o
   5   5  17         18.50          8.45        24.43 o
   7   5  17        119.80        123.01        21.73 o
   9   5  17          5.09          7.66        27.04 o
  -4   6  17        116.49        163.01        34.07 o
  -2   6  17         67.01        117.20        36.73 o
   0   6  17         54.02         15.90        24.57 o
 -26   0  18          4.63        -49.65        49.65 o
 -24   0  18         85.53        -31.03        46.55 o
 -22   0  18        540.64        490.30        65.17 o
 -20   0  18          0.02         27.93        43.44 o
 -18   0  18        997.54        932.29        50.33 o
 -16   0  18          1.89         -6.21        24.83 o
 -14   0  18       1054.15        955.79        46.08 o
 -12   0  18       1342.38       1276.83       130.33 o
 -10   0  18        147.47        163.23        25.16 o
  -8   0  18       1115.40       1035.96        44.73 o
  -6   0  18      13189.16      12761.89       147.92 o
  -4   0  18          3.86         42.46        13.01 o
  -2   0  18        622.35        646.78        21.85 o
   0   0  18       1755.52       2081.80        38.70 o
   2   0  18       1618.71       1570.31        30.76 o
   4   0  18      14245.85      15145.87       157.87 o
   6   0  18       8445.62       8494.99       110.11 o
   8   0  18       1057.43        974.01        32.17 o
  10   0  18         42.83         24.60        17.92 o
  12   0  18       2473.07       2518.57        52.66 o
  14   0  18        118.60         45.60        26.12 o
  16   0  18         32.44        -19.65        25.08 o
  18   0  18          9.28        -21.72        37.24 o
  20   0  18        337.15        338.70        46.83 o
 -25   1  18          6.42         35.73        40.55 o
 -23   1  18        226.70        238.92        35.83 o
 -21   1  18         81.28         56.31        27.79 o
 -19   1  18         40.17        117.12        27.43 o
 -17   1  18       1566.70       1703.25        44.84 o
 -15   1  18        433.57        443.18        36.28 o
 -13   1  18        463.68        500.06        25.57 o
 -11   1  18       2863.90       2933.60        43.60 o
  -9   1  18       1778.02       1856.09        31.38 o
  -7   1  18       3088.69       3007.46        34.04 o
  -5   1  18       6570.64       7250.68        67.00 o
  -3   1  18        644.70        871.85        16.04 o
  -1   1  18       1384.62       1318.85        20.60 o
   1   1  18        628.50        465.62        15.11 o
   3   1  18       2565.75       2165.82        28.24 o
   5   1  18        542.24        536.27        15.91 o
   7   1  18        893.05        852.52        20.37 o
   9   1  18         15.76          4.26        11.26 o
  11   1  18        270.76        264.21        19.96 o
  13   1  18        228.13        196.06        19.52 o
  15   1  18       3496.03       3168.47        53.43 o
  17   1  18         16.53         -5.44        27.85 o
  19   1  18        112.65         86.64        28.67 o
 -24   2  18         18.21        -37.94        36.41 o
 -22   2  18        321.58        242.70        35.12 o
 -20   2  18        304.28        288.06        32.15 o
 -18   2  18          0.44        -33.07        22.05 o
 -16   2  18        348.67        368.07        31.17 o
 -14   2  18       1608.06       1642.99        38.01 o
 -12   2  18       1318.41       1188.22        30.87 o
 -10   2  18          0.09         -8.38        12.44 o
  -8   2  18        156.00        173.32        13.51 o
  -6   2  18          1.55         24.58        12.28 o
  -4   2  18       2217.98       2222.01        30.02 o
  -2   2  18        777.22        790.80        18.81 o
   0   2  18         21.92         35.60        10.57 o
   2   2  18         31.35         22.96         8.50 o
   4   2  18        491.12        531.28        16.86 o
   6   2  18         92.17         80.41        15.83 o
   8   2  18        400.62        409.61        19.45 o
  10   2  18       2723.25       2380.53        49.56 o
  12   2  18        357.30        389.75        22.31 o
  14   2  18        797.81        769.28        28.84 o
  16   2  18         72.24        115.67        23.35 o
  18   2  18         19.02          2.51        25.53 o
 -23   3  18        465.93        571.58       136.54 o
 -21   3  18         52.73         48.19        54.31 o
 -19   3  18          6.98         45.45        33.54 o
 -17   3  18        126.23         82.54        32.70 o
 -15   3  18        300.48        315.47        29.82 o
 -13   3  18        804.82        788.79        33.39 o
 -11   3  18        891.63        863.22        32.83 o
  -9   3  18         30.49         18.34        13.89 o
  -7   3  18        835.00        864.59        20.92 o
  -5   3  18       2165.16       2183.14        31.12 o
  -3   3  18        775.54        784.17        22.88 o
  -1   3  18       3961.54       3928.67        43.40 o
   1   3  18         40.18         -3.61        12.27 o
   3   3  18         58.93         31.44        14.65 o
   5   3  18        201.51        208.58        18.98 o
   7   3  18         81.32         85.62        17.70 o
   9   3  18        175.40        139.92        18.82 o
  11   3  18         23.59         43.99        18.36 o
  13   3  18        591.43        678.28        31.74 o
  15   3  18        136.44        114.47        24.58 o
  17   3  18        223.81        227.12        31.23 o
 -20   4  18         10.27         30.06        37.98 o
 -18   4  18         17.59         80.50        37.11 o
 -16   4  18         32.98         42.25        28.16 o
 -14   4  18         85.95         79.59        26.76 o
 -12   4  18        203.23        205.13        23.51 o
 -10   4  18          4.86        -27.69        18.46 o
  -8   4  18         96.37         21.33        19.91 o
  -6   4  18        135.15        189.91        22.58 o
  -4   4  18         23.08         -6.50        27.85 o
  -2   4  18        155.32        177.85        22.78 o
   0   4  18          0.00          1.50        18.34 o
   2   4  18       1447.74       1447.29        52.25 o
   4   4  18        296.54        323.31        23.74 o
   6   4  18         96.13        169.79        20.46 o
   8   4  18        294.34        348.35        25.12 o
  10   4  18          4.05         23.11        21.37 o
  12   4  18         39.85         16.69        36.50 o
  14   4  18          1.44         21.91        25.06 o
 -15   5  18        142.42        183.65        33.66 o
 -13   5  18          9.25         -4.03        37.08 o
 -11   5  18          8.81        -22.38        24.82 o
  -9   5  18          8.35         19.53        31.35 o
  -7   5  18         26.73         33.26        21.31 o
  -5   5  18         50.45         27.60        21.50 o
  -3   5  18         71.63         51.35        21.73 o
  -1   5  18         65.07         52.81        21.81 o
   1   5  18         57.72         91.21        21.42 o
   3   5  18          3.61         -1.27        19.24 o
   5   5  18         77.95        102.18        21.78 o
   7   5  18        110.29        168.58        23.23 o
   9   5  18         41.26         34.29        28.62 o
 -25   1  19        115.49        178.23        44.94 o
 -23   1  19         36.09         19.55        29.23 o
 -21   1  19        689.52        777.02        44.72 o
 -19   1  19        185.59        166.21        28.03 o
 -17   1  19        382.83        483.04        49.86 o
 -15   1  19         53.10         36.15        18.52 o
 -13   1  19       1252.18       1191.87        35.96 o
 -11   1  19        254.93        278.36        16.50 o
  -9   1  19         58.07         29.64        10.03 o
  -7   1  19         53.30        114.32        11.35 o
  -5   1  19       2424.93       2594.15        31.45 o
  -3   1  19       1014.47       1393.20        23.03 o
  -1   1  19        319.07        433.39        13.62 o
   1   1  19       2026.19       2046.69        28.71 o
   3   1  19        758.09        905.94        23.40 o
   5   1  19       1378.22       1436.22        24.47 o
   7   1  19       1051.11       1057.34        22.43 o
   9   1  19         33.83         44.95        12.02 o
  11   1  19       1418.09       1375.87        31.05 o
  13   1  19        305.38        355.86        25.91 o
  15   1  19          4.86         36.29        18.69 o
  17   1  19          0.94        -16.42        20.61 o
  19   1  19        201.00        232.91        32.53 o
 -24   2  19         76.82         76.39        33.41 o
 -22   2  19         58.27          9.55        32.86 o
 -20   2  19         60.07         38.80        25.40 o
 -18   2  19         12.17          5.98        23.84 o
 -16   2  19         14.93         45.68        23.15 o
 -14   2  19        539.82        466.25        56.66 o
 -12   2  19        178.55        172.04        17.91 o
 -10   2  19        329.49        374.32        15.59 o
  -8   2  19        293.11        298.00        17.14 o
  -6   2  19        172.31        185.16        14.36 o
  -4   2  19       2454.73       2380.35        31.80 o
  -2   2  19        707.40        710.30        19.68 o
   0   2  19        429.79        382.76        15.27 o
   2   2  19        534.79        526.51        19.05 o
   4   2  19         58.45         57.64        11.44 o
   6   2  19        212.16        283.47        16.23 o
   8   2  19        197.39        234.31        19.74 o
  10   2  19        167.51        197.09        18.22 o
  12   2  19         36.26         30.95        17.51 o
  14   2  19        387.28        357.97        23.29 o
  16   2  19        658.40        703.51        34.93 o
  18   2  19        271.34        357.55        33.87 o
 -21   3  19        187.66        268.87        42.41 o
 -19   3  19        203.61        273.08        41.52 o
 -17   3  19        530.43        620.22        46.83 o
 -15   3  19        550.62        528.26        41.52 o
 -13   3  19         16.64         13.31        19.61 o
 -11   3  19        623.99        503.37        28.09 o
  -9   3  19         78.79        101.47        19.12 o
  -7   3  19        266.96        330.56        15.72 o
  -5   3  19          9.88         17.11         8.91 o
  -3   3  19        139.74        148.45        12.54 o
  -1   3  19       1159.37       1155.43        23.53 o
   1   3  19        949.84        907.59        41.36 o
   3   3  19        311.61        322.50        26.54 o
   5   3  19         21.54          8.94        24.75 o
   7   3  19        179.11        165.47        20.97 o
   9   3  19         17.85         14.29        16.98 o
  11   3  19        111.97        103.48        20.32 o
  13   3  19         18.95         55.87        22.29 o
  15   3  19        128.86        156.61        25.97 o
  17   3  19        105.80        134.12        29.44 o
 -18   4  19         14.17          0.85        28.93 o
 -16   4  19        203.52        205.67        33.01 o
 -14   4  19         38.45        -13.87        39.11 o
 -12   4  19        306.67        236.29        24.92 o
 -10   4  19         58.53         42.18        20.15 o
  -8   4  19         26.35         18.53        20.60 o
  -6   4  19        100.84        137.26        32.25 o
  -4   4  19         15.73        -25.20        18.80 o
  -2   4  19        111.98         96.28        20.75 o
   0   4  19         57.58         50.21        20.80 o
   2   4  19        107.59        114.03        18.87 o
   4   4  19         14.06        -13.07        16.78 o
   6   4  19          1.55        -14.17        22.84 o
   8   4  19         38.44         24.57        21.08 o
  10   4  19         73.59         21.03        21.34 o
  12   4  19          1.19         -7.83        21.45 o
  14   4  19         17.20         30.04        27.02 o
 -15   5  19         13.24        -26.96        28.93 o
 -13   5  19          1.02        -41.52        29.71 o
 -11   5  19          7.37        -36.28        24.24 o
  -9   5  19          0.42        -17.80        21.39 o
  -7   5  19         33.56         -1.57        20.81 o
  -5   5  19         22.06         39.75        22.36 o
  -3   5  19          4.29        -29.42        19.61 o
  -1   5  19          9.95         51.84        22.89 o
   1   5  19          1.04        -31.13        28.25 o
   3   5  19         75.44        100.09        21.08 o
   5   5  19        108.75        106.49        22.53 o
   7   5  19        100.84        107.81        23.20 o
   9   5  19        131.68        167.63        31.35 o
 -24   0  20         27.92         43.44        49.65 o
 -22   0  20        458.05        406.52        68.27 o
 -20   0  20        123.48        162.21        52.75 o
 -18   0  20        764.81        838.77       141.19 o
 -16   0  20         62.62         24.83        26.33 o
 -14   0  20        220.87        148.99        34.13 o
 -12   0  20        273.04        211.20        28.53 o
 -10   0  20         81.32        108.78        21.90 o
  -8   0  20       9165.82      10200.62       124.25 o
  -6   0  20        941.48       1079.81        29.67 o
  -4   0  20        895.45        842.34        25.90 o
  -2   0  20       3583.38       3510.87        54.58 o
   0   0  20         11.04         -8.88        17.02 o
   2   0  20       3485.89       3612.22        58.11 o
   4   0  20          0.06          3.28        15.11 o
   6   0  20        484.66        513.74        30.91 o
   8   0  20         19.72          0.46        17.59 o
  10   0  20       2081.65       1890.24        64.95 o
  12   0  20          1.26        -28.31        18.87 o
  14   0  20         73.40        102.78        42.33 o
  16   0  20       1467.14       1614.97        56.37 o
  18   0  20        489.37        638.96        52.53 o
 -25   1  20          7.10         40.00        62.06 o
 -23   1  20         12.93         15.65        28.03 o
 -21   1  20         24.30         14.44        39.75 o
 -19   1  20         84.83         41.86        26.75 o
 -17   1  20         20.45        -23.51        19.03 o
 -15   1  20          0.09        -18.29        18.10 o
 -13   1  20        227.97        256.88        17.78 o
 -11   1  20        155.07        181.96        14.56 o
  -9   1  20         93.96        119.72        11.72 o
  -7   1  20        743.04        900.35        21.74 o
  -5   1  20       1441.62       1467.91        32.03 o
  -3   1  20        349.38        355.13        13.10 o
  -1   1  20          4.90         -2.38         9.04 o
   1   1  20        454.21        434.22        16.63 o
   3   1  20        943.34        804.47        20.76 o
   5   1  20        314.46        305.73        14.52 o
   7   1  20        286.34        321.25        15.42 o
   9   1  20        256.09        240.43        17.15 o
  11   1  20        483.61        524.14        22.64 o
  13   1  20       1840.00       1857.17        40.26 o
  15   1  20       1347.27       1400.68        40.97 o
  17   1  20          6.70         28.56        21.51 o
  19   1  20          0.00          9.64        27.86 o
 -24   2  20        181.09        262.54        58.80 o
 -22   2  20         27.73         -6.14        28.30 o
 -20   2  20          0.71         30.04        27.31 o
 -18   2  20         49.65        142.40        48.92 o
 -16   2  20        553.55        521.95        35.69 o
 -14   2  20         33.55         26.33        18.52 o
 -12   2  20        461.12        516.10        25.04 o
 -10   2  20          0.49         30.75        11.68 o
  -8   2  20        452.39        496.17        19.86 o
  -6   2  20        439.47        505.30        21.02 o
  -4   2  20       1050.98        986.16        20.86 o
  -2   2  20        376.98        282.39        14.22 o
   0   2  20        859.70        818.10        20.16 o
   2   2  20         16.93         -2.61        10.98 o
   4   2  20       1738.04       1546.16        37.96 o
   6   2  20        970.81       1028.41        26.97 o
   8   2  20       1550.59       1437.91        39.49 o
  10   2  20       1066.67        995.96        28.43 o
  12   2  20       1070.76       1076.13        43.62 o
  14   2  20        280.55        385.89        35.80 o
  16   2  20        274.99        342.54        42.32 o
  18   2  20          3.97         20.11        26.74 o
 -21   3  20         56.22          5.66        43.44 o
 -19   3  20         89.05         77.77        36.16 o
 -17   3  20          9.01         37.03        32.70 o
 -15   3  20         14.86         39.44        26.55 o
 -13   3  20         79.96         11.97        22.92 o
 -11   3  20        120.41        115.71        21.97 o
  -9   3  20        605.73        663.28        29.09 o
  -7   3  20         68.82         45.80        12.73 o
  -5   3  20        795.28        793.50        24.66 o
  -3   3  20        156.61        143.53        13.84 o
  -1   3  20         84.69         89.16        14.79 o
   1   3  20         19.87         -8.65        15.24 o
   3   3  20         18.92         13.50        17.56 o
   5   3  20       1913.46       1943.48        38.95 o
   7   3  20          9.52         -3.89        16.62 o
   9   3  20        559.65        571.23        40.25 o
  11   3  20        531.69        586.02        28.34 o
  13   3  20        282.23        247.17        26.45 o
  15   3  20        201.55        290.18        29.28 o
 -18   4  20         20.20         44.93        30.77 o
 -16   4  20         22.80        -12.66        26.92 o
 -14   4  20          5.10         19.15        30.60 o
 -12   4  20         35.66         65.77        25.08 o
 -10   4  20         10.02          5.43        31.35 o
  -8   4  20         42.54         69.20        21.50 o
  -6   4  20         47.98         13.94        19.91 o
  -4   4  20         77.26        105.08        21.07 o
  -2   4  20        220.22        179.39        23.31 o
   0   4  20        502.81        501.71        34.03 o
   2   4  20         40.16         26.57        18.36 o
   4   4  20        200.06        155.78        20.90 o
   6   4  20        136.68        161.88        27.27 o
   8   4  20         76.19        117.58        22.00 o
  10   4  20        137.34        171.04        24.97 o
  12   4  20         52.36         24.73        32.90 o
 -13   5  20         81.01         87.15        30.10 o
 -11   5  20        110.65        160.20        53.67 o
  -9   5  20         16.84        -10.79        21.69 o
  -7   5  20          5.47        -30.91        21.20 o
  -5   5  20          0.16        -16.41        20.81 o
  -3   5  20          3.51         47.88        22.52 o
  -1   5  20         82.43         91.76        31.35 o
   1   5  20          0.21        -12.62        28.22 o
   3   5  20         78.87         81.98        21.80 o
   5   5  20         15.40        -44.94        30.88 o
   7   5  20          5.32         -8.20        29.99 o
 -25   1  21        141.13         97.63        42.75 o
 -23   1  21        341.36        294.57        35.74 o
 -21   1  21        142.50         80.10        43.02 o
 -19   1  21        853.48       1027.79        47.09 o
 -17   1  21        909.52        823.71        35.23 o
 -15   1  21        192.91        193.12        23.55 o
 -13   1  21         69.61         97.06        15.82 o
 -11   1  21       1494.90       1446.94        27.10 o
  -9   1  21         27.27         11.91        11.22 o
  -7   1  21          0.05          9.90        10.78 o
  -5   1  21        288.33        339.91        16.29 o
  -3   1  21         55.81         30.74         9.67 o
  -1   1  21       1943.05       1808.99        25.49 o
   1   1  21        463.62        508.75        19.73 o
   3   1  21         13.44         24.29        10.44 o
   5   1  21        379.35        455.28        16.80 o
   7   1  21        362.63        370.05        16.57 o
   9   1  21         92.33         51.98        20.04 o
  11   1  21         41.44         45.76        20.59 o
  13   1  21       2764.05       2901.67        56.47 o
  15   1  21        113.21         53.56        22.41 o
  17   1  21         58.15         55.95        24.30 o
 -24   2  21        218.56        251.04        39.33 o
 -22   2  21         84.35         33.02        32.45 o
 -20   2  21        199.50        149.13        31.41 o
 -18   2  21        235.05        234.60        34.82 o
 -16   2  21        584.72        700.19        38.19 o
 -14   2  21        657.64        726.60        37.93 o
 -12   2  21       1960.20       1950.83        40.01 o
 -10   2  21       1650.17       1593.09        29.30 o
  -8   2  21         17.60         42.69        15.50 o
  -6   2  21        823.31        951.98        22.64 o
  -4   2  21         84.13         93.12        13.03 o
  -2   2  21         30.78         37.59         9.47 o
   0   2  21        996.70        970.08        25.40 o
   2   2  21        124.77        147.87        18.57 o
   4   2  21       1687.92       1680.17        41.73 o
   6   2  21        440.79        449.60        23.26 o
   8   2  21       2218.21       2226.96        43.14 o
  10   2  21        279.60        331.49        28.83 o
  12   2  21          0.66         22.00        18.42 o
  14   2  21         56.97         66.82        22.88 o
  16   2  21         11.46          8.37        22.01 o
 -21   3  21        176.36         92.76        40.20 o
 -19   3  21        159.20        132.40        38.77 o
 -17   3  21         44.21         40.34        32.91 o
 -15   3  21          0.12        -19.81        24.57 o
 -13   3  21         13.89         -5.32        22.92 o
 -11   3  21        114.32         45.02        23.07 o
  -9   3  21         18.53         -6.46        27.85 o
  -7   3  21        642.49        663.68        37.74 o
  -5   3  21         24.00         28.41        16.68 o
  -3   3  21        535.01        549.96        25.30 o
  -1   3  21        632.48        548.08        23.92 o
   1   3  21        434.18        513.80        23.05 o
   3   3  21        680.97        735.37        39.73 o
   5   3  21        109.93        104.87        18.27 o
   7   3  21        182.40        193.76        20.15 o
   9   3  21          0.32         19.25        18.24 o
  11   3  21        229.80        239.09        23.44 o
  13   3  21          0.82         28.24        21.56 o
  15   3  21         27.54         -5.05        27.67 o
 -18   4  21         11.03         11.31        30.98 o
 -16   4  21        124.80        146.93        34.07 o
 -14   4  21        136.19        164.54        53.41 o
 -12   4  21        156.13        104.55        23.66 o
 -10   4  21        104.07         68.83        22.39 o
  -8   4  21        315.99        322.97        29.56 o
  -6   4  21        247.43        179.71        29.93 o
  -4   4  21        100.09        121.22        22.56 o
  -2   4  21        270.67        243.72        25.31 o
   0   4  21        563.83        525.73        26.73 o
   2   4  21        146.20        184.38        27.75 o
   4   4  21         83.03         84.58        20.59 o
   6   4  21         45.71         49.67        28.22 o
   8   4  21          0.14        -25.64        20.39 o
  10   4  21        253.22        333.86        27.39 o
  12   4  21        224.19        300.33        28.92 o
 -13   5  21         41.21         43.05        29.82 o
 -11   5  21         22.88         23.29        28.16 o
  -9   5  21          9.34        -32.49        21.66 o
  -7   5  21          1.62        -26.32        21.73 o
  -5   5  21        104.04        105.24        24.22 o
  -3   5  21         25.17         27.52        23.20 o
  -1   5  21         51.42         40.28        23.59 o
   1   5  21          8.87         -2.70        20.95 o
   3   5  21         12.18         23.57        21.36 o
   5   5  21          1.25        -17.80        20.56 o
   7   5  21          0.25        -16.86        24.34 o
 -24   0  22        158.07        232.74        62.06 o
 -22   0  22         35.60        -34.13        49.65 o
 -20   0  22       1905.46       1646.64        69.09 o
 -18   0  22         65.80         14.56        28.27 o
 -16   0  22       1172.47       1306.23        58.12 o
 -14   0  22       1750.26       1718.97        64.70 o
 -12   0  22         51.60         86.43        21.35 o
 -10   0  22        185.22        178.79        23.29 o
  -8   0  22       6681.69       7193.20       127.20 o
  -6   0  22        781.63        694.01        26.54 o
  -4   0  22       2274.92       2199.87        42.44 o
  -2   0  22        900.53        854.13        27.86 o
   0   0  22         27.71         -7.97        15.29 o
   2   0  22        203.07        225.21        20.54 o
   4   0  22         79.01         78.17        17.67 o
   6   0  22       3651.80       3905.41        66.69 o
   8   0  22          4.42         -0.90        18.19 o
  10   0  22        974.93        951.79        35.48 o
  12   0  22       1772.95       1539.29        53.01 o
  14   0  22         11.22         14.30        26.12 o
  16   0  22        451.85        324.93        35.74 o
  18   0  22         21.39         77.58        68.27 o
 -23   1  22          2.15        -20.48        28.55 o
 -21   1  22          0.66         -1.47        28.14 o
 -19   1  22        103.84        136.74        35.89 o
 -17   1  22        723.50        792.72        48.82 o
 -15   1  22        535.14        568.81        24.36 o
 -13   1  22         21.51         20.80        13.85 o
 -11   1  22       1027.78        993.16        23.08 o
  -9   1  22       1269.31       1459.36        26.45 o
  -7   1  22        249.72        308.21        14.73 o
  -5   1  22        415.43        518.46        23.04 o
  -3   1  22          4.65        -11.11         9.76 o
  -1   1  22          3.66         -3.55         9.93 o
   1   1  22        440.26        388.28        18.42 o
   3   1  22        274.40        292.80        14.78 o
   5   1  22          3.48          1.94        12.05 o
   7   1  22        916.99        966.61        24.49 o
   9   1  22          8.06         -8.70        14.71 o
  11   1  22       1113.81       1047.05        29.53 o
  13   1  22        230.75        253.39        22.73 o
  15   1  22        116.52        117.97        24.03 o
  17   1  22          1.60        -42.21        28.14 o
 -22   2  22         27.01          9.37        31.02 o
 -20   2  22          5.91         13.15        28.03 o
 -18   2  22        344.51        346.16        35.12 o
 -16   2  22         22.91         10.68        23.59 o
 -14   2  22         10.35          1.39        20.83 o
 -12   2  22        362.45        389.54        19.05 o
 -10   2  22       1244.63       1354.28        27.86 o
  -8   2  22        152.01        222.75        15.34 o
  -6   2  22       7138.53       7159.65        78.82 o
  -4   2  22        675.45        583.04        19.10 o
  -2   2  22         55.43        104.22        11.28 o
   0   2  22       3340.40       3405.00        39.44 o
   2   2  22        146.09        126.05        15.54 o
   4   2  22         95.97        128.16        16.20 o
   6   2  22        129.98        130.48        18.97 o
   8   2  22        632.26        604.49        26.29 o
  10   2  22         58.27         54.27        18.03 o
  12   2  22        132.00        170.73        22.21 o
  14   2  22        269.46        256.94        26.85 o
  16   2  22         35.15         55.26        27.61 o
 -21   3  22         26.09         65.49        41.52 o
 -19   3  22         33.14         89.15        35.76 o
 -17   3  22          0.99         19.96        26.76 o
 -15   3  22        653.31        528.12        41.10 o
 -13   3  22         13.69          5.02        23.36 o
 -11   3  22        663.56        583.03        36.85 o
  -9   3  22        532.48        494.30        34.43 o
  -7   3  22        378.51        383.85        32.25 o
  -5   3  22        679.68        637.17        27.10 o
  -3   3  22       4120.65       3762.09        60.41 o
  -1   3  22        903.55        810.40        28.98 o
   1   3  22         58.14         34.36        15.89 o
   3   3  22       3434.78       3190.09        51.04 o
   5   3  22         94.11         64.05        17.55 o
   7   3  22          3.10          4.26        16.85 o
   9   3  22         21.66         18.14        18.85 o
  11   3  22        370.49        309.75        25.45 o
  13   3  22        153.63        212.28        29.61 o
  15   3  22         26.60        -34.12        25.84 o
 -18   4  22          4.35         24.24        30.12 o
 -16   4  22          7.08        -18.49        45.32 o
 -14   4  22          0.05        -16.56        36.33 o
 -12   4  22          6.42        -27.36        20.81 o
 -10   4  22         59.13         27.21        22.48 o
  -8   4  22         38.42         -4.84        20.65 o
  -6   4  22        199.99        219.65        24.71 o
  -4   4  22         33.69          6.37        21.20 o
  -2   4  22        405.26        430.41        29.23 o
   0   4  22          4.39        -17.29        18.16 o
   2   4  22          1.58          1.43        18.95 o
   4   4  22         28.51          1.54        19.82 o
   6   4  22         24.51          1.44        20.10 o
   8   4  22          4.34        -18.06        23.33 o
  10   4  22          7.64         57.96        23.25 o
  12   4  22         49.83         41.89        34.60 o
 -13   5  22         24.54         76.75        55.78 o
 -11   5  22         21.85         58.88        28.55 o
  -9   5  22          0.98          2.80        24.45 o
  -7   5  22         23.72        -12.05        22.39 o
  -5   5  22         11.61         22.22        23.75 o
  -3   5  22        226.64        196.93        27.51 o
  -1   5  22          3.47         27.79        21.34 o
   1   5  22         64.63         46.53        21.87 o
   3   5  22        143.97        149.07        24.91 o
   5   5  22         39.10         41.38        23.10 o
 -23   1  23        112.66        123.76        34.61 o
 -21   1  23          7.72        -13.14        25.98 o
 -19   1  23         56.95         53.43        30.56 o
 -17   1  23         86.65        102.24        31.75 o
 -15   1  23         73.47         98.57        18.38 o
 -13   1  23        239.59        300.22        18.78 o
 -11   1  23        910.38        956.01        22.71 o
  -9   1  23         79.93         99.50        12.71 o
  -7   1  23        256.25        284.63        14.96 o
  -5   1  23          0.02         -9.47        10.20 o
  -3   1  23         20.20         38.38        14.37 o
  -1   1  23          2.87          4.82        10.94 o
   1   1  23        156.43        184.48        15.23 o
   3   1  23        187.96        227.32        15.21 o
   5   1  23          0.07         -3.50        12.68 o
   7   1  23         51.04         88.71        14.67 o
   9   1  23        149.65        111.90        17.48 o
  11   1  23       2546.13       2303.74        41.47 o
  13   1  23          4.92        -21.78        18.21 o
  15   1  23        192.62        264.53        27.26 o
  17   1  23         60.04         61.56        25.27 o
 -22   2  23        163.73        235.53        38.19 o
 -20   2  23         25.47        -36.55        27.21 o
 -18   2  23         27.26        -25.64        23.70 o
 -16   2  23          4.42         20.33        24.44 o
 -14   2  23        404.14        395.41        35.31 o
 -12   2  23        308.57        329.97        22.72 o
 -10   2  23         62.54         40.73        12.26 o
  -8   2  23         73.37         69.34        13.83 o
  -6   2  23        201.85        219.43        16.16 o
  -4   2  23        671.31        733.66        22.87 o
  -2   2  23        386.19        429.40        17.05 o
   0   2  23        287.35        330.20        15.65 o
   2   2  23        276.35        285.06        17.34 o
   4   2  23        176.74        174.40        18.79 o
   6   2  23        113.23        112.20        29.14 o
   8   2  23          7.89        -21.32        16.74 o
  10   2  23        332.12        370.55        24.10 o
  12   2  23        516.06        570.69        27.97 o
  14   2  23         12.64         -3.62        22.31 o
  16   2  23         17.63         45.34        28.08 o
 -21   3  23          4.22         70.10        57.41 o
 -19   3  23         24.48         45.70        43.44 o
 -17   3  23        113.91        170.92        31.62 o
 -15   3  23         69.36         96.52        28.55 o
 -13   3  23         12.33         48.24        26.13 o
 -11   3  23         44.61        -10.02        24.92 o
  -9   3  23        181.27        212.00        29.23 o
  -7   3  23        776.09        769.03        56.45 o
  -5   3  23       2221.76       2459.93        54.08 o
  -3   3  23        328.70        393.89        24.64 o
  -1   3  23         10.02         -6.89        16.23 o
   1   3  23        496.20        594.21        28.67 o
   3   3  23        327.09        315.68        33.08 o
   5   3  23         61.61         30.06        17.21 o
   7   3  23         97.70         78.75        18.64 o
   9   3  23         19.12         -7.50        18.55 o
  11   3  23         38.15         45.55        22.29 o
  13   3  23        342.87        391.10        34.41 o
 -18   4  23          3.32        -33.49        31.62 o
 -16   4  23         28.49         57.67        29.60 o
 -14   4  23         35.11         15.18        22.78 o
 -12   4  23         20.93         82.53        24.08 o
 -10   4  23          8.24          0.23        21.50 o
  -8   4  23          8.40          3.88        20.60 o
  -6   4  23        217.46        153.57        28.22 o
  -4   4  23        107.08        146.62        32.47 o
  -2   4  23        110.48        116.23        21.56 o
   0   4  23         85.28         34.96        20.58 o
   2   4  23        427.54        397.89        27.14 o
   4   4  23         34.86          8.03        24.33 o
   6   4  23        117.14         82.69        22.00 o
   8   4  23          2.53        -14.01        21.08 o
  10   4  23         18.26         33.45        23.80 o
 -11   5  23         38.25         48.68        41.46 o
  -9   5  23          9.87         28.98        24.34 o
  -7   5  23        127.57         88.07        28.22 o
  -5   5  23         64.42        104.56        27.77 o
  -3   5  23         39.54          3.60        23.41 o
  -1   5  23          0.02         27.73        22.00 o
   1   5  23         14.42         31.82        23.66 o
   3   5  23        147.42        212.81        25.85 o
   5   5  23          0.81         10.98        21.24 o
 -24   0  24          0.45        -18.62        55.86 o
 -22   0  24        206.65        214.12        58.96 o
 -20   0  24        219.36        219.04        66.72 o
 -18   0  24       1398.25       1453.85        68.02 o
 -16   0  24        100.14        114.16        31.76 o
 -14   0  24       1388.81       1454.98        70.85 o
 -12   0  24         76.02        117.49        23.84 o
 -10   0  24        615.57        682.40        27.93 o
  -8   0  24        314.47        349.15        21.73 o
  -6   0  24        400.84        400.41        22.78 o
  -4   0  24       2352.02       2616.90        49.03 o
  -2   0  24         22.95          8.23        15.74 o
   0   0  24       2472.00       2618.38        49.92 o
   2   0  24       2128.59       2186.43        46.88 o
   4   0  24        122.94        151.16        20.90 o
   6   0  24       2917.00       2726.32        55.39 o
   8   0  24       1086.80       1235.70        39.94 o
  10   0  24        140.93        101.74        27.43 o
  12   0  24        414.36        309.74        49.60 o
  14   0  24        412.96        358.19        37.54 o
  16   0  24          0.51         18.04        30.17 o
 -23   1  24        118.65        117.92        42.75 o
 -21   1  24         36.75         64.13        28.67 o
 -19   1  24         19.98         14.47        26.75 o
 -17   1  24         39.88         17.82        24.63 o
 -15   1  24         67.69        109.61        19.76 o
 -13   1  24        772.42        753.59        31.82 o
 -11   1  24          0.48         14.68        12.24 o
  -9   1  24        107.57        149.81        14.53 o
  -7   1  24        538.11        587.41        19.73 o
  -5   1  24          0.03        -16.18        10.79 o
  -3   1  24        412.64        422.33        16.21 o
  -1   1  24         68.23        113.80        13.17 o
   1   1  24         12.62          6.08        16.82 o
   3   1  24       1245.83       1107.81        24.71 o
   5   1  24          0.19         10.09        12.89 o
   7   1  24        149.11        143.41        17.33 o
   9   1  24        802.13        822.51        27.40 o
  11   1  24        274.92        336.59        27.59 o
  13   1  24         44.86          2.37        20.84 o
  15   1  24          0.68         17.57        22.86 o
  17   1  24          0.08        -11.05        27.31 o
 -22   2  24         67.23         10.26        29.72 o
 -20   2  24        102.54        172.14        33.21 o
 -18   2  24         38.14         56.52        27.43 o
 -16   2  24        203.79        213.79        27.06 o
 -14   2  24        239.82        304.35        27.27 o
 -12   2  24        240.11        257.91        24.55 o
 -10   2  24         30.60         25.79        12.64 o
  -8   2  24        313.54        388.29        18.53 o
  -6   2  24         95.06        109.33        16.19 o
  -4   2  24        542.09        644.79        20.85 o
  -2   2  24       1536.05       1362.04        27.03 o
   0   2  24          5.57         -0.80        11.75 o
   2   2  24         60.28         48.42        15.44 o
   4   2  24       3664.80       3529.42        54.21 o
   6   2  24         11.31        -23.49        16.16 o
   8   2  24         16.43         16.02        17.80 o
  10   2  24         24.80         -5.26        18.64 o
  12   2  24          1.83          8.60        19.38 o
  14   2  24          1.45        -27.76        22.10 o
 -21   3  24        163.54        240.69        99.30 o
 -19   3  24         63.77         15.83        31.41 o
 -17   3  24        466.64        332.08        58.52 o
 -15   3  24          0.39        -38.10        25.40 o
 -13   3  24        532.39        415.19        36.00 o
 -11   3  24        225.98        216.82        40.13 o
  -9   3  24        164.05        155.49        28.36 o
  -7   3  24        399.47        365.24        39.28 o
  -5   3  24       4077.39       3811.27        69.65 o
  -3   3  24         86.72         89.71        28.45 o
  -1   3  24         11.47        -15.11        23.65 o
   1   3  24       1598.10       1564.45        36.73 o
   3   3  24         73.62        122.34        20.26 o
   5   3  24          3.13         -3.94        19.37 o
   7   3  24        131.92        109.95        23.33 o
   9   3  24          5.56        -18.97        19.65 o
  11   3  24        157.67        262.32        28.80 o
  13   3  24         37.22         17.32        25.49 o
 -16   4  24          0.11          1.81        30.03 o
 -14   4  24         12.52         -8.12        22.58 o
 -12   4  24         15.18          0.99        22.48 o
 -10   4  24        145.62        146.87        26.15 o
  -8   4  24        105.97         93.27        24.16 o
  -6   4  24         79.49         65.40        23.51 o
  -4   4  24         77.21         13.11        21.93 o
  -2   4  24         18.55          3.04        19.52 o
   0   4  24          9.14         48.05        20.54 o
   2   4  24         31.01         77.09        22.21 o
   4   4  24         88.48         78.70        24.40 o
   6   4  24         80.18         73.80        22.86 o
   8   4  24          0.12        -17.43        22.15 o
  10   4  24         77.58         89.51        25.60 o
 -11   5  24          4.46         32.01        31.35 o
  -9   5  24         81.72        121.95        27.59 o
  -7   5  24          6.25        -31.29        23.08 o
  -5   5  24        169.75        216.87        29.11 o
  -3   5  24         19.09        -10.39        25.53 o
  -1   5  24          3.48         -1.51        21.61 o
   1   5  24         49.13         55.86        23.55 o
   3   5  24        316.77        392.70        42.99 o
 -23   1  25        114.75        124.29        55.86 o
 -21   1  25         50.26          7.63        29.23 o
 -19   1  25         30.37          7.88        25.40 o
 -17   1  25         25.62         22.84        27.43 o
 -15   1  25        166.77        144.01        18.79 o
 -13   1  25        492.65        523.69        19.25 o
 -11   1  25          0.04         -6.44        12.56 o
  -9   1  25        186.55        189.35        14.94 o
  -7   1  25        199.11        172.01        13.56 o
  -5   1  25        140.80        146.50        13.12 o
  -3   1  25         71.32         80.86        12.87 o
  -1   1  25        352.25        427.18        17.40 o
   1   1  25         31.50         14.32        13.72 o
   3   1  25        956.61        934.22        23.98 o
   5   1  25        844.17        876.53        24.05 o
   7   1  25          1.58        -17.62        14.80 o
   9   1  25       1549.14       1452.90        34.30 o
  11   1  25        543.71        523.84        25.16 o
  13   1  25         15.96          1.51        22.15 o
  15   1  25         29.31         61.60        24.40 o
 -22   2  25         45.27         70.88        41.52 o
 -20   2  25         64.29         73.24        31.01 o
 -18   2  25          1.54        -35.77        23.84 o
 -16   2  25        185.17        199.73        27.52 o
 -14   2  25          9.33         14.66        21.12 o
 -12   2  25         62.66         59.44        21.93 o
 -10   2  25        238.23        247.76        17.58 o
  -8   2  25        803.55        811.31        24.37 o
  -6   2  25        401.61        358.09        19.43 o
  -4   2  25          4.76          2.32        12.81 o
  -2   2  25       1010.40       1115.79        28.34 o
   0   2  25        501.11        511.23        21.37 o
   2   2  25         57.44         69.73        15.88 o
   4   2  25        446.01        507.80        28.39 o
   6   2  25         81.26         20.91        18.15 o
   8   2  25          0.08         -1.01        17.85 o
  10   2  25        117.76        174.14        21.90 o
  12   2  25         31.24         75.73        21.47 o
  14   2  25        294.06        296.81        35.96 o
 -19   3  25          6.87         32.89        32.63 o
 -17   3  25        117.76        205.12        34.51 o
 -15   3  25          0.07        -28.57        27.21 o
 -13   3  25          1.15        -29.15        38.32 o
 -11   3  25         37.45         54.43        26.40 o
  -9   3  25         59.28         22.78        24.29 o
  -7   3  25          7.15        -11.39        36.08 o
  -5   3  25        685.26        629.12        32.22 o
  -3   3  25         34.23         27.52        19.56 o
  -1   3  25         18.71         23.43        18.27 o
   1   3  25       1405.43       1484.39        36.78 o
   3   3  25         26.89         43.53        18.26 o
   5   3  25          0.02        -17.78        20.76 o
   7   3  25        459.48        520.08        27.46 o
   9   3  25         34.96         24.30        22.11 o
  11   3  25        140.03        175.20        27.24 o
  13   3  25         89.14         86.90        30.01 o
 -16   4  25         13.01         28.37        32.25 o
 -14   4  25          2.48        -13.78        23.70 o
 -12   4  25          0.41        -16.36        22.81 o
 -10   4  25          6.84         -3.42        22.98 o
  -8   4  25        175.52        158.76        26.24 o
  -6   4  25        192.34        183.80        25.42 o
  -4   4  25         47.41         24.11        21.97 o
  -2   4  25        135.89         78.89        21.85 o
   0   4  25        416.91        418.87        27.84 o
   2   4  25          0.19         26.27        24.66 o
   4   4  25         51.30         49.27        21.82 o
   6   4  25         40.86         40.01        22.85 o
   8   4  25         10.01        -39.87        26.58 o
  -9   5  25         37.51         60.58        27.12 o
  -7   5  25          1.13        -25.33        24.13 o
  -5   5  25          8.46          3.76        26.44 o
  -3   5  25         61.70          2.29        22.66 o
  -1   5  25          2.29         39.49        23.39 o
   1   5  25          4.72          3.41        23.67 o
 -22   0  26        351.49        434.44        71.37 o
 -20   0  26          6.81        -31.03        49.65 o
 -18   0  26        408.58        442.84        46.08 o
 -16   0  26         28.07         32.11        26.12 o
 -14   0  26        442.57        454.52        32.63 o
 -12   0  26         30.64          3.49        17.97 o
 -10   0  26        120.72        161.18        20.15 o
  -8   0  26        204.96        144.43        20.08 o
  -6   0  26       1383.08       1366.04        36.34 o
  -4   0  26        192.33        261.09        21.93 o
  -2   0  26          1.43         -8.06        17.31 o
   0   0  26       1097.81       1096.33        42.74 o
   2   0  26         17.90         42.71        22.05 o
   4   0  26         66.70         76.83        20.83 o
   6   0  26        759.14        782.58        33.61 o
   8   0  26        936.64        903.60        36.68 o
  10   0  26       1534.97       1683.58        57.80 o
  12   0  26       1174.76       1296.37        54.33 o
  14   0  26        923.50       1018.03       100.98 o
  16   0  26        198.94        221.33        38.28 o
 -23   1  26         30.35         46.89        38.79 o
 -21   1  26         24.96         44.05        30.35 o
 -19   1  26        170.61        256.63        34.61 o
 -17   1  26         14.25         33.59        23.20 o
 -15   1  26        121.15         52.46        17.28 o
 -13   1  26          9.91         29.91        13.37 o
 -11   1  26         58.79         68.49        14.24 o
  -9   1  26        132.84        154.84        14.39 o
  -7   1  26         36.90          5.66        12.17 o
  -5   1  26        304.82        342.74        16.25 o
  -3   1  26        675.67        740.80        20.47 o
  -1   1  26          1.13         -0.71        12.31 o
   1   1  26          0.10        -19.43        12.96 o
   3   1  26        200.39        257.19        18.77 o
   5   1  26        158.40        150.24        18.17 o
   7   1  26         26.53        -16.25        16.00 o
   9   1  26         10.50         28.41        17.38 o
  11   1  26         40.44         28.19        18.21 o
  13   1  26         18.21        -20.06        22.90 o
  15   1  26        174.47        213.86        28.48 o
 -22   2  26         28.21         47.30        48.10 o
 -20   2  26         25.57        -11.01        33.54 o
 -18   2  26         26.58          6.24        23.49 o
 -16   2  26        342.65        308.76        28.83 o
 -14   2  26       1117.59        944.25        38.34 o
 -12   2  26       1355.52       1200.41        40.58 o
 -10   2  26          3.84         -3.59        17.43 o
  -8   2  26         23.81         32.45        20.12 o
  -6   2  26        528.94        563.71        20.67 o
  -4   2  26          0.01        -19.57        13.05 o
  -2   2  26       1079.97       1107.95        30.26 o
   0   2  26         91.53        107.89        16.64 o
   2   2  26        186.61        227.83        18.67 o
   4   2  26         27.80         35.66        17.59 o
   6   2  26        261.54        260.63        22.44 o
   8   2  26          1.12          0.38        18.30 o
  10   2  26         41.34         17.13        19.63 o
  12   2  26         17.29         30.57        20.87 o
  14   2  26        420.31        328.25        35.17 o
 -19   3  26         46.86         46.74        33.19 o
 -17   3  26          1.45         37.82        30.12 o
 -15   3  26          0.54         18.25        26.92 o
 -13   3  26         18.96         66.60        35.45 o
 -11   3  26          4.24         -3.91        24.57 o
  -9   3  26         11.63          8.37        25.98 o
  -7   3  26        533.23        547.14        68.25 o
  -5   3  26        420.95        314.23        27.93 o
  -3   3  26         11.61         13.14        20.14 o
  -1   3  26         43.47         30.13        20.25 o
   1   3  26        118.33        142.41        19.33 o
   3   3  26        201.81        208.14        22.49 o
   5   3  26         20.11         22.54        24.88 o
   7   3  26          4.02         15.44        21.23 o
   9   3  26         26.33        -28.01        21.63 o
  11   3  26         69.89         60.53        27.72 o
 -16   4  26         10.58        -20.14        44.99 o
 -14   4  26        134.69        157.34        27.93 o
 -12   4  26          3.61         30.57        24.62 o
 -10   4  26          3.22        -16.04        22.78 o
  -8   4  26         21.94         26.32        23.75 o
  -6   4  26        308.05        304.08        28.29 o
  -4   4  26        151.17        170.90        27.51 o
  -2   4  26         64.56         88.32        22.27 o
   0   4  26          3.30        -30.94        28.56 o
   2   4  26         42.57         51.69        22.59 o
   4   4  26         10.23         22.84        22.12 o
   6   4  26        182.06        204.08        26.93 o
   8   4  26         42.85         51.91        29.31 o
  -7   5  26         38.63         62.61        25.94 o
  -5   5  26          1.70         -1.54        25.11 o
  -3   5  26          4.10        -33.35        22.65 o
  -1   5  26          0.13        -25.65        22.33 o
 -23   1  27         56.87         59.13        40.55 o
 -21   1  27        139.77         99.69        32.81 o
 -19   1  27         43.74         56.89        30.46 o
 -17   1  27        697.35        711.21        32.33 o
 -15   1  27        157.53        185.20        22.67 o
 -13   1  27         21.22          4.77        13.39 o
 -11   1  27         29.65         12.19        13.29 o
  -9   1  27        907.91        971.69        23.48 o
  -7   1  27          0.20         -5.89        12.20 o
  -5   1  27         63.17        102.12        13.58 o
  -3   1  27         74.40        106.15        13.98 o
  -1   1  27         13.36         13.44        12.56 o
   1   1  27         56.82         53.50        15.24 o
   3   1  27        299.85        315.99        21.21 o
   5   1  27        400.26        428.31        22.60 o
   7   1  27        742.42        821.52        28.27 o
   9   1  27        117.05        141.41        19.79 o
  11   1  27        266.23        225.89        23.34 o
  13   1  27        104.89        108.23        24.48 o
 -20   2  27          0.51         -3.24        29.11 o
 -18   2  27          2.60          7.93        28.55 o
 -16   2  27         22.42         -0.13        23.20 o
 -14   2  27         13.80         -0.89        21.07 o
 -12   2  27        386.11        466.85        31.23 o
 -10   2  27         75.29         80.85        19.27 o
  -8   2  27        350.09        353.76        19.52 o
  -6   2  27        280.04        254.32        18.09 o
  -4   2  27          8.09         14.83        15.24 o
  -2   2  27          0.02        -20.21        15.34 o
   0   2  27          3.36         14.67        14.72 o
   2   2  27        178.80        179.08        18.43 o
   4   2  27         15.64          8.84        22.89 o
   6   2  27        368.24        401.53        25.75 o
   8   2  27        236.42        254.77        23.82 o
  10   2  27        242.51        330.70        25.78 o
  12   2  27        572.11        624.91        30.94 o
 -19   3  27          5.94         -7.43        31.48 o
 -17   3  27          4.84          4.72        30.35 o
 -15   3  27          0.67          2.33        38.22 o
 -13   3  27         14.00         56.18        37.23 o
 -11   3  27         45.89          9.39        26.13 o
  -9   3  27         94.96         74.03        27.08 o
  -7   3  27        127.38        177.36        44.00 o
  -5   3  27         11.31         16.35        19.51 o
  -3   3  27         13.82         31.82        20.30 o
  -1   3  27        121.37        168.63        22.69 o
   1   3  27          0.34          4.73        20.09 o
   3   3  27          0.36         18.75        20.28 o
   5   3  27          4.97        -16.27        20.32 o
   7   3  27          3.02        -23.80        21.93 o
   9   3  27        644.96        781.35        36.40 o
  11   3  27        115.18         65.04        41.17 o
 -14   4  27          1.52        -19.11        24.75 o
 -12   4  27          9.62         25.42        24.84 o
 -10   4  27          6.51         -1.34        24.25 o
  -8   4  27         76.44         89.33        26.29 o
  -6   4  27          3.49        -33.45        22.30 o
  -4   4  27          0.12         -7.31        20.94 o
  -2   4  27          9.55         -1.56        21.72 o
   0   4  27         25.11          7.13        21.17 o
   2   4  27         13.70         -8.02        21.42 o
   4   4  27          4.59         -3.37        21.74 o
   6   4  27          0.18          0.42        23.49 o
 -22   0  28        124.45        170.67        62.06 o
 -20   0  28        852.79        840.96        83.79 o
 -18   0  28        873.00        876.61        45.20 o
 -16   0  28         82.00        110.57        47.08 o
 -14   0  28        110.50        169.37        21.97 o
 -12   0  28         67.85         83.79        20.21 o
 -10   0  28        328.87        464.60        26.59 o
  -8   0  28        511.91        505.60        26.44 o
  -6   0  28       1282.48       1319.40        39.42 o
  -4   0  28        481.20        519.01        26.81 o
  -2   0  28        341.54        361.39        27.77 o
   0   0  28        342.25        394.25        26.74 o
   2   0  28         25.85         66.84        20.43 o
   4   0  28        810.28        740.16        38.10 o
   6   0  28         12.55         36.95        20.90 o
   8   0  28         27.84        -11.38        25.08 o
  10   0  28          1.10        -20.88        27.31 o
  12   0  28         51.72        -40.13        26.75 o
  14   0  28        127.34         97.27        33.41 o
 -21   1  28        112.99        131.38        34.43 o
 -19   1  28         85.83         64.82        26.74 o
 -17   1  28        740.05        811.87        33.04 o
 -15   1  28        324.84        433.76        39.35 o
 -13   1  28        542.37        642.03        22.82 o
 -11   1  28         92.43        101.22        15.25 o
  -9   1  28       1062.69       1281.06        26.37 o
  -7   1  28        404.71        492.00        18.76 o
  -5   1  28         32.59         11.92        15.44 o
  -3   1  28         51.90         59.28        13.76 o
  -1   1  28        751.31        791.27        22.50 o
   1   1  28        451.55        430.19        20.53 o
   3   1  28       1664.36       1692.81        41.32 o
   5   1  28        757.31        847.02        29.49 o
   7   1  28        785.70        827.41        31.18 o
   9   1  28        270.00        305.62        25.96 o
  11   1  28        265.89        266.08        25.01 o
  13   1  28         16.80         -7.34        25.02 o
 -20   2  28         39.74         72.53        60.98 o
 -18   2  28         34.76         -6.21        29.82 o
 -16   2  28        109.42        138.16        30.58 o
 -14   2  28         33.65         15.88        35.38 o
 -12   2  28        130.21        105.41        23.31 o
 -10   2  28         97.07         94.35        20.46 o
  -8   2  28         50.66         66.89        15.72 o
  -6   2  28         38.64         35.69        20.35 o
  -4   2  28        390.30        390.57        21.60 o
  -2   2  28        391.17        341.11        21.43 o
   0   2  28         28.03         38.95        16.12 o
   2   2  28        446.44        520.93        24.23 o
   4   2  28        106.12        122.13        24.75 o
   6   2  28        232.13        240.99        23.27 o
   8   2  28        118.68        118.21        22.31 o
  10   2  28        214.54        225.33        24.89 o
  12   2  28        497.64        499.85        32.64 o
 -17   3  28         23.81         15.22        30.98 o
 -15   3  28         16.31         22.41        47.38 o
 -13   3  28         17.65         16.98        28.36 o
 -11   3  28         69.57         17.47        34.11 o
  -9   3  28        340.10        374.02        35.12 o
  -7   3  28         71.31         64.98        28.36 o
  -5   3  28         40.25         27.75        19.82 o
  -3   3  28         30.48          7.43        20.22 o
  -1   3  28        996.58        808.44        34.11 o
   1   3  28          2.77         13.95        20.84 o
   3   3  28          2.39        -29.96        19.98 o
   5   3  28          0.01         15.22        21.00 o
   7   3  28          2.85         -0.55        22.50 o
   9   3  28         26.11         42.86        24.33 o
 -14   4  28          6.84        -18.47        25.94 o
 -12   4  28         10.47         24.54        32.70 o
 -10   4  28          0.76          2.75        22.98 o
  -8   4  28         96.47         87.22        26.31 o
  -6   4  28         67.07         67.76        25.94 o
  -4   4  28         47.03         24.29        21.40 o
  -2   4  28          9.42         -8.98        26.65 o
   0   4  28         42.21         15.49        24.83 o
   2   4  28          3.51         11.65        22.21 o
   4   4  28          0.01        -16.81        22.93 o
 -21   1  29        125.30         81.87        37.18 o
 -19   1  29         54.68         36.71        26.74 o
 -17   1  29          1.15        -11.37        23.55 o
 -15   1  29         14.06          4.23        17.62 o
 -13   1  29        242.72        197.29        20.33 o
 -11   1  29        955.11        930.34        24.22 o
  -9   1  29        551.49        588.47        24.19 o
  -7   1  29        231.92        224.02        16.23 o
  -5   1  29        369.77        399.76        18.14 o
  -3   1  29         21.00        -15.05        12.57 o
  -1   1  29        801.80        794.70        22.98 o
   1   1  29         23.64         30.29        17.50 o
   3   1  29         94.29        137.74        18.65 o
   5   1  29         80.84         78.52        18.88 o
   7   1  29        349.70        331.59        24.31 o
   9   1  29        287.87        353.03        26.38 o
  11   1  29         52.23         40.87        21.46 o
  13   1  29          9.77        -15.66        24.64 o
 -20   2  29         26.02         69.61        33.05 o
 -18   2  29          6.67          4.44        30.30 o
 -16   2  29         46.13         38.44        39.95 o
 -14   2  29        131.67         97.00        29.60 o
 -12   2  29         19.23         17.49        26.75 o
 -10   2  29        325.46        366.25        42.40 o
  -8   2  29        214.88        271.98        20.35 o
  -6   2  29         18.47         18.91        15.86 o
  -4   2  29        267.78        241.16        20.64 o
  -2   2  29        491.46        475.24        24.28 o
   0   2  29        243.14        271.41        19.72 o
   2   2  29        667.88        602.23        25.21 o
   4   2  29          0.73         -5.80        20.13 o
   6   2  29         27.53          9.84        19.48 o
   8   2  29          0.14        -30.93        20.62 o
  10   2  29         41.90         -7.18        20.44 o
 -17   3  29          7.87        -20.73        30.08 o
 -15   3  29         75.84         32.83        29.50 o
 -13   3  29          0.83        -21.40        28.22 o
 -11   3  29        153.71        218.77        32.81 o
  -9   3  29         21.56        -10.06        34.20 o
  -7   3  29        903.91        834.16        37.39 o
  -5   3  29          0.87          8.92        19.58 o
  -3   3  29        524.31        620.93        31.88 o
  -1   3  29          6.03         10.60        20.54 o
   1   3  29        325.63        324.71        30.92 o
   3   3  29         12.52         13.97        21.24 o
   5   3  29          6.85         13.01        22.00 o
   7   3  29          9.93         25.13        27.38 o
   9   3  29         89.04         70.87        27.36 o
 -12   4  29          1.16        -22.44        28.87 o
 -10   4  29          5.32          3.72        25.24 o
  -8   4  29          3.07        -12.87        24.13 o
  -6   4  29         60.86         68.18        23.46 o
  -4   4  29        460.77        295.60        27.54 o
  -2   4  29          8.37        -37.44        26.71 o
   0   4  29         16.32          9.16        22.21 o
   2   4  29         71.60         60.24        24.66 o
   4   4  29         48.68         74.82        24.80 o
 -20   0  30         31.11         -6.11        45.00 o
 -18   0  30        375.36        334.91        36.82 o
 -16   0  30        263.82        256.76        25.36 o
 -14   0  30         15.60         35.11        20.60 o
 -12   0  30        786.93        828.91        54.20 o
 -10   0  30         20.76         14.29        18.23 o
  -8   0  30        192.18        260.40        25.08 o
  -6   0  30         84.20         89.94        20.73 o
  -4   0  30          0.22        -25.87        17.59 o
  -2   0  30         11.11         10.98        18.80 o
   0   0  30         23.92         29.75        19.24 o
   2   0  30        520.74        563.24        31.16 o
   4   0  30         65.43         49.31        32.58 o
   6   0  30         51.07         22.81        27.79 o
   8   0  30        107.54         62.06        31.02 o
  10   0  30        868.33        646.13        44.17 o
  12   0  30          2.93        -41.15        27.43 o
 -21   1  30        100.79        105.45        29.28 o
 -19   1  30          0.49         12.36        25.70 o
 -17   1  30          0.75        -10.73        24.62 o
 -15   1  30        318.73        270.46        29.48 o
 -13   1  30         92.00         81.19        20.63 o
 -11   1  30         11.89         24.96        13.94 o
  -9   1  30        101.78        125.36        15.05 o
  -7   1  30        261.61        267.62        16.67 o
  -5   1  30         51.04         74.21        14.09 o
  -3   1  30         10.24        -19.61        13.08 o
  -1   1  30         24.22         20.65        15.99 o
   1   1  30         68.08         43.04        18.39 o
   3   1  30          2.97         11.63        16.73 o
   5   1  30        203.70        212.19        20.50 o
   7   1  30         68.33         90.40        24.52 o
   9   1  30          4.16        -25.11        20.19 o
  11   1  30        262.68        259.63        26.54 o
 -20   2  30         32.67         37.35        33.41 o
 -18   2  30         20.25         47.32        31.62 o
 -16   2  30          8.09        -10.46        28.03 o
 -14   2  30        153.43        186.08        59.95 o
 -12   2  30         25.19         46.41        27.31 o
 -10   2  30        368.74        411.19        51.57 o
  -8   2  30          2.32         -2.45        18.90 o
  -6   2  30         24.89         31.53        16.39 o
  -4   2  30         71.41         54.96        17.45 o
  -2   2  30        249.73        280.47        32.84 o
   0   2  30          6.34        -18.49        15.75 o
   2   2  30       1375.63       1313.41        34.16 o
   4   2  30         87.62         67.46        21.04 o
   6   2  30         16.26         22.26        20.59 o
   8   2  30        159.05        143.32        24.53 o
  10   2  30         73.13         92.95        23.61 o
 -17   3  30         19.75         -3.97        32.63 o
 -15   3  30          0.13         -2.09        29.79 o
 -13   3  30         28.98         15.54        32.19 o
 -11   3  30         56.40         64.63        29.22 o
  -9   3  30         13.14          0.50        26.92 o
  -7   3  30        482.73        434.93        38.97 o
  -5   3  30          0.13        -11.97        20.91 o
  -3   3  30         12.01         29.14        21.42 o
  -1   3  30         23.26        -15.12        21.36 o
   1   3  30         56.20         93.56        22.72 o
   3   3  30         17.71         19.74        22.37 o
   5   3  30          2.49        -10.64        22.21 o
   7   3  30          2.85        -15.64        28.29 o
 -10   4  30          0.52         21.86        31.35 o
  -8   4  30          8.43          9.92        26.29 o
  -6   4  30        191.37        163.99        26.38 o
  -4   4  30         97.00         22.84        23.39 o
  -2   4  30          9.81          0.21        22.18 o
   0   4  30         99.63        118.13        26.63 o
   2   4  30        156.57        249.70        28.73 o
 -19   1  31         49.75         40.96        27.12 o
 -17   1  31         30.80         40.15        25.90 o
 -15   1  31        314.75        270.94        34.94 o
 -13   1  31        108.42        121.88        20.50 o
 -11   1  31        106.45        136.60        17.26 o
  -9   1  31        188.96        166.80        15.71 o
  -7   1  31         13.25         -1.98        13.32 o
  -5   1  31        555.93        496.55        20.12 o
  -3   1  31        332.63        357.42        18.74 o
  -1   1  31        415.15        448.51        25.23 o
   1   1  31        168.68        159.64        20.42 o
   3   1  31        562.72        587.86        25.98 o
   5   1  31        591.83        584.53        31.27 o
   7   1  31         14.90         41.74        19.32 o
   9   1  31         14.29        -19.09        21.24 o
  11   1  31         38.98        -12.47        22.20 o
 -18   2  31        124.14         77.75        32.81 o
 -16   2  31         13.51          1.28        28.03 o
 -14   2  31         12.49         32.09        29.11 o
 -12   2  31        221.15         99.80        30.03 o
 -10   2  31          7.45         14.61        22.46 o
  -8   2  31         29.61         20.86        22.69 o
  -6   2  31         75.94         90.08        18.88 o
  -4   2  31          2.63        -24.21        16.14 o
  -2   2  31          8.67         -3.25        17.01 o
   0   2  31        358.71        415.05        23.42 o
   2   2  31        174.17        247.74        25.49 o
   4   2  31         15.17          6.01        20.15 o
   6   2  31        179.21        211.23        30.94 o
   8   2  31          2.97         11.83        22.04 o
 -15   3  31          5.58         25.11        32.63 o
 -13   3  31          3.93        -24.14        27.61 o
 -11   3  31         94.33        113.86        43.66 o
  -9   3  31         99.28         81.95        29.60 o
  -7   3  31         19.38         53.85        25.05 o
  -5   3  31         91.28         61.75        23.16 o
  -3   3  31         24.80         10.19        21.79 o
  -1   3  31         23.10         23.05        22.12 o
   1   3  31         13.05         13.94        22.06 o
   3   3  31         83.85         65.90        24.10 o
   5   3  31          8.99          9.85        23.30 o
  -8   4  31        228.75        150.55        28.45 o
  -6   4  31       1097.88        898.87        39.77 o
  -4   4  31          9.06         11.47        23.54 o
  -2   4  31          0.10        -19.86        22.50 o
   0   4  31        113.22         79.54        25.99 o
 -20   0  32         85.19         97.84        39.31 o
 -18   0  32        221.31        228.14        39.31 o
 -16   0  32         87.20         63.88        28.74 o
 -14   0  32        543.48        610.27        32.06 o
 -12   0  32         58.42         47.33        29.34 o
 -10   0  32         34.42         72.60        24.19 o
  -8   0  32         98.55        101.97        21.39 o
  -6   0  32        194.35        229.20        23.75 o
  -4   0  32        726.41        734.21        52.40 o
  -2   0  32        222.46        293.82        26.19 o
   0   0  32          0.35        -18.30        19.66 o
   2   0  32        220.49        267.37        27.06 o
   4   0  32        594.19        724.27        51.53 o
   6   0  32         89.38        125.09        32.15 o
   8   0  32       2212.08       2067.50        87.96 o
  10   0  32        279.92        305.24        39.03 o
 -19   1  32         64.69         55.72        27.67 o
 -17   1  32         85.54         76.80        27.93 o
 -15   1  32        152.53        127.92        23.14 o
 -13   1  32         16.57        -19.94        18.46 o
 -11   1  32          3.53          9.26        17.69 o
  -9   1  32         10.89        -22.68        15.12 o
  -7   1  32          1.59          3.17        15.20 o
  -5   1  32         18.49         16.22        14.00 o
  -3   1  32        498.65        609.20        24.06 o
  -1   1  32        108.90        134.74        20.14 o
   1   1  32          0.16         30.46        18.34 o
   3   1  32        180.55        197.93        20.88 o
   5   1  32        196.79        167.33        24.64 o
   7   1  32        107.54        137.55        22.25 o
   9   1  32          5.31        -29.43        21.05 o
 -18   2  32          4.91         23.61        32.81 o
 -16   2  32         10.18          8.11        43.60 o
 -14   2  32        109.71         99.96        46.97 o
 -12   2  32         64.15         40.56        37.25 o
 -10   2  32         33.55         13.91        24.63 o
  -8   2  32         11.34         -4.97        22.34 o
  -6   2  32          0.91         16.53        21.97 o
  -4   2  32        126.84        127.71        19.74 o
  -2   2  32          7.05        -25.67        17.11 o
   0   2  32       1388.08       1300.71        34.47 o
   2   2  32         89.52         41.15        18.52 o
   4   2  32         20.91         29.99        20.59 o
   6   2  32         49.27         57.09        28.55 o
   8   2  32          3.37          6.94        22.54 o
 -15   3  32         81.25        137.58        36.82 o
 -13   3  32         57.25         38.48        32.15 o
 -11   3  32          0.04          6.44        31.02 o
  -9   3  32        301.71        265.68        38.52 o
  -7   3  32        168.76        139.36        25.62 o
  -5   3  32        209.01        158.09        25.37 o
  -3   3  32         29.30         24.10        22.90 o
  -1   3  32         93.34         56.89        30.62 o
   1   3  32         52.01          0.83        22.88 o
   3   3  32         24.71         41.56        23.60 o
   5   3  32         18.06         38.24        25.36 o
 -19   1  33         48.71         12.41        37.18 o
 -17   1  33         60.55         87.05        30.50 o
 -15   1  33        242.86        171.84        25.24 o
 -13   1  33        126.74        160.57        22.34 o
 -11   1  33          5.06         -5.09        17.76 o
  -9   1  33         30.90         18.20        16.67 o
  -7   1  33         43.40         67.62        16.66 o
  -5   1  33          2.38         -9.68        16.72 o
  -3   1  33        243.67        206.20        22.88 o
  -1   1  33          9.71        -23.07        18.01 o
   1   1  33        234.36        274.86        26.37 o
   3   1  33         14.83         20.76        19.18 o
   5   1  33         38.04         29.31        20.80 o
   7   1  33        164.26        157.27        24.64 o
   9   1  33        133.98        147.43        28.22 o
 -16   2  33          0.20        -32.35        30.17 o
 -14   2  33         11.60        -15.58        30.00 o
 -12   2  33          0.06        -34.17        22.78 o
 -10   2  33        103.60         93.67        25.96 o
  -8   2  33         22.79         12.41        24.01 o
  -6   2  33        253.40        308.20        29.67 o
  -4   2  33         19.85          6.11        18.34 o
  -2   2  33         32.19          4.09        18.66 o
   0   2  33        132.52        160.77        21.07 o
   2   2  33          2.16         -9.66        18.46 o
   4   2  33         21.71        -29.52        20.80 o
   6   2  33         20.33         35.95        24.93 o
 -13   3  33         43.84         14.85        30.56 o
 -11   3  33          0.27        -23.64        42.14 o
  -9   3  33          0.14        -11.61        30.01 o
  -7   3  33          0.02          4.03        22.63 o
  -5   3  33         39.21         41.41        23.71 o
  -3   3  33        167.13        180.95        25.05 o
  -1   3  33         28.21         -8.12        22.50 o
   1   3  33          3.39          7.82        23.91 o
   3   3  33          0.92         18.50        24.83 o
 -18   0  34        785.81        766.48        83.79 o
 -16   0  34         51.41          2.97        50.44 o
 -14   0  34          3.32         11.99        27.21 o
 -12   0  34        117.71        110.13        23.41 o
 -10   0  34         77.43         39.97        26.43 o
  -8   0  34          0.70         -6.59        20.98 o
  -6   0  34         68.70          8.64        21.56 o
  -4   0  34         58.06         16.48        21.64 o
  -2   0  34         60.71         41.05        22.85 o
   0   0  34        181.44        225.35        31.52 o
   2   0  34        186.61        231.32        42.09 o
   4   0  34        500.22        618.65       138.09 o
   6   0  34        866.37        976.04       145.85 o
   8   0  34          1.04         30.47        41.82 o
 -17   1  34          0.20         39.13        26.10 o
 -15   1  34         87.23        116.48        24.10 o
 -13   1  34        324.38        352.14        27.33 o
 -11   1  34          7.72         -7.68        18.37 o
  -9   1  34         10.86        -19.26        16.64 o
  -7   1  34        273.64        249.73        21.49 o
  -5   1  34          6.95         41.30        18.25 o
  -3   1  34          0.01          4.73        17.80 o
  -1   1  34         15.64          0.45        18.46 o
   1   1  34        184.70        156.29        22.07 o
   3   1  34         92.64        104.97        20.77 o
   5   1  34        156.95        108.89        23.29 o
   7   1  34          4.44         22.11        24.79 o
 -16   2  34         21.50         15.46        43.87 o
 -14   2  34         76.66         73.06        26.61 o
 -12   2  34          0.07        -17.42        24.18 o
 -10   2  34         49.61         64.95        26.43 o
  -8   2  34          2.13         30.16        24.53 o
  -6   2  34         76.80        106.07        26.31 o
  -4   2  34         34.74         32.07        21.10 o
  -2   2  34        297.61        344.40        25.91 o
   0   2  34        128.05        123.62        20.65 o
   2   2  34         51.36         34.58        20.06 o
   4   2  34          2.96         31.20        21.86 o
   6   2  34         22.58         20.05        22.82 o
 -11   3  34          3.65         48.74        26.24 o
  -9   3  34         83.28         39.82        26.61 o
  -7   3  34         28.90         11.77        24.03 o
  -5   3  34         11.04        -13.62        22.10 o
  -3   3  34         10.95          5.08        23.14 o
  -1   3  34          9.51          6.65        27.97 o
   1   3  34         15.47         13.14        24.30 o
 -17   1  35         32.84         55.86        32.37 o
 -15   1  35          8.47         39.84        25.56 o
 -13   1  35          7.98         21.34        24.18 o
 -11   1  35          1.21        -24.37        19.84 o
  -9   1  35         29.70         14.74        21.70 o
  -7   1  35         44.40         43.61        19.22 o
  -5   1  35        332.84        389.82        25.40 o
  -3   1  35        111.02        133.02        21.92 o
  -1   1  35         58.63         71.75        20.72 o
   1   1  35          1.36        -11.96        19.72 o
   3   1  35         46.03         14.77        21.41 o
   5   1  35          5.59         -0.94        22.10 o
 -14   2  35         22.19        -18.25        25.81 o
 -12   2  35          6.31         -5.88        25.57 o
 -10   2  35        488.91        508.28        58.68 o
  -8   2  35         24.11        -19.90        23.93 o
  -6   2  35         34.23         -1.14        23.86 o
  -4   2  35          2.66         12.08        19.95 o
  -2   2  35        315.15        267.07        24.71 o
   0   2  35         46.31         44.83        19.61 o
   2   2  35         28.05        110.02        22.00 o
   4   2  35         40.94         36.58        23.92 o
  -9   3  35         31.87         26.46        27.61 o
  -7   3  35         16.00        -19.25        23.24 o
  -5   3  35         23.95         15.52        26.69 o
  -3   3  35         20.76         10.91        22.89 o
  -1   3  35          2.60         45.79        25.37 o
 -16   0  36        131.64        121.02        55.86 o
 -14   0  36        192.56        205.07        89.99 o
 -12   0  36        466.74        376.98        31.33 o
 -10   0  36          2.94          3.28        22.39 o
  -8   0  36        178.88        139.06        25.75 o
  -6   0  36        205.54        316.35        28.55 o
  -4   0  36          0.46        -18.87        22.30 o
  -2   0  36        325.98        328.41        33.95 o
   0   0  36         29.34         15.52        38.77 o
   2   0  36        612.64        654.77        55.92 o
   4   0  36        179.66        163.61        43.72 o
 -15   1  36         87.95         90.44        28.67 o
 -13   1  36         47.05         66.83        27.77 o
 -11   1  36          5.24         35.87        25.11 o
  -9   1  36        121.63        142.99        24.96 o
  -7   1  36         51.70         23.75        19.06 o
  -5   1  36         22.53          8.19        19.10 o
  -3   1  36        244.45        225.18        23.90 o
  -1   1  36         13.50         -0.15        20.19 o
   1   1  36        228.14        225.42        25.05 o
   3   1  36         26.80         46.89        22.70 o
   5   1  36         44.79         25.27        25.05 o
 -12   2  36        109.69         49.95        28.55 o
 -10   2  36         18.57         31.56        25.11 o
  -8   2  36          0.00        -10.42        25.11 o
  -6   2  36          4.36         -1.70        25.49 o
  -4   2  36          1.10        -28.96        25.11 o
  -2   2  36         30.85         17.99        21.51 o
   0   2  36         10.90         53.22        21.71 o
   2   2  36         50.26         38.24        23.25 o
 -13   1  37         18.57         -9.78        24.78 o
 -11   1  37         75.97         75.51        27.05 o
  -9   1  37          7.15         -7.87        23.00 o
  -7   1  37         88.68         56.50        20.94 o
  -5   1  37         31.28         25.65        22.20 o
  -3   1  37        109.07         53.12        21.92 o
  -1   1  37          0.27        -24.34        20.07 o
   1   1  37        693.82        686.63        36.52 o
   3   1  37          2.08         17.84        22.36 o
 -10   2  37         41.53        -11.96        25.25 o
  -8   2  37          6.82        -25.78        26.26 o
  -6   2  37          2.56        -29.39        24.53 o
  -4   2  37          0.21         -8.48        29.11 o
  -2   2  37          0.08        -13.36        20.59 o
   0   2  37         25.48         55.44        22.49 o
 -12   0  38          0.02         33.88        48.10 o
 -10   0  38        207.14        161.37        33.21 o
  -8   0  38          0.02         30.89        29.15 o
  -6   0  38        117.43         74.95        30.10 o
  -4   0  38        327.34        415.47        38.03 o
  -2   0  38        164.51        150.94        33.44 o
   0   0  38          2.49         -7.88        29.72 o
   2   0  38         40.56         16.21        43.44 o
 -11   1  38         72.48        108.91        27.80 o
  -9   1  38          1.70         10.21        25.84 o
  -7   1  38         45.78         35.38        24.30 o
  -5   1  38         73.31         76.55        21.56 o
  -3   1  38          0.00          3.36        20.81 o
  -1   1  38        208.88        268.80        26.95 o
   1   1  38         44.71         70.70        23.71 o
  -6   2  38          5.33         -3.12        27.38 o
  -4   2  38          8.45         -0.35        26.31 o
  -9   1  39         81.98         56.03        27.67 o
  -7   1  39          4.99         17.44        27.74 o
  -5   1  39          0.50          9.68        21.16 o
  -3   1  39          8.41         -5.79        21.54 o
                                                
